# Supplementary material for: Variant discovery in the sheep milk transcriptome using RNA sequencing
Source: BMC Genomics. 2017 Feb 15;18:170. doi: 10.1186/s12864-017-3581-1 (PMC5312585; doi:10.1186/s12864-017-3581-1)
Supplement: Additional file 1: — Title of data: Variants detected within the sheep milk transcriptome. Description of data: Worksheet providing all the variants detected within the milk somatic cells transcriptome. (XLSX 60502 kb) [file 12864_2017_3581_MOESM1_ESM.xlsx]

## Sheet: AdditionalFile_1
#CHROM	POS	ID	Unique_ID	REF	ALT	QUAL	INFO	FORMAT	A03086_merge	A03105_merge	A03927_merge	A74063_merge	C03141_merge	C04860_merge
1	131786	rs408443159	GCA_000298735.1:1:131786:C:A	C	A	22053.3	AC=16;AF=1;AN=16;BaseQRankSum=5.239;ClippingRankSum=-1.744;DP=809;FS=7.582;MLEAC=16;MLEAF=1;MQ=60;MQRankSum=0.544;QD=27.26;ReadPosRankSum=0.241;SOR=0.716;ANN=A|3_prime_UTR_variant|MODIFIER|D2HGDH|ENSOARG00000017608|transcript|ENSOART00000019162.1|protein_coding|9/9|c.*260G>T|||||260|,A|intron_variant|MODIFIER|ING5|ENSOARG00000017577|transcript|ENSOART00000019126.1|protein_coding|5/5|c.440+37948G>…	GT:AD:DP:GQ:PL	1/1:0,76:76:99:2093,226,0	1/1:5,111:116:99:3113,297,0	1/1:5,97:102:99:2630,234,0	1/1:1,104:105:99:2918,304,0	1/1:0,81:81:99:2241,241,0	1/1:0,111:111:99:3061,331,0
1	132053	rs425182674	GCA_000298735.1:1:132053:T:C	T	C	5212.93	AC=5;AF=0.313;AN=16;BaseQRankSum=-11.938;ClippingRankSum=0.089;DP=846;FS=2.797;MLEAC=5;MLEAF=0.313;MQ=60;MQRankSum=-1.974;QD=12.97;ReadPosRankSum=2.856;SOR=0.923;ANN=C|missense_variant|MODERATE|D2HGDH|ENSOARG00000017608|transcript|ENSOART00000019162.1|protein_coding|9/9|c.1625A>G|p.His542Arg|1625/2292|1625/1632|542/543||,C|intron_variant|MODIFIER|ING5|ENSOARG00000017577|transcript|ENSOART00000019…	GT:AD:DP:GQ:PL	0/1:50,38:88:99:712,0,1193	1/1:0,125:125:99:3238,372,0	0/1:77,43:120:99:778,0,1830	0/1:39,28:67:99:537,0,964	0/0:74,0:74:99:0,222,2161	0/0:115,1:116:99:0,338,3313
1	132258	rs424431780	GCA_000298735.1:1:132258:G:A	G	A	21996.3	AC=16;AF=1;AN=16;DP=740;FS=0;MLEAC=16;MLEAF=1;MQ=60;QD=29.72;SOR=1.044;ANN=A|missense_variant|MODERATE|D2HGDH|ENSOARG00000017608|transcript|ENSOART00000019162.1|protein_coding|9/9|c.1420C>T|p.Pro474Ser|1420/2292|1420/1632|474/543||,A|intron_variant|MODIFIER|ING5|ENSOARG00000017577|transcript|ENSOART00000019126.1|protein_coding|5/5|c.440+37476C>T||||||WARNING_TRANSCRIPT_NO_START_CODON;CSQ=A|missen…	GT:AD:DP:GQ:PL	1/1:0,92:92:99:2789,277,0	1/1:0,116:116:99:3472,348,0	1/1:0,107:107:99:3167,321,0	1/1:0,63:63:99:1870,189,0	1/1:0,56:56:99:1659,168,0	1/1:0,92:92:99:2706,276,0
1	146717	rs401860197	GCA_000298735.1:1:146717:G:T	G	T	8505.27	AC=15;AF=0.938;AN=16;BaseQRankSum=-3.087;ClippingRankSum=0.282;DP=295;FS=11.68;MLEAC=15;MLEAF=0.938;MQ=60;MQRankSum=-0.062;QD=28.83;ReadPosRankSum=-0.258;SOR=1.975;ANN=T|intron_variant|MODIFIER|ING5|ENSOARG00000017577|transcript|ENSOART00000019126.1|protein_coding|5/5|c.440+23017C>A||||||WARNING_TRANSCRIPT_NO_START_CODON,T|intron_variant|MODIFIER|D2HGDH|ENSOARG00000017608|transcript|ENSOART000000…	GT:AD:DP:GQ:PL	1/1:0,29:29:87:875,87,0	1/1:0,55:55:99:1624,165,0	1/1:0,25:25:75:740,75,0	1/1:0,20:20:60:594,60,0	1/1:0,21:21:62:592,62,0	1/1:0,43:43:99:1303,129,0
1	146746	rs592137140	GCA_000298735.1:1:146746:GA:G	GA	G	7841.27	AC=16;AF=1;AN=16;DP=276;FS=0;MLEAC=16;MLEAF=1;MQ=60;QD=28.41;SOR=1.047;ANN=G|intron_variant|MODIFIER|ING5|ENSOARG00000017577|transcript|ENSOART00000019126.1|protein_coding|5/5|c.440+22987delT||||||WARNING_TRANSCRIPT_NO_START_CODON,G|intron_variant|MODIFIER|D2HGDH|ENSOARG00000017608|transcript|ENSOART00000019162.1|protein_coding|5/8|c.981+441delT||||||;CSQ=-|intron_variant|MODIFIER|D2HGDH|ENSOARG0…	GT:AD:DP:GQ:PL	1/1:0,22:22:66:990,66,0	1/1:0,36:36:99:1620,108,0	1/1:0,18:18:54:810,54,0	1/1:0,11:11:33:495,33,0	1/1:0,6:6:18:270,18,0	1/1:0,31:31:93:1395,93,0
1	146757	*	GCA_000298735.1:1:146757:G:C	G	C	7850.31	AC=16;AF=1;AN=16;DP=175;FS=0;MLEAC=16;MLEAF=1;MQ=60;QD=30.05;SOR=1.047;ANN=C|intron_variant|MODIFIER|ING5|ENSOARG00000017577|transcript|ENSOART00000019126.1|protein_coding|5/5|c.440+22977C>G||||||WARNING_TRANSCRIPT_NO_START_CODON,C|intron_variant|MODIFIER|D2HGDH|ENSOARG00000017608|transcript|ENSOART00000019162.1|protein_coding|5/8|c.981+431C>G||||||;CSQ=C|intron_variant|MODIFIER|D2HGDH|ENSOARG000…	GT:AD:DP:GQ:PL	1/1:0,22:22:66:990,66,0	1/1:0,36:36:99:1620,108,0	1/1:0,18:18:54:810,54,0	1/1:0,11:11:33:495,33,0	1/1:0,6:6:18:270,18,0	1/1:0,31:31:93:1395,93,0
1	146763	*	GCA_000298735.1:1:146763:C:CT	C	CT	11023.3	AC=16;AF=1;AN=16;BaseQRankSum=0.43;ClippingRankSum=1.13;DP=282;FS=0;MLEAC=16;MLEAF=1;MQ=60;MQRankSum=1.204;QD=29.07;ReadPosRankSum=0.405;SOR=0.256;ANN=CT|intron_variant|MODIFIER|ING5|ENSOARG00000017577|transcript|ENSOART00000019126.1|protein_coding|5/5|c.440+22970_440+22971insA||||||WARNING_TRANSCRIPT_NO_START_CODON,CT|intron_variant|MODIFIER|D2HGDH|ENSOARG00000017608|transcript|ENSOART0000001916…	GT:AD:DP:GQ:PL	1/1:0,35:35:99:1383,105,0	1/1:0,59:59:99:2319,178,0	1/1:0,35:35:99:1321,105,0	1/1:1,16:17:22:622,22,0	1/1:0,11:11:33:423,33,0	1/1:0,45:45:99:1818,135,0
1	146796	rs411046739	GCA_000298735.1:1:146796:T:C	T	C	8583.3	AC=16;AF=1;AN=16;DP=324;FS=0;MLEAC=16;MLEAF=1;MQ=60;QD=26.49;SOR=0.985;ANN=C|intron_variant|MODIFIER|ING5|ENSOARG00000017577|transcript|ENSOART00000019126.1|protein_coding|5/5|c.440+22938A>G||||||WARNING_TRANSCRIPT_NO_START_CODON,C|intron_variant|MODIFIER|D2HGDH|ENSOARG00000017608|transcript|ENSOART00000019162.1|protein_coding|5/8|c.981+392A>G||||||;CSQ=C|intron_variant|MODIFIER|D2HGDH|ENSOARG000…	GT:AD:DP:GQ:PL	1/1:0,45:45:99:1189,135,0	1/1:0,73:73:99:1977,219,0	1/1:0,45:45:99:1141,134,0	1/1:0,20:20:60:547,60,0	1/1:0,12:12:36:315,36,0	1/1:0,42:42:99:1114,126,0
1	147314	*	GCA_000298735.1:1:147314:A:G	A	G	7248.31	AC=16;AF=1;AN=16;DP=280;FS=0;MLEAC=16;MLEAF=1;MQ=60;QD=25.89;SOR=0.897;ANN=G|synonymous_variant|LOW|D2HGDH|ENSOARG00000017608|transcript|ENSOART00000019162.1|protein_coding|5/9|c.855T>C|p.Ala285Ala|855/2292|855/1632|285/543||,G|intron_variant|MODIFIER|ING5|ENSOARG00000017577|transcript|ENSOART00000019126.1|protein_coding|5/5|c.440+22420T>C||||||WARNING_TRANSCRIPT_NO_START_CODON;CSQ=G|synonymous_v…	GT:AD:DP:GQ:PL	1/1:0,32:32:96:854,96,0	1/1:0,64:64:99:1642,191,0	1/1:0,35:35:99:912,105,0	1/1:0,26:26:78:697,78,0	1/1:0,13:13:39:342,39,0	1/1:0,41:41:99:1066,123,0
1	147363	*	GCA_000298735.1:1:147363:G:A	G	A	306.64	AC=2;AF=0.125;AN=16;BaseQRankSum=2.423;ClippingRankSum=-0.654;DP=317;FS=1.861;MLEAC=2;MLEAF=0.125;MQ=60;MQRankSum=0.098;QD=5.2;ReadPosRankSum=1.799;SOR=0.944;ANN=A|missense_variant|MODERATE|D2HGDH|ENSOARG00000017608|transcript|ENSOART00000019162.1|protein_coding|5/9|c.806C>T|p.Ala269Val|806/2292|806/1632|269/543||,A|intron_variant|MODIFIER|ING5|ENSOARG00000017577|transcript|ENSOART00000019126.1|p…	GT:AD:DP:GQ:PL	0/1:23,8:31:99:139,0,570	0/0:77,0:77:99:0,230,2091	0/0:40,4:44:13:0,13,975	0/1:18,10:28:99:207,0,405	0/0:12,0:12:36:0,36,329	0/0:50,0:50:99:0,150,1396
1	150317	rs159743752	GCA_000298735.1:1:150317:C:T	C	T	12317.3	AC=15;AF=0.938;AN=16;BaseQRankSum=3.13;ClippingRankSum=0.923;DP=419;FS=0;MLEAC=15;MLEAF=0.938;MQ=60;MQRankSum=1.398;QD=29.4;ReadPosRankSum=0.02;SOR=1.186;ANN=T|synonymous_variant|LOW|D2HGDH|ENSOARG00000017608|transcript|ENSOART00000019162.1|protein_coding|4/9|c.732G>A|p.Thr244Thr|732/2292|732/1632|244/543||,T|intron_variant|MODIFIER|ING5|ENSOARG00000017577|transcript|ENSOART00000019126.1|protein_…	GT:AD:DP:GQ:PL	1/1:0,46:46:99:1401,138,0	1/1:0,47:47:99:1435,141,0	1/1:0,57:57:99:1761,171,0	1/1:0,59:59:99:1784,177,0	1/1:0,45:45:99:1385,135,0	1/1:0,43:43:99:1301,129,0
1	150455	rs412318421	GCA_000298735.1:1:150455:C:T	C	T	337.27	AC=1;AF=0.063;AN=16;BaseQRankSum=3.262;ClippingRankSum=-1.137;DP=766;FS=2.014;MLEAC=1;MLEAF=0.063;MQ=60;MQRankSum=0.429;QD=5.44;ReadPosRankSum=0.395;SOR=1.032;ANN=T|synonymous_variant|LOW|D2HGDH|ENSOARG00000017608|transcript|ENSOART00000019162.1|protein_coding|4/9|c.594G>A|p.Ala198Ala|594/2292|594/1632|198/543||,T|intron_variant|MODIFIER|ING5|ENSOARG00000017577|transcript|ENSOART00000019126.1|pro…	GT:AD:DP:GQ:PL	0/0:82,0:82:99:0,245,2195	0/0:103,0:103:99:0,308,2805	0/0:98,0:98:99:0,292,2645	0/0:77,0:77:99:0,230,2065	0/0:79,0:79:99:0,236,2077	0/0:100,0:100:99:0,298,2680
1	153034	rs402048336	GCA_000298735.1:1:153034:C:T	C	T	5039.31	AC=16;AF=1;AN=16;BaseQRankSum=-1.732;ClippingRankSum=-0.505;DP=175;FS=4.506;MLEAC=16;MLEAF=1;MQ=60;MQRankSum=-1.277;QD=28.8;ReadPosRankSum=1.712;SOR=1.289;ANN=T|intron_variant|MODIFIER|ING5|ENSOARG00000017577|transcript|ENSOART00000019126.1|protein_coding|5/5|c.440+16700G>A||||||WARNING_TRANSCRIPT_NO_START_CODON,T|intron_variant|MODIFIER|D2HGDH|ENSOARG00000017608|transcript|ENSOART00000019162.1|p…	GT:AD:DP:GQ:PL	1/1:1,24:25:40:643,40,0	1/1:0,26:26:78:785,78,0	1/1:0,30:30:90:895,90,0	1/1:0,12:12:36:343,36,0	1/1:0,12:12:36:329,36,0	1/1:0,20:20:60:578,60,0
1	153059	rs413594254	GCA_000298735.1:1:153059:G:A	G	A	105.27	AC=1;AF=0.063;AN=16;BaseQRankSum=2.038;ClippingRankSum=0.347;DP=201;FS=7.247;MLEAC=1;MLEAF=0.063;MQ=60;MQRankSum=0.827;QD=7.02;ReadPosRankSum=0.655;SOR=1.118;ANN=A|intron_variant|MODIFIER|ING5|ENSOARG00000017577|transcript|ENSOART00000019126.1|protein_coding|5/5|c.440+16675C>T||||||WARNING_TRANSCRIPT_NO_START_CODON,A|intron_variant|MODIFIER|D2HGDH|ENSOARG00000017608|transcript|ENSOART00000019162.…	GT:AD:DP:GQ:PL	0/0:23,0:23:69:0,69,631	0/0:30,0:30:89:0,89,824	0/0:38,0:38:99:0,114,1106	0/0:14,0:14:42:0,42,373	0/0:11,0:11:33:0,33,302	0/0:23,0:23:69:0,69,631
1	153315	*	GCA_000298735.1:1:153315:C:T	C	T	323.28	AC=1;AF=0.063;AN=16;BaseQRankSum=3.043;ClippingRankSum=-0.333;DP=136;FS=3.796;MLEAC=1;MLEAF=0.063;MQ=60;MQRankSum=0.299;QD=10.1;ReadPosRankSum=1.737;SOR=1.043;ANN=T|intron_variant|MODIFIER|ING5|ENSOARG00000017577|transcript|ENSOART00000019126.1|protein_coding|5/5|c.440+16419G>A||||||WARNING_TRANSCRIPT_NO_START_CODON,T|intron_variant|MODIFIER|D2HGDH|ENSOARG00000017608|transcript|ENSOART00000019162…	GT:AD:DP:GQ:PL	0/0:18,0:18:54:0,54,492	0/0:19,0:19:57:0,57,533	0/0:14,0:14:41:0,41,338	0/0:19,0:19:57:0,57,544	0/0:11,0:11:33:0,33,300	0/0:15,0:15:45:0,45,407
1	153351	rs429019794	GCA_000298735.1:1:153351:G:A	G	A	4140.31	AC=16;AF=1;AN=16;DP=141;FS=0;MLEAC=16;MLEAF=1;MQ=60;QD=29.36;SOR=0.926;ANN=A|intron_variant|MODIFIER|ING5|ENSOARG00000017577|transcript|ENSOART00000019126.1|protein_coding|5/5|c.440+16383C>T||||||WARNING_TRANSCRIPT_NO_START_CODON,A|intron_variant|MODIFIER|D2HGDH|ENSOARG00000017608|transcript|ENSOART00000019162.1|protein_coding|1/8|c.359-711C>T||||||;CSQ=A|intron_variant|MODIFIER|D2HGDH|ENSOARG000…	GT:AD:DP:GQ:PL	1/1:0,19:19:57:573,57,0	1/1:0,18:18:54:537,54,0	1/1:0,12:12:36:372,36,0	1/1:0,20:20:60:610,60,0	1/1:0,14:14:42:413,42,0	1/1:0,12:12:35:320,35,0
1	153914	rs408252717	GCA_000298735.1:1:153914:C:A	C	A	6135.31	AC=16;AF=1;AN=16;DP=134;FS=0;MLEAC=16;MLEAF=1;MQ=60;QD=24.7;SOR=0.739;ANN=A|intron_variant|MODIFIER|ING5|ENSOARG00000017577|transcript|ENSOART00000019126.1|protein_coding|5/5|c.440+15820G>T||||||WARNING_TRANSCRIPT_NO_START_CODON,A|intron_variant|MODIFIER|D2HGDH|ENSOARG00000017608|transcript|ENSOART00000019162.1|protein_coding|1/8|c.359-1274G>T||||||;CSQ=A|intron_variant|MODIFIER|D2HGDH|ENSOARG000…	GT:AD:DP:GQ:PL	1/1:0,21:21:66:975,66,0	1/1:0,12:12:42:630,42,0	1/1:0,19:19:57:855,57,0	1/1:0,22:22:66:984,66,0	1/1:0,7:7:21:315,21,0	1/1:0,12:12:36:513,36,0
1	153918	rs421685926	GCA_000298735.1:1:153918:C:T	C	T	6159.31	AC=16;AF=1;AN=16;DP=142;FS=0;MLEAC=16;MLEAF=1;MQ=60;QD=30.24;SOR=0.707;ANN=T|intron_variant|MODIFIER|ING5|ENSOARG00000017577|transcript|ENSOART00000019126.1|protein_coding|5/5|c.440+15816G>A||||||WARNING_TRANSCRIPT_NO_START_CODON,T|intron_variant|MODIFIER|D2HGDH|ENSOARG00000017608|transcript|ENSOART00000019162.1|protein_coding|1/8|c.359-1278G>A||||||;CSQ=T|intron_variant|MODIFIER|D2HGDH|ENSOARG00…	GT:AD:DP:GQ:PL	1/1:0,23:23:69:999,69,0	1/1:0,14:14:42:630,42,0	1/1:0,19:19:57:855,57,0	1/1:0,22:22:66:984,66,0	1/1:0,7:7:21:315,21,0	1/1:0,12:12:36:513,36,0
1	153924	rs401971103	GCA_000298735.1:1:153924:G:A	G	A	1344.96	AC=5;AF=0.313;AN=16;BaseQRankSum=4.183;ClippingRankSum=0.543;DP=137;FS=0.65;MLEAC=5;MLEAF=0.313;MQ=60;MQRankSum=0.651;QD=18.42;ReadPosRankSum=1.415;SOR=0.628;ANN=A|intron_variant|MODIFIER|ING5|ENSOARG00000017577|transcript|ENSOART00000019126.1|protein_coding|5/5|c.440+15810C>T||||||WARNING_TRANSCRIPT_NO_START_CODON,A|intron_variant|MODIFIER|D2HGDH|ENSOARG00000017608|transcript|ENSOART00000019162.…	GT:AD:DP:GQ:PL	0/1:8,13:21:99:346,0,172	1/1:0,13:13:39:409,39,0	0/1:6,12:18:99:327,0,126	0/1:9,12:21:99:315,0,211	0/0:8,0:8:24:0,24,245	0/0:13,0:13:39:0,39,391
1	154033	*	GCA_000298735.1:1:154033:C:CTCA	C	CTCA	3563.25	AC=8;AF=0.5;AN=16;BaseQRankSum=4.425;ClippingRankSum=-0.475;DP=238;FS=0;MLEAC=8;MLEAF=0.5;MQ=60;MQRankSum=-1.001;QD=14.97;ReadPosRankSum=12.747;SOR=0.672;ANN=CTCA|intron_variant|MODIFIER|ING5|ENSOARG00000017577|transcript|ENSOART00000019126.1|protein_coding|5/5|c.440+15700_440+15701insTGA||||||WARNING_TRANSCRIPT_NO_START_CODON,CTCA|intron_variant|MODIFIER|D2HGDH|ENSOARG00000017608|transcript|ENSO…	GT:AD:DP:GQ:PL	0/1:21,9:30:99:298,0,504	0/1:12,15:27:99:561,0,257	0/1:18,11:29:99:375,0,392	0/1:16,14:30:99:490,0,352	0/1:4,5:9:89:198,0,89	0/1:12,14:26:99:469,0,238
1	155168	*	GCA_000298735.1:1:155168:T:C	T	C	2181.29	AC=8;AF=0.5;AN=16;BaseQRankSum=1.952;ClippingRankSum=-1.779;DP=168;FS=10.983;MLEAC=8;MLEAF=0.5;MQ=60;MQRankSum=0.415;QD=12.98;ReadPosRankSum=-1.397;SOR=0.283;ANN=C|intron_variant|MODIFIER|ING5|ENSOARG00000017577|transcript|ENSOART00000019126.1|protein_coding|5/5|c.440+14566A>G||||||WARNING_TRANSCRIPT_NO_START_CODON,C|intron_variant|MODIFIER|D2HGDH|ENSOARG00000017608|transcript|ENSOART00000019162.…	GT:AD:DP:GQ:PL	0/1:14,10:24:99:298,0,357	0/1:19,9:28:99:209,0,485	0/1:13,8:21:99:211,0,309	0/1:14,12:26:99:350,0,350	0/1:4,4:8:97:110,0,97	0/1:10,6:16:99:148,0,248
1	155543	rs414869177	GCA_000298735.1:1:155543:G:A	G	A	5527.31	AC=16;AF=1;AN=16;DP=186;FS=0;MLEAC=16;MLEAF=1;MQ=60;QD=29.72;SOR=0.904;ANN=A|intron_variant|MODIFIER|ING5|ENSOARG00000017577|transcript|ENSOART00000019126.1|protein_coding|5/5|c.440+14191C>T||||||WARNING_TRANSCRIPT_NO_START_CODON,A|intron_variant|MODIFIER|D2HGDH|ENSOARG00000017608|transcript|ENSOART00000019162.1|protein_coding|1/8|c.358+1308C>T||||||;CSQ=A|intron_variant|MODIFIER|D2HGDH|ENSOARG00…	GT:AD:DP:GQ:PL	1/1:0,23:23:69:695,69,0	1/1:0,43:43:99:1280,129,0	1/1:0,30:30:90:899,90,0	1/1:0,26:26:78:780,78,0	1/1:0,11:11:33:325,33,0	1/1:0,13:13:39:373,39,0
1	155649	rs428545878	GCA_000298735.1:1:155649:T:G	T	G	153.27	AC=1;AF=0.063;AN=16;BaseQRankSum=0.982;ClippingRankSum=0.242;DP=188;FS=4.896;MLEAC=1;MLEAF=0.063;MQ=60;MQRankSum=1.723;QD=13.93;ReadPosRankSum=0.236;SOR=1.536;ANN=G|intron_variant|MODIFIER|ING5|ENSOARG00000017577|transcript|ENSOART00000019126.1|protein_coding|5/5|c.440+14085A>C||||||WARNING_TRANSCRIPT_NO_START_CODON,G|intron_variant|MODIFIER|D2HGDH|ENSOARG00000017608|transcript|ENSOART00000019162…	GT:AD:DP:GQ:PL	0/0:16,1:17:41:0,41,472	0/0:35,1:36:98:0,98,1020	0/0:23,0:23:72:0,72,689	0/0:26,0:26:78:0,78,784	0/0:14,0:14:42:0,42,422	0/0:15,0:15:45:0,45,422
1	155666	rs405005946	GCA_000298735.1:1:155666:G:A	G	A	4830.27	AC=15;AF=0.938;AN=16;BaseQRankSum=4.101;ClippingRankSum=-0.094;DP=173;FS=3.036;MLEAC=15;MLEAF=0.938;MQ=60;MQRankSum=1.077;QD=27.92;ReadPosRankSum=-0.673;SOR=0.306;ANN=A|intron_variant|MODIFIER|ING5|ENSOARG00000017577|transcript|ENSOART00000019126.1|protein_coding|5/5|c.440+14068C>T||||||WARNING_TRANSCRIPT_NO_START_CODON,A|intron_variant|MODIFIER|D2HGDH|ENSOARG00000017608|transcript|ENSOART0000001…	GT:AD:DP:GQ:PL	1/1:0,20:20:60:605,60,0	1/1:0,39:39:99:1179,117,0	1/1:0,18:18:54:546,54,0	1/1:0,22:22:66:644,66,0	1/1:0,11:11:33:341,33,0	1/1:0,18:18:54:532,54,0
1	155815	rs418348935	GCA_000298735.1:1:155815:G:T	G	T	6773.3	AC=16;AF=1;AN=16;DP=224;FS=0;MLEAC=16;MLEAF=1;MQ=60;QD=30.24;SOR=0.91;ANN=T|intron_variant|MODIFIER|ING5|ENSOARG00000017577|transcript|ENSOART00000019126.1|protein_coding|5/5|c.440+13919C>A||||||WARNING_TRANSCRIPT_NO_START_CODON,T|intron_variant|MODIFIER|D2HGDH|ENSOARG00000017608|transcript|ENSOART00000019162.1|protein_coding|1/8|c.358+1036C>A||||||;CSQ=T|intron_variant|MODIFIER|D2HGDH|ENSOARG000…	GT:AD:DP:GQ:PL	1/1:0,23:23:69:712,69,0	1/1:0,42:42:99:1289,126,0	1/1:0,31:31:93:951,93,0	1/1:0,27:27:81:828,81,0	1/1:0,13:13:39:406,39,0	1/1:0,25:25:75:761,75,0
1	155999	*	GCA_000298735.1:1:155999:T:C	T	C	3742.0	AC=8;AF=0.5;AN=16;BaseQRankSum=-0.227;ClippingRankSum=-1.29;DP=170;FS=4.745;MLEAC=8;MLEAF=0.5;MQ=60;MQRankSum=0.403;QD=22.01;ReadPosRankSum=0.836;SOR=1.069;ANN=C|intron_variant|MODIFIER|ING5|ENSOARG00000017577|transcript|ENSOART00000019126.1|protein_coding|5/5|c.440+13735A>G||||||WARNING_TRANSCRIPT_NO_START_CODON,C|intron_variant|MODIFIER|D2HGDH|ENSOARG00000017608|transcript|ENSOART00000019162.1|…	GT:AD:DP:GQ:PL	0/1:4,15:19:70:461,0,70	0/1:17,21:38:99:637,0,360	0/1:10,8:18:99:333,0,224	0/1:6,20:26:91:742,0,91	0/1:1,7:8:5:299,0,5	0/1:6,5:11:99:190,0,138
1	156012	*	GCA_000298735.1:1:156012:T:C	T	C	344.97	AC=4;AF=0.25;AN=16;BaseQRankSum=-5.522;ClippingRankSum=-0.638;DP=141;FS=8.21;MLEAC=4;MLEAF=0.25;MQ=60;MQRankSum=-1.114;QD=6.9;ReadPosRankSum=-0.421;SOR=1.721;ANN=C|intron_variant|MODIFIER|ING5|ENSOARG00000017577|transcript|ENSOART00000019126.1|protein_coding|5/5|c.440+13722A>G||||||WARNING_TRANSCRIPT_NO_START_CODON,C|intron_variant|MODIFIER|D2HGDH|ENSOARG00000017608|transcript|ENSOART00000019162.…	GT:AD:DP:GQ:PL	0/1:10,2:12:38:38,0,287	0/0:26,2:28:33:0,33,911	0/0:17,1:18:30:0,30,609	0/1:15,8:23:99:178,0,446	0/1:4,4:8:97:97,0,114	0/1:4,3:7:77:77,0,115
1	156059	rs427309592	GCA_000298735.1:1:156059:G:A	G	A	4538.29	AC=15;AF=0.938;AN=16;BaseQRankSum=-1.504;ClippingRankSum=-0.074;DP=154;FS=0;MLEAC=15;MLEAF=0.938;MQ=60;MQRankSum=-0.44;QD=29.47;ReadPosRankSum=-0.337;SOR=0.762;ANN=A|intron_variant|MODIFIER|ING5|ENSOARG00000017577|transcript|ENSOART00000019126.1|protein_coding|5/5|c.440+13675C>T||||||WARNING_TRANSCRIPT_NO_START_CODON,A|intron_variant|MODIFIER|D2HGDH|ENSOARG00000017608|transcript|ENSOART0000001916…	GT:AD:DP:GQ:PL	1/1:1,15:16:18:438,18,0	1/1:0,23:23:69:697,69,0	1/1:0,19:19:57:601,57,0	1/1:0,29:29:87:914,87,0	1/1:0,12:12:39:416,39,0	1/1:0,9:9:27:251,27,0
1	156562	rs430737744	GCA_000298735.1:1:156562:G:A	G	A	486.3	AC=1;AF=0.063;AN=16;BaseQRankSum=2.303;ClippingRankSum=0.112;DP=152;FS=13.382;MLEAC=1;MLEAF=0.063;MQ=60;MQRankSum=-0.303;QD=13.51;ReadPosRankSum=0.444;SOR=2.213;ANN=A|intron_variant|MODIFIER|ING5|ENSOARG00000017577|transcript|ENSOART00000019126.1|protein_coding|5/5|c.440+13172C>T||||||WARNING_TRANSCRIPT_NO_START_CODON,A|intron_variant|MODIFIER|D2HGDH|ENSOARG00000017608|transcript|ENSOART000000191…	GT:AD:DP:GQ:PL	0/0:15,0:15:45:0,45,454	0/0:27,0:27:81:0,81,828	0/0:20,0:20:60:0,60,626	0/0:20,0:20:60:0,60,611	0/0:6,0:6:18:0,18,189	0/0:20,0:20:60:0,60,600
1	156858	*	GCA_000298735.1:1:156858:C:A	C	A	15554.3	AC=15;AF=0.938;AN=16;BaseQRankSum=5.223;ClippingRankSum=1.46;DP=557;FS=0;MLEAC=15;MLEAF=0.938;MQ=60;MQRankSum=0.212;QD=27.93;ReadPosRankSum=-0.073;SOR=0.679;ANN=A|synonymous_variant|LOW|D2HGDH|ENSOARG00000017608|transcript|ENSOART00000019162.1|protein_coding|1/9|c.351G>T|p.Thr117Thr|351/2292|351/1632|117/543||,A|intron_variant|MODIFIER|ING5|ENSOARG00000017577|transcript|ENSOART00000019126.1|prote…	GT:AD:DP:GQ:PL	1/1:0,55:55:99:1650,165,0	1/1:0,83:83:99:2489,249,0	1/1:0,69:69:99:2066,207,0	1/1:0,59:59:99:1798,177,0	1/1:0,53:53:99:1588,159,0	1/1:0,79:79:99:2276,237,0
1	156891	rs408494355	GCA_000298735.1:1:156891:A:C	A	C	22797.3	AC=16;AF=1;AN=16;BaseQRankSum=-1.686;ClippingRankSum=0.154;DP=757;FS=0;MLEAC=16;MLEAF=1;MQ=60;MQRankSum=-0.47;QD=30.12;ReadPosRankSum=-0.099;SOR=0.793;ANN=C|missense_variant|MODERATE|D2HGDH|ENSOARG00000017608|transcript|ENSOART00000019162.1|protein_coding|1/9|c.318T>G|p.Asp106Glu|318/2292|318/1632|106/543||,C|intron_variant|MODIFIER|ING5|ENSOARG00000017577|transcript|ENSOART00000019126.1|protein_…	GT:AD:DP:GQ:PL	1/1:0,88:88:99:2652,264,0	1/1:1,104:105:99:3167,311,0	1/1:0,98:98:99:2949,294,0	1/1:0,81:81:99:2458,243,0	1/1:0,78:78:99:2346,234,0	1/1:0,112:112:99:3349,336,0
1	157062	rs600468439	GCA_000298735.1:1:157062:C:G	C	G	19813.3	AC=16;AF=1;AN=16;DP=686;FS=0;MLEAC=16;MLEAF=1;MQ=60;QD=28.88;SOR=0.936;ANN=G|synonymous_variant|LOW|D2HGDH|ENSOARG00000017608|transcript|ENSOART00000019162.1|protein_coding|1/9|c.147G>C|p.Thr49Thr|147/2292|147/1632|49/543||,G|intron_variant|MODIFIER|ING5|ENSOARG00000017577|transcript|ENSOART00000019126.1|protein_coding|5/5|c.440+12672G>C||||||WARNING_TRANSCRIPT_NO_START_CODON;CSQ=G|synonymous_var…	GT:AD:DP:GQ:PL	1/1:0,82:82:99:2430,246,0	1/1:0,87:87:99:2524,261,0	1/1:0,93:93:99:2728,279,0	1/1:0,77:77:99:2256,231,0	1/1:0,64:64:99:1881,192,0	1/1:0,81:81:99:2335,243,0
1	157255	rs421885469	GCA_000298735.1:1:157255:T:C	T	C	5515.3	AC=16;AF=1;AN=16;DP=185;FS=0;MLEAC=16;MLEAF=1;MQ=60;QD=29.81;SOR=1.661;ANN=C|upstream_gene_variant|MODIFIER|D2HGDH|ENSOARG00000017608|transcript|ENSOART00000019162.1|protein_coding||c.-47A>G|||||47|,C|intron_variant|MODIFIER|ING5|ENSOARG00000017577|transcript|ENSOART00000019126.1|protein_coding|5/5|c.440+12479A>G||||||WARNING_TRANSCRIPT_NO_START_CODON;CSQ=C|upstream_gene_variant|MODIFIER|D2HGDH|E…	GT:AD:DP:GQ:PL	1/1:0,17:17:51:523,51,0	1/1:0,21:21:63:622,63,0	1/1:0,15:15:45:455,45,0	1/1:0,20:20:60:592,60,0	1/1:0,13:13:39:399,39,0	1/1:0,24:24:72:706,72,0
1	157287	rs398146183	GCA_000298735.1:1:157287:A:G	A	G	4825.31	AC=16;AF=1;AN=16;DP=184;FS=0;MLEAC=16;MLEAF=1;MQ=60;QD=26.22;SOR=1.014;ANN=G|upstream_gene_variant|MODIFIER|D2HGDH|ENSOARG00000017608|transcript|ENSOART00000019162.1|protein_coding||c.-79T>C|||||79|,G|intron_variant|MODIFIER|ING5|ENSOARG00000017577|transcript|ENSOART00000019126.1|protein_coding|5/5|c.440+12447T>C||||||WARNING_TRANSCRIPT_NO_START_CODON;CSQ=G|upstream_gene_variant|MODIFIER|D2HGDH|E…	GT:AD:DP:GQ:PL	1/1:0,16:16:48:416,48,0	1/1:0,20:20:60:542,60,0	1/1:0,25:25:74:627,74,0	1/1:0,22:22:66:594,66,0	1/1:0,10:10:30:266,30,0	1/1:0,28:28:84:719,84,0
1	157422	rs411493664	GCA_000298735.1:1:157422:T:A	T	A	297.3	AC=1;AF=0.063;AN=16;BaseQRankSum=-1.033;ClippingRankSum=0.744;DP=89;FS=3.124;MLEAC=1;MLEAF=0.063;MQ=60;MQRankSum=0.069;QD=14.16;ReadPosRankSum=1.047;SOR=0.122;ANN=A|upstream_gene_variant|MODIFIER|D2HGDH|ENSOARG00000017608|transcript|ENSOART00000019162.1|protein_coding||c.-214A>T|||||214|,A|intron_variant|MODIFIER|ING5|ENSOARG00000017577|transcript|ENSOART00000019126.1|protein_coding|5/5|c.440+123…	GT:AD:DP:GQ:PL	0/0:9,0:9:27:0,27,561	0/0:7,0:7:21:0,21,397	0/0:8,0:8:24:0,24,497	0/0:11,0:11:33:0,33,621	0/0:10,0:10:30:0,30,594	0/0:14,0:14:42:0,42,770
1	157423	rs424999128	GCA_000298735.1:1:157423:T:G	T	G	297.3	AC=1;AF=0.063;AN=16;BaseQRankSum=-2.404;ClippingRankSum=-1.749;DP=88;FS=3.086;MLEAC=1;MLEAF=0.063;MQ=60;MQRankSum=0.174;QD=14.16;ReadPosRankSum=1.01;SOR=0.125;ANN=G|upstream_gene_variant|MODIFIER|D2HGDH|ENSOARG00000017608|transcript|ENSOART00000019162.1|protein_coding||c.-215A>C|||||215|,G|intron_variant|MODIFIER|ING5|ENSOARG00000017577|transcript|ENSOART00000019126.1|protein_coding|5/5|c.440+123…	GT:AD:DP:GQ:PL	0/0:9,0:9:27:0,27,561	0/0:7,0:7:21:0,21,397	0/0:8,0:8:24:0,24,497	0/0:11,0:11:33:0,33,621	0/0:10,0:10:30:0,30,594	0/0:13,0:13:42:0,42,770
1	157554	rs193634722	GCA_000298735.1:1:157554:G:C	G	C	4689.31	AC=16;AF=1;AN=16;DP=130;FS=0;MLEAC=16;MLEAF=1;MQ=60;QD=31.52;SOR=6.091;ANN=C|upstream_gene_variant|MODIFIER|D2HGDH|ENSOARG00000017608|transcript|ENSOART00000019162.1|protein_coding||c.-346C>G|||||346|,C|intron_variant|MODIFIER|ING5|ENSOARG00000017577|transcript|ENSOART00000019126.1|protein_coding|5/5|c.440+12180C>G||||||WARNING_TRANSCRIPT_NO_START_CODON;CSQ=C|upstream_gene_variant|MODIFIER|D2HGDH…	GT:AD:DP:GQ:PL	1/1:0,9:9:27:392,27,0	1/1:0,18:18:57:835,57,0	1/1:0,14:14:48:625,48,0	1/1:0,17:17:51:657,51,0	1/1:0,12:12:36:371,36,0	1/1:0,20:20:60:613,60,0
1	157560	rs423972747	GCA_000298735.1:1:157560:C:T	C	T	1250.49	AC=5;AF=0.313;AN=16;BaseQRankSum=3.13;ClippingRankSum=-1.201;DP=143;FS=0;MLEAC=5;MLEAF=0.313;MQ=60;MQRankSum=-0.277;QD=20.5;ReadPosRankSum=1.266;SOR=0.704;ANN=T|upstream_gene_variant|MODIFIER|D2HGDH|ENSOARG00000017608|transcript|ENSOART00000019162.1|protein_coding||c.-352G>A|||||352|,T|intron_variant|MODIFIER|ING5|ENSOARG00000017577|transcript|ENSOART00000019126.1|protein_coding|5/5|c.440+12174G>…	GT:AD:DP:GQ:PL	0/1:1,8:9:3:218,0,3	1/1:0,19:19:57:586,57,0	0/1:4,11:15:76:284,0,76	0/1:8,9:17:99:214,0,195	0/0:13,0:13:39:0,39,398	0/0:20,0:20:60:0,60,595
1	157693	*	GCA_000298735.1:1:157693:T:C	T	C	669.09	AC=6;AF=0.375;AN=16;BaseQRankSum=-2.521;ClippingRankSum=1.185;DP=152;FS=0;MLEAC=6;MLEAF=0.375;MQ=60;MQRankSum=-2.34;QD=5.35;ReadPosRankSum=1.166;SOR=0.634;ANN=C|upstream_gene_variant|MODIFIER|D2HGDH|ENSOARG00000017608|transcript|ENSOART00000019162.1|protein_coding||c.-485A>G|||||485|,C|intron_variant|MODIFIER|ING5|ENSOARG00000017577|transcript|ENSOART00000019126.1|protein_coding|5/5|c.440+12041A>…	GT:AD:DP:GQ:PL	0/1:11,3:14:62:62,0,379	0/0:15,2:17:2:0,2,540	0/1:6,2:8:51:51,0,219	0/1:14,7:21:99:190,0,496	0/0:10,0:10:30:0,30,395	0/1:15,3:18:63:63,0,587
1	157714	*	GCA_000298735.1:1:157714:T:C	T	C	935.75	AC=7;AF=0.438;AN=16;BaseQRankSum=-3.663;ClippingRankSum=0.924;DP=142;FS=0;MLEAC=7;MLEAF=0.438;MQ=60;MQRankSum=-0.575;QD=7.61;ReadPosRankSum=-0.419;SOR=0.742;ANN=C|upstream_gene_variant|MODIFIER|D2HGDH|ENSOARG00000017608|transcript|ENSOART00000019162.1|protein_coding||c.-506A>G|||||506|,C|intron_variant|MODIFIER|ING5|ENSOARG00000017577|transcript|ENSOART00000019126.1|protein_coding|5/5|c.440+12020…	GT:AD:DP:GQ:PL	0/1:7,4:11:99:118,0,222	0/1:13,6:19:99:159,0,514	0/1:5,1:6:27:27,0,179	0/0:17,1:18:8:0,8,655	0/1:5,1:6:12:12,0,194	0/1:11,7:18:99:228,0,385
1	157715	*	GCA_000298735.1:1:157715:T:C	T	C	1813.3	AC=8;AF=0.5;AN=16;BaseQRankSum=-5.407;ClippingRankSum=1.17;DP=140;FS=0.644;MLEAC=8;MLEAF=0.5;MQ=60;MQRankSum=-0.327;QD=12.95;ReadPosRankSum=-0.585;SOR=0.799;ANN=C|upstream_gene_variant|MODIFIER|D2HGDH|ENSOARG00000017608|transcript|ENSOART00000019162.1|protein_coding||c.-507A>G|||||507|,C|intron_variant|MODIFIER|ING5|ENSOARG00000017577|transcript|ENSOART00000019126.1|protein_coding|5/5|c.440+12019…	GT:AD:DP:GQ:PL	0/1:4,7:11:99:227,0,128	0/1:12,7:19:99:222,0,401	0/1:3,3:6:83:83,0,87	0/1:15,3:18:28:28,0,475	0/1:4,2:6:50:50,0,117	0/1:10,8:18:99:295,0,246
1	157760	rs423382390	GCA_000298735.1:1:157760:G:A	G	A	3639.32	AC=15;AF=0.938;AN=16;BaseQRankSum=1.282;ClippingRankSum=-2.129;DP=121;FS=1.548;MLEAC=15;MLEAF=0.938;MQ=60;MQRankSum=-1.496;QD=30.08;ReadPosRankSum=2.185;SOR=0.773;ANN=A|upstream_gene_variant|MODIFIER|D2HGDH|ENSOARG00000017608|transcript|ENSOART00000019162.1|protein_coding||c.-552C>T|||||552|,A|intron_variant|MODIFIER|ING5|ENSOARG00000017577|transcript|ENSOART00000019126.1|protein_coding|5/5|c.440…	GT:AD:DP:GQ:PL	1/1:0,8:8:27:285,27,0	1/1:0,15:15:45:478,45,0	1/1:0,7:7:21:216,21,0	1/1:1,15:16:19:445,19,0	1/1:0,6:6:18:182,18,0	1/1:0,14:14:45:498,45,0
1	157788	rs403805040	GCA_000298735.1:1:157788:G:A	G	A	2794.55	AC=14;AF=0.875;AN=16;BaseQRankSum=5.962;ClippingRankSum=-0.261;DP=131;FS=4.236;MLEAC=14;MLEAF=0.875;MQ=60;MQRankSum=0.015;QD=21.33;ReadPosRankSum=2.199;SOR=0.339;ANN=A|upstream_gene_variant|MODIFIER|D2HGDH|ENSOARG00000017608|transcript|ENSOART00000019162.1|protein_coding||c.-580C>T|||||580|,A|intron_variant|MODIFIER|ING5|ENSOARG00000017577|transcript|ENSOART00000019126.1|protein_coding|5/5|c.440+…	GT:AD:DP:GQ:PL	1/1:0,10:10:30:298,30,0	1/1:0,16:16:26:423,26,0	1/1:0,9:9:27:269,27,0	1/1:0,13:13:39:393,39,0	1/1:0,11:11:33:331,33,0	1/1:0,15:15:43:419,43,0
1	157923	*	GCA_000298735.1:1:157923:T:C	T	C	1615.29	AC=8;AF=0.5;AN=16;BaseQRankSum=0.933;ClippingRankSum=-0.357;DP=140;FS=0;MLEAC=8;MLEAF=0.5;MQ=60;MQRankSum=-0.331;QD=11.54;ReadPosRankSum=2.184;SOR=0.657;ANN=C|upstream_gene_variant|MODIFIER|D2HGDH|ENSOARG00000017608|transcript|ENSOART00000019162.1|protein_coding||c.-715A>G|||||715|,C|intron_variant|MODIFIER|ING5|ENSOARG00000017577|transcript|ENSOART00000019126.1|protein_coding|5/5|c.440+11811A>G|…	GT:AD:DP:GQ:PL	0/1:9,4:13:89:89,0,223	0/1:10,4:14:94:94,0,229	0/1:11,4:15:80:80,0,276	0/1:7,7:14:99:160,0,174	0/1:3,7:10:64:214,0,64	0/1:15,8:23:99:175,0,374
1	157927	*	GCA_000298735.1:1:157927:T:C	T	C	1243.82	AC=7;AF=0.438;AN=16;BaseQRankSum=0.16;ClippingRankSum=-0.401;DP=145;FS=5.236;MLEAC=7;MLEAF=0.438;MQ=60;MQRankSum=0.055;QD=10.45;ReadPosRankSum=1.974;SOR=0.748;ANN=C|upstream_gene_variant|MODIFIER|D2HGDH|ENSOARG00000017608|transcript|ENSOART00000019162.1|protein_coding||c.-719A>G|||||719|,C|intron_variant|MODIFIER|ING5|ENSOARG00000017577|transcript|ENSOART00000019126.1|protein_coding|5/5|c.440+118…	GT:AD:DP:GQ:PL	0/1:7,6:13:99:152,0,202	0/1:8,6:14:99:138,0,170	0/1:8,8:16:99:202,0,209	0/1:6,9:15:99:221,0,140	0/1:7,2:9:36:36,0,176	0/0:25,1:26:25:0,25,773
1	157945	*	GCA_000298735.1:1:157945:T:C	T	C	3052.42	AC=10;AF=0.625;AN=16;BaseQRankSum=-5.38;ClippingRankSum=-1.765;DP=130;FS=0;MLEAC=10;MLEAF=0.625;MQ=60;MQRankSum=0.727;QD=23.48;ReadPosRankSum=-1.586;SOR=0.676;ANN=C|upstream_gene_variant|MODIFIER|D2HGDH|ENSOARG00000017608|transcript|ENSOART00000019162.1|protein_coding||c.-737A>G|||||737|,C|intron_variant|MODIFIER|ING5|ENSOARG00000017577|transcript|ENSOART00000019126.1|protein_coding|5/5|c.440+117…	GT:AD:DP:GQ:PL	0/1:2,13:15:17:383,0,17	0/1:2,7:9:31:270,0,31	1/1:1,14:15:15:522,15,0	1/1:0,10:10:32:362,32,0	0/1:1,9:10:0:263,0,0	0/1:7,16:23:99:361,0,142
1	157988	*	GCA_000298735.1:1:157988:T:C	T	C	799.81	AC=7;AF=0.438;AN=16;BaseQRankSum=-1.76;ClippingRankSum=-0.069;DP=156;FS=10.216;MLEAC=7;MLEAF=0.438;MQ=60;MQRankSum=1.501;QD=5.88;ReadPosRankSum=0.383;SOR=0.423;ANN=C|upstream_gene_variant|MODIFIER|D2HGDH|ENSOARG00000017608|transcript|ENSOART00000019162.1|protein_coding||c.-780A>G|||||780|,C|intron_variant|MODIFIER|ING5|ENSOARG00000017577|transcript|ENSOART00000019126.1|protein_coding|5/5|c.440+11…	GT:AD:DP:GQ:PL	0/1:9,3:12:59:59,0,325	0/1:12,5:17:87:87,0,373	0/1:7,5:12:99:128,0,200	0/1:15,6:21:99:112,0,426	0/1:10,4:14:96:96,0,311	0/1:15,4:19:63:63,0,465
1	157991	*	GCA_000298735.1:1:157991:T:C	T	C	1918.29	AC=8;AF=0.5;AN=16;BaseQRankSum=-1.665;ClippingRankSum=-0.386;DP=146;FS=0.616;MLEAC=8;MLEAF=0.5;MQ=60;MQRankSum=-0.653;QD=13.14;ReadPosRankSum=2.109;SOR=0.761;ANN=C|upstream_gene_variant|MODIFIER|D2HGDH|ENSOARG00000017608|transcript|ENSOART00000019162.1|protein_coding||c.-783A>G|||||783|,C|intron_variant|MODIFIER|ING5|ENSOARG00000017577|transcript|ENSOART00000019126.1|protein_coding|5/5|c.440+1174…	GT:AD:DP:GQ:PL	0/1:6,6:12:99:141,0,155	0/1:5,12:17:99:308,0,105	0/1:5,4:9:96:96,0,119	0/1:8,12:20:99:304,0,193	0/1:7,8:15:99:205,0,174	0/1:8,10:18:99:256,0,200
1	158047	rs417197976	GCA_000298735.1:1:158047:G:A	G	A	4663.31	AC=16;AF=1;AN=16;DP=134;FS=0;MLEAC=16;MLEAF=1;MQ=60;QD=34.8;SOR=1.153;ANN=A|upstream_gene_variant|MODIFIER|D2HGDH|ENSOARG00000017608|transcript|ENSOART00000019162.1|protein_coding||c.-839C>T|||||839|,A|intron_variant|MODIFIER|ING5|ENSOARG00000017577|transcript|ENSOART00000019126.1|protein_coding|5/5|c.440+11687C>T||||||WARNING_TRANSCRIPT_NO_START_CODON;CSQ=A|upstream_gene_variant|MODIFIER|D2HGDH|…	GT:AD:DP:GQ:PL	1/1:0,16:16:48:537,48,0	1/1:0,17:17:57:640,57,0	1/1:0,7:7:21:222,21,0	1/1:0,13:13:39:402,39,0	1/1:0,10:10:33:359,33,0	1/1:0,16:16:57:587,57,0
1	158248	rs597284594	GCA_000298735.1:1:158248:G:A	G	A	99.27	AC=1;AF=0.063;AN=16;BaseQRankSum=1.391;ClippingRankSum=0.709;DP=181;FS=0;MLEAC=1;MLEAF=0.063;MQ=60.65;MQRankSum=-1.304;QD=6.62;ReadPosRankSum=-0.147;SOR=0.614;ANN=A|upstream_gene_variant|MODIFIER|D2HGDH|ENSOARG00000017608|transcript|ENSOART00000019162.1|protein_coding||c.-1040C>T|||||1040|,A|intron_variant|MODIFIER|ING5|ENSOARG00000017577|transcript|ENSOART00000019126.1|protein_coding|5/5|c.440+1…	GT:AD:DP:GQ:PL	0/0:30,0:30:90:0,90,820	0/0:15,0:15:45:0,45,416	0/0:21,0:21:63:0,63,558	0/0:17,0:17:50:0,50,443	0/0:21,0:21:63:0,63,582	0/0:29,0:29:85:0,85,730
1	158280	rs605311286	GCA_000298735.1:1:158280:CCCCGGGT:C	CCCCGGGT	C	5151.26	AC=16;AF=1;AN=16;DP=152;FS=0;MLEAC=16;MLEAF=1;MQ=61.06;QD=33.89;SOR=2.737;ANN=C|upstream_gene_variant|MODIFIER|D2HGDH|ENSOARG00000017608|transcript|ENSOART00000019162.1|protein_coding||c.-1079_-1073delACCCGGG|||||1073|,C|intron_variant|MODIFIER|ING5|ENSOARG00000017577|transcript|ENSOART00000019126.1|protein_coding|5/5|c.440+11447_440+11453delACCCGGG||||||WARNING_TRANSCRIPT_NO_START_CODON;CSQ=-|up…	GT:AD:DP:GQ:PL	1/1:0,10:10:30:451,30,0	1/1:0,18:18:54:792,54,0	1/1:0,11:11:34:476,34,0	1/1:0,15:15:45:618,45,0	1/1:0,12:12:37:541,37,0	1/1:0,17:17:52:730,52,0
1	158338	*	GCA_000298735.1:1:158338:C:A,T	C	A,T	2943.93	AC=10,1;AF=0.625,0.063;AN=16;BaseQRankSum=7.736;ClippingRankSum=-0.3;DP=165;FS=0;MLEAC=10,1;MLEAF=0.625,0.063;MQ=60.26;MQRankSum=0.406;QD=20.44;ReadPosRankSum=-1.06;SOR=0.738;ANN=A|upstream_gene_variant|MODIFIER|D2HGDH|ENSOARG00000017608|transcript|ENSOART00000019162.1|protein_coding||c.-1130G>T|||||1130|,T|upstream_gene_variant|MODIFIER|D2HGDH|ENSOARG00000017608|transcript|ENSOART00000019162.1|p…	GT:AD:DP:GQ:PL	0/1:7,12,0:19:99:304,0,133,325,169,494	0/0:21,0,0:21:63:0,63,556,63,556,556	0/1:6,12,0:18:99:305,0,111,323,147,470	1/1:0,17,0:17:51:518,51,0,518,51,518	1/1:0,16,0:16:48:477,48,0,477,48,477	1/1:0,26,0:26:78:785,78,0,785,78,785
1	161408	rs159743680	GCA_000298735.1:1:161408:T:C	T	C	15795.3	AC=15;AF=0.938;AN=16;BaseQRankSum=-4.307;ClippingRankSum=-1.049;DP=561;FS=0;MLEAC=15;MLEAF=0.938;MQ=60;MQRankSum=-0.082;QD=28.16;ReadPosRankSum=-0.199;SOR=0.616;ANN=C|upstream_gene_variant|MODIFIER|D2HGDH|ENSOARG00000017608|transcript|ENSOART00000019162.1|protein_coding||c.-4200A>G|||||4200|,C|intron_variant|MODIFIER|ING5|ENSOARG00000017577|transcript|ENSOART00000019126.1|protein_coding|5/5|c.440…	GT:AD:DP:GQ:PL	1/1:0,61:61:99:1845,183,0	1/1:0,100:100:99:3050,301,0	1/1:0,86:86:99:2610,258,0	1/1:0,68:68:99:2061,204,0	1/1:0,44:44:99:1279,131,0	1/1:0,74:74:99:2217,222,0
1	161610	rs602195740	GCA_000298735.1:1:161610:G:A	G	A	446.27	AC=1;AF=0.063;AN=16;BaseQRankSum=3.447;ClippingRankSum=-0.291;DP=346;FS=0;MLEAC=1;MLEAF=0.063;MQ=60;MQRankSum=0.601;QD=13.52;ReadPosRankSum=-0.196;SOR=0.563;ANN=A|upstream_gene_variant|MODIFIER|D2HGDH|ENSOARG00000017608|transcript|ENSOART00000019162.1|protein_coding||c.-4402C>T|||||4402|,A|intron_variant|MODIFIER|ING5|ENSOARG00000017577|transcript|ENSOART00000019126.1|protein_coding|5/5|c.440+812…	GT:AD:DP:GQ:PL	0/0:46,0:46:99:0,134,1182	0/0:51,0:51:99:0,151,1383	0/0:50,0:50:99:0,152,1439	0/0:40,0:40:99:0,121,1130	0/0:26,0:26:79:0,79,737	0/0:38,0:38:99:0,115,1033
1	161640	*	GCA_000298735.1:1:161640:C:CT	C	CT	4290.27	AC=16;AF=1;AN=16;DP=175;FS=0;MLEAC=16;MLEAF=1;MQ=60;QD=24.52;SOR=3.148;ANN=CT|upstream_gene_variant|MODIFIER|D2HGDH|ENSOARG00000017608|transcript|ENSOART00000019162.1|protein_coding||c.-4433_-4432insA|||||4433|,CT|intron_variant|MODIFIER|ING5|ENSOARG00000017577|transcript|ENSOART00000019126.1|protein_coding|5/5|c.440+8093_440+8094insA||||||WARNING_TRANSCRIPT_NO_START_CODON;CSQ=T|upstream_gene_var…	GT:AD:DP:GQ:PL	1/1:0,16:16:46:638,46,0	1/1:0,13:13:39:547,39,0	1/1:0,12:12:39:540,39,0	1/1:0,15:15:47:661,47,0	1/1:0,7:7:22:297,22,0	1/1:0,10:10:32:453,32,0
1	161641	*	GCA_000298735.1:1:161641:C:G	C	G	4300.31	AC=16;AF=1;AN=16;DP=156;FS=0;MLEAC=16;MLEAF=1;MQ=60;QD=27.57;SOR=3.375;ANN=G|upstream_gene_variant|MODIFIER|D2HGDH|ENSOARG00000017608|transcript|ENSOART00000019162.1|protein_coding||c.-4433G>C|||||4433|,G|intron_variant|MODIFIER|ING5|ENSOARG00000017577|transcript|ENSOART00000019126.1|protein_coding|5/5|c.440+8093G>C||||||WARNING_TRANSCRIPT_NO_START_CODON;CSQ=G|upstream_gene_variant|MODIFIER|D2HGD…	GT:AD:DP:GQ:PL	1/1:0,16:16:46:638,46,0	1/1:0,13:13:39:547,39,0	1/1:0,12:12:39:540,39,0	1/1:0,15:15:47:661,47,0	1/1:0,7:7:22:297,22,0	1/1:0,10:10:32:453,32,0
1	162016	rs595283739	GCA_000298735.1:1:162016:C:T	C	T	288.27	AC=1;AF=0.063;AN=16;BaseQRankSum=3.065;ClippingRankSum=-0.017;DP=352;FS=1.01;MLEAC=1;MLEAF=0.063;MQ=60;MQRankSum=1.086;QD=7.21;ReadPosRankSum=-1.775;SOR=0.959;ANN=T|upstream_gene_variant|MODIFIER|D2HGDH|ENSOARG00000017608|transcript|ENSOART00000019162.1|protein_coding||c.-4808G>A|||||4808|,T|intron_variant|MODIFIER|ING5|ENSOARG00000017577|transcript|ENSOART00000019126.1|protein_coding|5/5|c.440+7…	GT:AD:DP:GQ:PL	0/0:41,0:41:99:0,122,1058	0/0:55,0:55:99:0,164,1487	0/0:56,0:56:99:0,166,1449	0/0:35,0:35:99:0,104,901	0/0:44,0:44:99:0,131,1161	0/0:35,0:35:99:0,105,968
1	162062	*	GCA_000298735.1:1:162062:C:G	C	G	446.27	AC=1;AF=0.063;AN=16;BaseQRankSum=1.926;ClippingRankSum=0.106;DP=357;FS=0.875;MLEAC=1;MLEAF=0.063;MQ=60;MQRankSum=0.416;QD=10.38;ReadPosRankSum=0.301;SOR=0.852;ANN=G|upstream_gene_variant|MODIFIER|D2HGDH|ENSOARG00000017608|transcript|ENSOART00000019162.1|protein_coding||c.-4854G>C|||||4854|,G|intron_variant|MODIFIER|ING5|ENSOARG00000017577|transcript|ENSOART00000019126.1|protein_coding|5/5|c.440+7…	GT:AD:DP:GQ:PL	0/0:43,0:43:99:0,128,1160	0/0:58,0:58:99:0,171,1476	0/0:64,0:64:99:0,190,1694	0/0:38,0:38:99:0,111,931	0/0:29,0:29:86:0,86,757	0/1:22,21:43:99:480,0,390
1	162117	rs603026196	GCA_000298735.1:1:162117:C:A	C	A	14654.3	AC=16;AF=1;AN=16;DP=355;FS=0;MLEAC=16;MLEAF=1;MQ=60;QD=29.23;SOR=1.099;ANN=A|upstream_gene_variant|MODIFIER|D2HGDH|ENSOARG00000017608|transcript|ENSOART00000019162.1|protein_coding||c.-4909G>T|||||4909|,A|intron_variant|MODIFIER|ING5|ENSOARG00000017577|transcript|ENSOART00000019126.1|protein_coding|5/5|c.440+7617G>T||||||WARNING_TRANSCRIPT_NO_START_CODON;CSQ=A|upstream_gene_variant|MODIFIER|D2HGD…	GT:AD:DP:GQ:PL	1/1:0,43:43:99:1796,132,0	1/1:0,58:58:99:2421,183,0	1/1:0,65:65:99:2719,199,0	1/1:0,30:30:90:1242,90,0	1/1:0,36:36:99:1539,108,0	1/1:0,43:43:99:1811,129,0
1	162130	rs590252428	GCA_000298735.1:1:162130:G:A	G	A	14960.3	AC=16;AF=1;AN=16;BaseQRankSum=2.407;ClippingRankSum=-0.526;DP=344;FS=7.617;MLEAC=16;MLEAF=1;MQ=60;MQRankSum=1.098;QD=30.23;ReadPosRankSum=2.142;SOR=0.749;ANN=A|upstream_gene_variant|MODIFIER|D2HGDH|ENSOARG00000017608|transcript|ENSOART00000019162.1|protein_coding||c.-4922C>T|||||4922|,A|intron_variant|MODIFIER|ING5|ENSOARG00000017577|transcript|ENSOART00000019126.1|protein_coding|5/5|c.440+7604C>…	GT:AD:DP:GQ:PL	1/1:1,44:45:99:1900,137,0	1/1:1,56:57:99:2451,180,0	1/1:0,65:65:99:2783,205,0	1/1:0,31:31:99:1334,99,0	1/1:0,39:39:99:1658,120,0	1/1:0,42:42:99:1880,135,0
1	162156	rs598264352	GCA_000298735.1:1:162156:C:G	C	G	4178.93	AC=5;AF=0.313;AN=16;BaseQRankSum=-2.233;ClippingRankSum=0.628;DP=380;FS=43.288;MLEAC=5;MLEAF=0.313;MQ=60;MQRankSum=1.391;QD=18.33;ReadPosRankSum=2.143;SOR=1.127;ANN=G|upstream_gene_variant|MODIFIER|D2HGDH|ENSOARG00000017608|transcript|ENSOART00000019162.1|protein_coding||c.-4948G>C|||||4948|,G|intron_variant|MODIFIER|ING5|ENSOARG00000017577|transcript|ENSOART00000019126.1|protein_coding|5/5|c.440…	GT:AD:DP:GQ:PL	0/1:24,28:52:99:689,0,564	1/1:0,66:66:99:1999,198,0	0/1:31,36:67:99:900,0,770	0/1:18,25:43:99:643,0,418	0/0:36,0:36:99:0,108,1148	0/0:38,0:38:99:0,114,1178
1	162442	rs429836413	GCA_000298735.1:1:162442:G:A	G	A	3852.93	AC=5;AF=0.313;AN=16;BaseQRankSum=3.286;ClippingRankSum=0.13;DP=518;FS=1.214;MLEAC=5;MLEAF=0.313;MQ=60;MQRankSum=-0.843;QD=14.27;ReadPosRankSum=3.182;SOR=0.582;ANN=A|intron_variant|MODIFIER|ING5|ENSOARG00000017577|transcript|ENSOART00000019126.1|protein_coding|5/5|c.440+7292C>T||||||WARNING_TRANSCRIPT_NO_START_CODON;CSQ=A|intron_variant|MODIFIER|ING5|ENSOARG00000017577|Transcript|ENSOART0000001912…	GT:AD:DP:GQ:PL	0/1:38,23:61:99:484,0,790	1/1:0,72:72:99:2044,216,0	0/1:40,38:78:99:858,0,835	0/1:33,25:58:99:519,0,748	0/0:39,0:39:99:0,117,1013	0/0:70,0:70:99:0,209,1892
1	162792	rs606165485	GCA_000298735.1:1:162792:A:G	A	G	10275.3	AC=16;AF=1;AN=16;DP=378;FS=0;MLEAC=16;MLEAF=1;MQ=60;QD=27.18;SOR=1.674;ANN=G|intron_variant|MODIFIER|ING5|ENSOARG00000017577|transcript|ENSOART00000019126.1|protein_coding|5/5|c.440+6942T>C||||||WARNING_TRANSCRIPT_NO_START_CODON;CSQ=G|intron_variant|MODIFIER|ING5|ENSOARG00000017577|Transcript|ENSOART00000019126|protein_coding||5/5||||||||rs606165485||-1|SNV|HGNC|HGNC:19421|YES||||ENSOARP000000188…	GT:AD:DP:GQ:PL	1/1:0,52:52:99:1429,156,0	1/1:0,58:58:99:1593,173,0	1/1:0,46:46:99:1288,138,0	1/1:0,43:43:99:1189,129,0	1/1:0,42:42:99:1134,126,0	1/1:0,45:45:99:1242,135,0
1	163102	rs415365273	GCA_000298735.1:1:163102:C:T	C	T	6721.27	AC=15;AF=0.938;AN=16;BaseQRankSum=-1.193;ClippingRankSum=-1.467;DP=229;FS=0;MLEAC=15;MLEAF=0.938;MQ=60;MQRankSum=-2.135;QD=29.35;ReadPosRankSum=-0.798;SOR=3.799;ANN=T|intron_variant|MODIFIER|ING5|ENSOARG00000017577|transcript|ENSOART00000019126.1|protein_coding|5/5|c.440+6632G>A||||||WARNING_TRANSCRIPT_NO_START_CODON;CSQ=T|intron_variant|MODIFIER|ING5|ENSOARG00000017577|Transcript|ENSOART00000019…	GT:AD:DP:GQ:PL	1/1:0,30:30:90:875,90,0	1/1:0,42:42:99:1261,126,0	1/1:0,37:37:99:1100,111,0	1/1:0,26:26:78:790,78,0	1/1:0,15:15:45:447,45,0	1/1:0,24:24:72:700,72,0
1	163116	rs426781513	GCA_000298735.1:1:163116:G:A	G	A	544.27	AC=1;AF=0.063;AN=16;BaseQRankSum=6.873;ClippingRankSum=-0.731;DP=260;FS=0;MLEAC=1;MLEAF=0.063;MQ=60;MQRankSum=0.413;QD=14.32;ReadPosRankSum=2.825;SOR=0.739;ANN=A|intron_variant|MODIFIER|ING5|ENSOARG00000017577|transcript|ENSOART00000019126.1|protein_coding|5/5|c.440+6618C>T||||||WARNING_TRANSCRIPT_NO_START_CODON;CSQ=A|intron_variant|MODIFIER|ING5|ENSOARG00000017577|Transcript|ENSOART00000019126|p…	GT:AD:DP:GQ:PL	0/0:37,0:37:99:0,110,901	0/0:47,0:47:99:0,141,1193	0/0:39,0:39:99:0,116,942	0/0:35,1:36:78:0,78,831	0/0:12,0:12:36:0,36,293	0/0:27,0:27:80:0,80,664
1	163330	rs420648903	GCA_000298735.1:1:163330:G:A	G	A	13538.3	AC=15;AF=0.938;AN=16;BaseQRankSum=3.69;ClippingRankSum=0.505;DP=491;FS=1.271;MLEAC=15;MLEAF=0.938;MQ=60;MQRankSum=-0.035;QD=27.57;ReadPosRankSum=1.569;SOR=0.586;ANN=A|intron_variant|MODIFIER|ING5|ENSOARG00000017577|transcript|ENSOART00000019126.1|protein_coding|5/5|c.440+6404C>T||||||WARNING_TRANSCRIPT_NO_START_CODON;CSQ=A|intron_variant|MODIFIER|ING5|ENSOARG00000017577|Transcript|ENSOART00000019…	GT:AD:DP:GQ:PL	1/1:0,55:55:99:1628,165,0	1/1:0,88:88:99:2562,264,0	1/1:0,89:89:99:2653,267,0	1/1:0,61:61:99:1848,183,0	1/1:0,41:41:99:1228,123,0	1/1:0,49:49:99:1433,147,0
1	163701	rs599816111	GCA_000298735.1:1:163701:C:T	C	T	5348.77	AC=9;AF=0.563;AN=16;BaseQRankSum=6.541;ClippingRankSum=-0.103;DP=392;FS=6.576;MLEAC=9;MLEAF=0.563;MQ=60;MQRankSum=0.344;QD=16.66;ReadPosRankSum=1.035;SOR=0.469;ANN=T|intron_variant|MODIFIER|ING5|ENSOARG00000017577|transcript|ENSOART00000019126.1|protein_coding|5/5|c.440+6033G>A||||||WARNING_TRANSCRIPT_NO_START_CODON;CSQ=T|intron_variant|MODIFIER|ING5|ENSOARG00000017577|Transcript|ENSOART000000191…	GT:AD:DP:GQ:PL	0/1:23,24:47:99:536,0,394	0/0:71,0:71:99:0,211,1825	0/1:27,23:50:99:534,0,536	0/1:20,19:39:99:443,0,405	1/1:0,42:42:99:1260,126,0	1/1:0,44:44:99:1278,132,0
1	163754	*	GCA_000298735.1:1:163754:CCAG:C	CCAG	C	13286.3	AC=16;AF=1;AN=16;DP=369;FS=0;MLEAC=16;MLEAF=1;MQ=60;QD=29.53;SOR=0.821;ANN=C|intron_variant|MODIFIER|ING5|ENSOARG00000017577|transcript|ENSOART00000019126.1|protein_coding|5/5|c.440+5977_440+5979delCTG||||||WARNING_TRANSCRIPT_NO_START_CODON;CSQ=-|intron_variant|MODIFIER|ING5|ENSOARG00000017577|Transcript|ENSOART00000019126|protein_coding||5/5||||||||||-1|deletion|HGNC|HGNC:19421|YES||||ENSOARP000…	GT:AD:DP:GQ:PL	1/1:0,30:30:90:1350,90,0	1/1:0,53:53:99:2385,160,0	1/1:0,52:52:99:2340,157,0	1/1:0,34:34:99:1530,102,0	1/1:0,31:31:93:1395,93,0	1/1:0,26:26:78:1170,78,0
1	163758	*	GCA_000298735.1:1:163758:A:AAT	A	AAT	13286.3	AC=16;AF=1;AN=16;DP=296;FS=0;MLEAC=16;MLEAF=1;MQ=60;QD=28.1;SOR=0.821;ANN=AAT|intron_variant|MODIFIER|ING5|ENSOARG00000017577|transcript|ENSOART00000019126.1|protein_coding|5/5|c.440+5975_440+5976insAT||||||WARNING_TRANSCRIPT_NO_START_CODON;CSQ=AT|intron_variant|MODIFIER|ING5|ENSOARG00000017577|Transcript|ENSOART00000019126|protein_coding||5/5||||||||||-1|insertion|HGNC|HGNC:19421|YES||||ENSOARP0…	GT:AD:DP:GQ:PL	1/1:0,30:30:90:1350,90,0	1/1:0,53:53:99:2385,160,0	1/1:0,52:52:99:2340,157,0	1/1:0,34:34:99:1530,102,0	1/1:0,31:31:93:1395,93,0	1/1:0,26:26:78:1170,78,0
1	163761	*	GCA_000298735.1:1:163761:G:GA	G	GA	13286.3	AC=16;AF=1;AN=16;DP=295;FS=0;MLEAC=16;MLEAF=1;MQ=60;QD=30.25;SOR=0.814;ANN=GA|intron_variant|MODIFIER|ING5|ENSOARG00000017577|transcript|ENSOART00000019126.1|protein_coding|5/5|c.440+5972_440+5973insT||||||WARNING_TRANSCRIPT_NO_START_CODON;CSQ=A|intron_variant|MODIFIER|ING5|ENSOARG00000017577|Transcript|ENSOART00000019126|protein_coding||5/5||||||||||-1|insertion|HGNC|HGNC:19421|YES||||ENSOARP000…	GT:AD:DP:GQ:PL	1/1:0,30:30:90:1350,90,0	1/1:0,53:53:99:2385,160,0	1/1:0,52:52:99:2340,157,0	1/1:0,33:33:99:1530,102,0	1/1:0,31:31:93:1395,93,0	1/1:0,26:26:78:1170,78,0
1	163763	*	GCA_000298735.1:1:163763:C:G	C	G	13250.3	AC=16;AF=1;AN=16;DP=295;FS=0;MLEAC=16;MLEAF=1;MQ=60;QD=27.05;SOR=0.814;ANN=G|intron_variant|MODIFIER|ING5|ENSOARG00000017577|transcript|ENSOART00000019126.1|protein_coding|5/5|c.440+5971G>C||||||WARNING_TRANSCRIPT_NO_START_CODON;CSQ=G|intron_variant|MODIFIER|ING5|ENSOARG00000017577|Transcript|ENSOART00000019126|protein_coding||5/5||||||||||-1|SNV|HGNC|HGNC:19421|YES||||ENSOARP00000018859||W5Q817|…	GT:AD:DP:GQ:PL	1/1:0,30:30:90:1350,90,0	1/1:0,53:53:99:2385,160,0	1/1:0,52:52:99:2340,157,0	1/1:0,33:33:99:1485,99,0	1/1:0,31:31:93:1395,93,0	1/1:0,26:26:78:1170,78,0
1	163801	rs602127534	GCA_000298735.1:1:163801:G:A	G	A	2894.93	AC=5;AF=0.313;AN=16;BaseQRankSum=5.596;ClippingRankSum=-0.862;DP=295;FS=11.276;MLEAC=5;MLEAF=0.313;MQ=60;MQRankSum=1.221;QD=18.44;ReadPosRankSum=-2.202;SOR=0.337;ANN=A|intron_variant|MODIFIER|ING5|ENSOARG00000017577|transcript|ENSOART00000019126.1|protein_coding|5/5|c.440+5933C>T||||||WARNING_TRANSCRIPT_NO_START_CODON;CSQ=A|intron_variant|MODIFIER|ING5|ENSOARG00000017577|Transcript|ENSOART0000001…	GT:AD:DP:GQ:PL	0/1:19,10:29:99:256,0,597	1/1:0,45:45:99:1594,135,0	0/1:31,22:53:99:625,0,1041	0/1:14,15:29:99:472,0,483	0/0:35,0:35:99:0,105,1408	0/0:29,0:29:87:0,87,1158
1	163817	rs589380917	GCA_000298735.1:1:163817:G:A	G	A	1602.93	AC=5;AF=0.313;AN=16;BaseQRankSum=2.754;ClippingRankSum=-0.691;DP=181;FS=0;MLEAC=5;MLEAF=0.313;MQ=60;MQRankSum=0.629;QD=20.04;ReadPosRankSum=1.67;SOR=0.628;ANN=A|intron_variant|MODIFIER|ING5|ENSOARG00000017577|transcript|ENSOART00000019126.1|protein_coding|5/5|c.440+5917C>T||||||WARNING_TRANSCRIPT_NO_START_CODON;CSQ=A|intron_variant|MODIFIER|ING5|ENSOARG00000017577|Transcript|ENSOART00000019126|pr…	GT:AD:DP:GQ:PL	0/1:11,3:14:99:174,0,409	1/1:0,18:18:57:836,57,0	0/1:21,9:30:99:339,0,852	0/1:10,8:18:99:306,0,396	0/0:27,0:27:87:0,87,1239	0/0:21,0:21:66:0,66,969
1	163837	*	GCA_000298735.1:1:163837:A:G	A	G	3396.31	AC=16;AF=1;AN=16;DP=97;FS=0;MLEAC=16;MLEAF=1;MQ=60;QD=32.03;SOR=2.376;ANN=G|intron_variant|MODIFIER|ING5|ENSOARG00000017577|transcript|ENSOART00000019126.1|protein_coding|5/5|c.440+5897T>C||||||WARNING_TRANSCRIPT_NO_START_CODON;CSQ=G|intron_variant|MODIFIER|ING5|ENSOARG00000017577|Transcript|ENSOART00000019126|protein_coding||5/5||||||||||-1|SNV|HGNC|HGNC:19421|YES||||ENSOARP00000018859||W5Q817|U…	GT:AD:DP:GQ:PL	1/1:0,12:12:36:388,36,0	1/1:0,10:10:39:570,39,0	1/1:0,14:14:45:542,45,0	1/1:0,11:11:33:411,33,0	1/1:0,16:16:48:481,48,0	1/1:0,6:6:18:182,18,0
1	164210	rs400670434	GCA_000298735.1:1:164210:T:C	T	C	4682.28	AC=15;AF=0.938;AN=16;BaseQRankSum=-3.332;ClippingRankSum=-0.318;DP=191;FS=6.26;MLEAC=15;MLEAF=0.938;MQ=60;MQRankSum=-0.545;QD=24.51;ReadPosRankSum=-1.828;SOR=1.051;ANN=C|intron_variant|MODIFIER|ING5|ENSOARG00000017577|transcript|ENSOART00000019126.1|protein_coding|5/5|c.440+5524A>G||||||WARNING_TRANSCRIPT_NO_START_CODON;CSQ=C|intron_variant|MODIFIER|ING5|ENSOARG00000017577|Transcript|ENSOART00000…	GT:AD:DP:GQ:PL	1/1:0,24:24:72:675,72,0	1/1:0,26:26:78:710,78,0	1/1:0,32:32:96:924,96,0	1/1:0,25:25:74:685,74,0	1/1:0,18:18:54:495,54,0	1/1:0,18:18:54:511,54,0
1	171617	*	GCA_000298735.1:1:171617:T:TG	T	TG	19432.3	AC=16;AF=1;AN=16;DP=600;FS=0;MLEAC=16;MLEAF=1;MQ=61.14;QD=32.39;SOR=0.952;ANN=TG|frameshift_variant&splice_region_variant|HIGH|ING5|ENSOARG00000017577|transcript|ENSOART00000019126.1|protein_coding|2/6|c.138dupC|p.Arg47fs|138/489|138/489|46/162||WARNING_TRANSCRIPT_NO_START_CODON;LOF=(ING5|ENSOARG00000017577|1|1,00);CSQ=G|frameshift_variant&splice_region_variant&intron_variant|HIGH|ING5|ENSOARG000…	GT:AD:DP:GQ:PL	1/1:0,59:59:99:2152,177,0	1/1:0,94:94:99:3414,283,0	1/1:0,78:78:99:2840,235,0	1/1:0,55:55:99:2028,165,0	1/1:0,42:42:99:1529,126,0	1/1:0,67:67:99:2440,201,0
1	171654	rs159743623	GCA_000298735.1:1:171654:T:C	T	C	12312.3	AC=15;AF=0.938;AN=16;BaseQRankSum=-5.443;ClippingRankSum=0.439;DP=512;FS=1.318;MLEAC=15;MLEAF=0.938;MQ=60.65;MQRankSum=2.214;QD=24.05;ReadPosRankSum=0.499;SOR=0.594;ANN=C|synonymous_variant|LOW|ING5|ENSOARG00000017577|transcript|ENSOART00000019126.1|protein_coding|2/6|c.102A>G|p.Ala34Ala|102/489|102/489|34/162||WARNING_TRANSCRIPT_NO_START_CODON;CSQ=C|synonymous_variant|LOW|ING5|ENSOARG00000017577…	GT:AD:DP:GQ:PL	1/1:0,65:65:99:1582,192,0	1/1:0,87:87:99:2269,258,0	1/1:0,76:76:99:1983,227,0	1/1:0,53:53:99:1424,159,0	1/1:0,42:42:99:982,123,0	1/1:0,73:73:99:1847,217,0
1	177303	rs398905785	GCA_000298735.1:1:177303:G:A	G	A	414.96	AC=3;AF=0.188;AN=16;BaseQRankSum=3.118;ClippingRankSum=-0.293;DP=94;FS=3.698;MLEAC=3;MLEAF=0.188;MQ=60;MQRankSum=-0.687;QD=15.37;ReadPosRankSum=0.274;SOR=0.35;ANN=A|upstream_gene_variant|MODIFIER|ING5|ENSOARG00000017577|transcript|ENSOART00000019126.1|protein_coding||c.-365C>T|||||365|WARNING_TRANSCRIPT_NO_START_CODON,A|intergenic_region|MODIFIER|ING5-DTYMK|ENSOARG00000017577-ENSOARG00000017620|i…	GT:AD:DP:GQ:PL	0/0:7,0:7:21:0,21,178	0/0:22,0:22:66:0,66,558	0/0:6,0:6:18:0,18,158	0/0:11,0:11:33:0,33,289	1/1:0,10:10:30:284,30,0	0/1:9,8:17:99:180,0,175
1	187576	rs159743546	GCA_000298735.1:1:187576:T:C	T	C	30124.3	AC=16;AF=1;AN=16;DP=981;FS=0;MLEAC=16;MLEAF=1;MQ=60;QD=30.71;SOR=0.846;ANN=C|synonymous_variant|LOW|DTYMK|ENSOARG00000017620|transcript|ENSOART00000019171.1|protein_coding|2/5|c.163T>C|p.Leu55Leu|163/630|163/630|55/209||WARNING_TRANSCRIPT_NO_START_CODON;CSQ=C|synonymous_variant|LOW|DTYMK|ENSOARG00000017620|Transcript|ENSOART00000019171|protein_coding|2/5||||163|163|55|L|Ttg/Ctg|rs159743546||1|SNV…	GT:AD:DP:GQ:PL	1/1:0,120:120:99:3640,361,0	1/1:0,163:163:99:5041,490,0	1/1:0,148:148:99:4589,445,0	1/1:0,118:118:99:3633,355,0	1/1:0,100:100:99:3081,301,0	1/1:0,111:111:99:3358,334,0
1	187746	rs424329441	GCA_000298735.1:1:187746:A:G	A	G	22992.3	AC=15;AF=0.938;AN=16;BaseQRankSum=2.429;ClippingRankSum=-0.78;DP=697;FS=0;MLEAC=15;MLEAF=0.938;MQ=60;MQRankSum=0.73;QD=32.99;ReadPosRankSum=1.443;SOR=0.507;ANN=G|intron_variant|MODIFIER|DTYMK|ENSOARG00000017620|transcript|ENSOART00000019171.1|protein_coding|2/4|c.233+100A>G||||||WARNING_TRANSCRIPT_NO_START_CODON;CSQ=G|intron_variant|MODIFIER|DTYMK|ENSOARG00000017620|Transcript|ENSOART00000019171|…	GT:AD:DP:GQ:PL	1/1:0,81:81:99:2858,247,0	1/1:0,85:85:99:2554,255,0	1/1:0,128:128:99:3948,384,0	1/1:0,101:101:99:3681,304,0	1/1:0,71:71:99:2156,213,0	1/1:0,67:67:99:2418,204,0
1	187755	rs159743540	GCA_000298735.1:1:187755:G:T	G	T	6728.31	AC=6;AF=0.375;AN=16;BaseQRankSum=6.841;ClippingRankSum=1.119;DP=736;FS=1.146;MLEAC=6;MLEAF=0.375;MQ=60;MQRankSum=0.801;QD=15.29;ReadPosRankSum=0.401;SOR=0.784;ANN=T|intron_variant|MODIFIER|DTYMK|ENSOARG00000017620|transcript|ENSOART00000019171.1|protein_coding|2/4|c.233+109G>T||||||WARNING_TRANSCRIPT_NO_START_CODON;CSQ=T|intron_variant|MODIFIER|DTYMK|ENSOARG00000017620|Transcript|ENSOART000000191…	GT:AD:DP:GQ:PL	0/1:50,29:79:99:673,0,1235	0/0:92,0:92:99:0,277,2801	0/0:122,7:129:99:0,167,3429	0/1:56,53:109:99:1315,0,1319	0/0:74,0:74:99:0,222,2231	0/1:37,35:72:99:849,0,853
1	187806	rs159743538	GCA_000298735.1:1:187806:G:T	G	T	6330.31	AC=6;AF=0.375;AN=16;BaseQRankSum=-0.07;ClippingRankSum=0.61;DP=769;FS=0.555;MLEAC=6;MLEAF=0.375;MQ=60;MQRankSum=0.877;QD=14.07;ReadPosRankSum=2.833;SOR=0.771;ANN=T|intron_variant|MODIFIER|DTYMK|ENSOARG00000017620|transcript|ENSOART00000019171.1|protein_coding|2/4|c.233+160G>T||||||WARNING_TRANSCRIPT_NO_START_CODON;CSQ=T|intron_variant|MODIFIER|DTYMK|ENSOARG00000017620|Transcript|ENSOART0000001917…	GT:AD:DP:GQ:PL	0/1:49,33:82:99:741,0,1973	0/0:109,0:109:99:0,334,4673	0/0:115,7:122:99:0,157,4628	0/1:65,59:124:99:1396,0,2446	0/0:88,0:88:99:0,271,3749	0/1:40,32:72:99:734,0,1439
1	187818	rs193634719	GCA_000298735.1:1:187818:T:G	T	G	20707.8	AC=9;AF=0.563;AN=16;BaseQRankSum=-5.147;ClippingRankSum=-0.269;DP=779;FS=4.287;MLEAC=9;MLEAF=0.563;MQ=60;MQRankSum=-0.594;QD=30.86;ReadPosRankSum=2.119;SOR=0.448;ANN=G|intron_variant|MODIFIER|DTYMK|ENSOARG00000017620|transcript|ENSOART00000019171.1|protein_coding|2/4|c.233+172T>G||||||WARNING_TRANSCRIPT_NO_START_CODON;CSQ=G|intron_variant|MODIFIER|DTYMK|ENSOARG00000017620|Transcript|ENSOART000000…	GT:AD:DP:GQ:PL	0/1:35,48:83:99:1929,0,1346	1/1:0,108:108:99:5009,346,0	0/1:8,108:116:58:4470,0,58	0/1:69,64:133:99:2503,0,2819	1/1:0,81:81:99:3662,250,0	0/1:31,32:63:99:1267,0,1196
1	187824	rs159743537	GCA_000298735.1:1:187824:T:C	T	C	20498.2	AC=9;AF=0.563;AN=16;BaseQRankSum=5.723;ClippingRankSum=-1.13;DP=775;FS=6.303;MLEAC=9;MLEAF=0.563;MQ=60;MQRankSum=-0.564;QD=30.46;ReadPosRankSum=2.491;SOR=0.386;ANN=C|intron_variant|MODIFIER|DTYMK|ENSOARG00000017620|transcript|ENSOART00000019171.1|protein_coding|2/4|c.233+178T>C||||||WARNING_TRANSCRIPT_NO_START_CODON;CSQ=C|intron_variant|MODIFIER|DTYMK|ENSOARG00000017620|Transcript|ENSOART00000019…	GT:AD:DP:GQ:PL	0/1:36,48:84:99:1926,0,1374	1/1:0,113:113:99:4983,343,0	0/1:8,107:115:8:4410,0,8	0/1:72,65:137:99:2485,0,2773	1/1:0,80:80:99:3602,244,0	0/1:29,33:62:99:1240,0,1199
1	187888	rs599281904	GCA_000298735.1:1:187888:GTC:G	GTC	G	3704.89	AC=5;AF=0.313;AN=16;BaseQRankSum=-0.939;ClippingRankSum=-0.672;DP=681;FS=5.796;MLEAC=5;MLEAF=0.313;MQ=60;MQRankSum=1.669;QD=12.11;ReadPosRankSum=4.053;SOR=0.907;ANN=G|intron_variant|MODIFIER|DTYMK|ENSOARG00000017620|transcript|ENSOART00000019171.1|protein_coding|2/4|c.233+243_233+244delTC||||||WARNING_TRANSCRIPT_NO_START_CODON;CSQ=-|intron_variant|MODIFIER|DTYMK|ENSOARG00000017620|Transcript|ENSO…	GT:AD:DP:GQ:PL	0/1:68,8:76:99:108,0,2725	0/0:104,0:104:99:0,313,4336	0/1:45,30:75:99:1050,0,1651	0/0:89,0:89:99:0,279,3915	1/1:0,46:46:99:1936,139,0	0/1:25,19:44:99:672,0,1012
1	187901	rs415625672	GCA_000298735.1:1:187901:A:G	A	G	13907.8	AC=9;AF=0.563;AN=16;BaseQRankSum=2.701;ClippingRankSum=0.978;DP=749;FS=1.112;MLEAC=9;MLEAF=0.563;MQ=60;MQRankSum=0.387;QD=24.36;ReadPosRankSum=1.327;SOR=0.611;ANN=G|intron_variant|MODIFIER|DTYMK|ENSOARG00000017620|transcript|ENSOART00000019171.1|protein_coding|2/4|c.233+255A>G||||||WARNING_TRANSCRIPT_NO_START_CODON;CSQ=G|intron_variant|MODIFIER|DTYMK|ENSOARG00000017620|Transcript|ENSOART000000191…	GT:AD:DP:GQ:PL	0/1:36,65:101:99:1739,0,768	1/1:0,112:112:99:3375,336,0	1/1:6,106:112:99:3495,156,0	0/1:54,49:103:99:1184,0,1248	1/1:0,78:78:99:3021,234,0	0/1:30,35:65:99:1150,0,701
1	188124	rs408665621	GCA_000298735.1:1:188124:C:T	C	T	718.97	AC=5;AF=0.313;AN=16;BaseQRankSum=6.164;ClippingRankSum=0.759;DP=178;FS=2.254;MLEAC=5;MLEAF=0.313;MQ=60.18;MQRankSum=-0.574;QD=9.1;ReadPosRankSum=5.128;SOR=1.369;ANN=T|intron_variant|MODIFIER|DTYMK|ENSOARG00000017620|transcript|ENSOART00000019171.1|protein_coding|2/4|c.233+478C>T||||||WARNING_TRANSCRIPT_NO_START_CODON;CSQ=T|intron_variant|MODIFIER|DTYMK|ENSOARG00000017620|Transcript|ENSOART0000001…	GT:AD:DP:GQ:PL	0/1:11,2:13:22:22,0,141	1/1:1,14:15:35:383,35,0	0/1:15,9:24:99:201,0,208	0/1:18,8:26:99:165,0,267	0/0:24,0:24:68:0,68,499	0/0:24,0:24:68:0,68,501
1	191189	rs403566805	GCA_000298735.1:1:191189:G:A	G	A	4886.93	AC=5;AF=0.313;AN=16;BaseQRankSum=6.667;ClippingRankSum=-0.395;DP=502;FS=0;MLEAC=5;MLEAF=0.313;MQ=60;MQRankSum=2.064;QD=17.84;ReadPosRankSum=3.292;SOR=0.713;ANN=A|synonymous_variant|LOW|DTYMK|ENSOARG00000017620|transcript|ENSOART00000019171.1|protein_coding|4/5|c.420G>A|p.Ala140Ala|420/630|420/630|140/209||WARNING_TRANSCRIPT_NO_START_CODON;CSQ=A|synonymous_variant|LOW|DTYMK|ENSOARG00000017620|Tran…	GT:AD:DP:GQ:PL	0/1:19,35:54:99:846,0,352	1/1:0,82:82:99:2374,246,0	0/1:35,40:75:99:937,0,737	0/1:28,34:62:99:782,0,592	0/0:49,0:49:99:0,147,1301	0/0:57,0:57:99:0,170,1493
1	193551	*	GCA_000298735.1:1:193551:C:CA	C	CA	14079.3	AC=16;AF=1;AN=16;BaseQRankSum=-1.816;ClippingRankSum=-0.486;DP=380;FS=2.956;MLEAC=16;MLEAF=1;MQ=60;MQRankSum=-1.554;QD=33.97;ReadPosRankSum=2.381;SOR=0.164;ANN=CA|frameshift_variant|HIGH|DTYMK|ENSOARG00000017620|transcript|ENSOART00000019171.1|protein_coding|5/5|c.606_607insA|p.Gly203fs|607/630|607/630|203/209||WARNING_TRANSCRIPT_NO_START_CODON;CSQ=A|frameshift_variant|HIGH|DTYMK|ENSOARG000000176…	GT:AD:DP:GQ:PL	1/1:0,40:40:99:1589,120,0	1/1:0,58:58:99:2344,174,0	1/1:0,54:54:99:2193,165,0	1/1:2,52:54:72:2011,72,0	1/1:0,26:26:78:1049,78,0	1/1:0,43:43:99:1695,129,0
1	193618	rs406442088	GCA_000298735.1:1:193618:G:A	G	A	338.27	AC=1;AF=0.063;AN=16;BaseQRankSum=1.117;ClippingRankSum=-1.438;DP=360;FS=0;MLEAC=1;MLEAF=0.063;MQ=60;MQRankSum=-0.06;QD=13.01;ReadPosRankSum=1.438;SOR=0.478;ANN=A|downstream_gene_variant|MODIFIER|DTYMK|ENSOARG00000017620|transcript|ENSOART00000019171.1|protein_coding||c.*43G>A|||||43|WARNING_TRANSCRIPT_NO_START_CODON,A|intergenic_region|MODIFIER|DTYMK-ATG4B|ENSOARG00000017620-ENSOARG00000017628|in…	GT:AD:DP:GQ:PL	0/0:54,0:54:99:0,169,2415	0/0:68,0:68:99:0,211,3054	0/0:48,0:48:99:0,147,2171	0/0:54,0:54:99:0,172,2432	0/0:21,0:21:66:0,66,970	0/0:44,0:44:99:0,135,1953
1	193622	rs419841396	GCA_000298735.1:1:193622:C:T	C	T	341.27	AC=1;AF=0.063;AN=16;BaseQRankSum=-0.475;ClippingRankSum=-0.277;DP=354;FS=1.404;MLEAC=1;MLEAF=0.063;MQ=60;MQRankSum=-0.124;QD=13.65;ReadPosRankSum=0.851;SOR=0.402;ANN=T|downstream_gene_variant|MODIFIER|DTYMK|ENSOARG00000017620|transcript|ENSOART00000019171.1|protein_coding||c.*47C>T|||||47|WARNING_TRANSCRIPT_NO_START_CODON,T|intergenic_region|MODIFIER|DTYMK-ATG4B|ENSOARG00000017620-ENSOARG00000017…	GT:AD:DP:GQ:PL	0/0:54,0:54:99:0,166,2381	0/0:66,0:66:99:0,199,2936	0/0:50,0:50:99:0,150,2201	0/0:54,0:54:99:0,166,2380	0/0:21,0:21:63:0,63,945	0/0:41,0:41:99:0,126,1858
1	193666	rs413569476	GCA_000298735.1:1:193666:T:G	T	G	11495.3	AC=15;AF=0.938;AN=16;BaseQRankSum=-2.748;ClippingRankSum=-0.076;DP=271;FS=2.585;MLEAC=15;MLEAF=0.938;MQ=60;MQRankSum=-0.515;QD=37.89;ReadPosRankSum=-0.178;SOR=1.864;ANN=G|downstream_gene_variant|MODIFIER|DTYMK|ENSOARG00000017620|transcript|ENSOART00000019171.1|protein_coding||c.*91T>G|||||91|WARNING_TRANSCRIPT_NO_START_CODON,G|intergenic_region|MODIFIER|DTYMK-ATG4B|ENSOARG00000017620-ENSOARG00000…	GT:AD:DP:GQ:PL	1/1:0,36:36:99:1557,108,0	1/1:0,56:56:99:2508,169,0	1/1:0,39:39:99:1715,117,0	1/1:0,51:51:99:2250,154,0	1/1:0,14:14:42:630,42,0	1/1:0,28:28:84:1203,84,0
1	193668	rs423118071	GCA_000298735.1:1:193668:G:A	G	A	6813.29	AC=8;AF=0.5;AN=16;BaseQRankSum=3.73;ClippingRankSum=0.208;DP=271;FS=3.825;MLEAC=8;MLEAF=0.5;MQ=60;MQRankSum=-1.375;QD=30.42;ReadPosRankSum=-0.857;SOR=1.166;ANN=A|downstream_gene_variant|MODIFIER|DTYMK|ENSOARG00000017620|transcript|ENSOART00000019171.1|protein_coding||c.*93G>A|||||93|WARNING_TRANSCRIPT_NO_START_CODON,A|intergenic_region|MODIFIER|DTYMK-ATG4B|ENSOARG00000017620-ENSOARG00000017628|in…	GT:AD:DP:GQ:PL	0/1:15,21:36:99:785,0,497	1/1:0,56:56:99:2416,168,0	0/1:3,36:39:18:1391,0,18	0/1:20,31:51:99:1180,0,705	1/1:0,14:14:42:567,42,0	0/1:14,14:28:99:528,0,504
1	193674	rs399623106	GCA_000298735.1:1:193674:A:G	A	G	3233.06	AC=7;AF=0.438;AN=16;BaseQRankSum=0.166;ClippingRankSum=1.779;DP=239;FS=4.31;MLEAC=7;MLEAF=0.438;MQ=60;MQRankSum=0.469;QD=18.27;ReadPosRankSum=2.287;SOR=0.364;ANN=G|downstream_gene_variant|MODIFIER|DTYMK|ENSOARG00000017620|transcript|ENSOART00000019171.1|protein_coding||c.*99A>G|||||99|WARNING_TRANSCRIPT_NO_START_CODON,G|intergenic_region|MODIFIER|DTYMK-ATG4B|ENSOARG00000017620-ENSOARG00000017628|…	GT:AD:DP:GQ:PL	0/1:18,11:29:99:497,0,785	0/0:52,0:52:99:0,165,2390	0/1:32,3:35:18:18,0,1416	0/1:27,18:45:99:680,0,1155	0/0:10,0:10:42:0,42,567	0/1:14,12:26:99:460,0,556
1	195701	rs430747503	GCA_000298735.1:1:195701:C:T	C	T	7304.93	AC=11;AF=0.688;AN=16;BaseQRankSum=6.642;ClippingRankSum=-0.385;DP=413;FS=0;MLEAC=11;MLEAF=0.688;MQ=60;MQRankSum=-0.397;QD=21.49;ReadPosRankSum=2.999;SOR=1.37;ANN=T|downstream_gene_variant|MODIFIER|DTYMK|ENSOARG00000017620|transcript|ENSOART00000019171.1|protein_coding||c.*2126C>T|||||2126|WARNING_TRANSCRIPT_NO_START_CODON,T|downstream_gene_variant|MODIFIER|ATG4B|ENSOARG00000017628|transcript|ENSO…	GT:AD:DP:GQ:PL	0/1:33,19:52:99:426,0,823	0/0:73,0:73:99:0,219,2140	0/1:23,42:65:99:1095,0,492	0/1:23,29:52:99:736,0,527	1/1:0,35:35:99:1038,105,0	1/1:0,51:51:99:1530,153,0
1	195774	rs409508723	GCA_000298735.1:1:195774:A:G	A	G	25007.3	AC=16;AF=1;AN=16;DP=1003;FS=0;MLEAC=16;MLEAF=1;MQ=60;QD=24.93;SOR=3.141;ANN=G|downstream_gene_variant|MODIFIER|DTYMK|ENSOARG00000017620|transcript|ENSOART00000019171.1|protein_coding||c.*2199A>G|||||2199|WARNING_TRANSCRIPT_NO_START_CODON,G|downstream_gene_variant|MODIFIER|ATG4B|ENSOARG00000017628|transcript|ENSOART00000019185.1|protein_coding||c.*3220T>C|||||3030|,G|intergenic_region|MODIFIER|DTY…	GT:AD:DP:GQ:PL	1/1:0,125:125:99:3047,372,0	1/1:0,172:172:99:4333,514,0	1/1:0,164:164:99:4083,489,0	1/1:0,119:119:99:2926,354,0	1/1:0,81:81:99:2035,242,0	1/1:0,125:125:99:3150,373,0
1	195857	rs418594621	GCA_000298735.1:1:195857:G:A	G	A	10078.9	AC=5;AF=0.313;AN=16;BaseQRankSum=3.877;ClippingRankSum=0.436;DP=1085;FS=0.549;MLEAC=5;MLEAF=0.313;MQ=60;MQRankSum=-0.426;QD=16.44;ReadPosRankSum=0.63;SOR=0.632;ANN=A|downstream_gene_variant|MODIFIER|DTYMK|ENSOARG00000017620|transcript|ENSOART00000019171.1|protein_coding||c.*2282G>A|||||2282|WARNING_TRANSCRIPT_NO_START_CODON,A|downstream_gene_variant|MODIFIER|ATG4B|ENSOARG00000017628|transcript|EN…	GT:AD:DP:GQ:PL	0/1:62,63:125:99:1542,0,1505	1/1:3,162:165:99:4768,464,0	0/1:89,90:179:99:2127,0,2085	0/1:73,70:143:99:1694,0,1744	0/0:96,0:96:99:0,288,2842	0/0:124,0:124:99:0,373,3604
1	195898	rs427708955	GCA_000298735.1:1:195898:A:C	A	C	16483.9	AC=5;AF=0.313;AN=16;BaseQRankSum=-0.252;ClippingRankSum=-0.483;DP=1124;FS=1.852;MLEAC=5;MLEAF=0.313;MQ=60;MQRankSum=-0.62;QD=25.64;ReadPosRankSum=2.884;SOR=0.832;ANN=C|downstream_gene_variant|MODIFIER|DTYMK|ENSOARG00000017620|transcript|ENSOART00000019171.1|protein_coding||c.*2323A>C|||||2323|WARNING_TRANSCRIPT_NO_START_CODON,C|downstream_gene_variant|MODIFIER|ATG4B|ENSOARG00000017628|transcript|…	GT:AD:DP:GQ:PL	0/1:74,67:141:99:2603,0,2987	1/1:0,173:173:99:7933,542,0	0/1:86,89:175:99:3449,0,3443	0/1:86,64:150:99:2551,0,3491	0/0:97,0:97:99:0,292,4412	0/0:132,0:132:99:0,397,6068
1	195903	rs408478442	GCA_000298735.1:1:195903:G:A	G	A	16499.9	AC=5;AF=0.313;AN=16;BaseQRankSum=11.809;ClippingRankSum=-0.132;DP=1118;FS=2.589;MLEAC=5;MLEAF=0.313;MQ=60;MQRankSum=0.753;QD=25.62;ReadPosRankSum=3.765;SOR=0.873;ANN=A|downstream_gene_variant|MODIFIER|DTYMK|ENSOARG00000017620|transcript|ENSOART00000019171.1|protein_coding||c.*2328G>A|||||2328|WARNING_TRANSCRIPT_NO_START_CODON,A|downstream_gene_variant|MODIFIER|ATG4B|ENSOARG00000017628|transcript|…	GT:AD:DP:GQ:PL	0/1:74,66:140:99:2600,0,3011	1/1:0,179:179:99:7956,545,0	0/1:83,87:170:99:3430,0,3408	0/1:82,69:151:99:2566,0,3366	0/0:96,0:96:99:0,292,4417	0/0:130,0:130:99:0,394,6030
1	199060	rs161787310	GCA_000298735.1:1:199060:G:A	G	A	4416.31	AC=6;AF=0.375;AN=16;BaseQRankSum=14.109;ClippingRankSum=0.205;DP=649;FS=0;MLEAC=6;MLEAF=0.375;MQ=60;MQRankSum=0.921;QD=12.3;ReadPosRankSum=5.73;SOR=0.867;ANN=A|synonymous_variant|LOW|ATG4B|ENSOARG00000017628|transcript|ENSOART00000019185.1|protein_coding|14/14|c.1320C>T|p.Asp440Asp|1320/1576|1320/1386|440/461||;CSQ=A|synonymous_variant|LOW|ATG4B|ENSOARG00000017628|Transcript|ENSOART00000019185|pr…	GT:AD:DP:GQ:PL	0/1:51,20:71:99:383,0,1078	0/0:92,0:92:99:0,274,2306	0/0:121,9:130:99:0,131,2904	0/1:39,29:68:99:659,0,809	0/0:68,0:68:99:0,202,1665	0/1:49,38:87:99:812,0,975
1	200441	rs592730728	GCA_000298735.1:1:200441:CG:C	CG	C	33194.3	AC=16;AF=1;AN=16;DP=1014;FS=0;MLEAC=16;MLEAF=1;MQ=60;QD=32.74;SOR=1.174;ANN=C|frameshift_variant|HIGH|ATG4B|ENSOARG00000017628|transcript|ENSOART00000019185.1|protein_coding|12/14|c.1098delC|p.Asp367fs|1098/1576|1098/1386|366/461||;LOF=(ATG4B|ENSOARG00000017628|1|1,00);CSQ=-|frameshift_variant|HIGH|ATG4B|ENSOARG00000017628|Transcript|ENSOART00000019185|protein_coding|12/14||||1098|1098|366|P/X|cc…	GT:AD:DP:GQ:PL	1/1:0,81:81:99:3647,245,0	1/1:0,106:106:99:4772,320,0	1/1:0,119:119:99:5357,359,0	1/1:0,95:95:99:4277,287,0	1/1:0,73:73:99:3260,220,0	1/1:0,104:104:99:4682,314,0
1	200443	*	GCA_000298735.1:1:200443:G:A	G	A	33201.3	AC=16;AF=1;AN=16;DP=741;FS=0;MLEAC=16;MLEAF=1;MQ=60;QD=32.12;SOR=1.174;ANN=A|missense_variant|MODERATE|ATG4B|ENSOARG00000017628|transcript|ENSOART00000019185.1|protein_coding|12/14|c.1097C>T|p.Pro366Leu|1097/1576|1097/1386|366/461||;CSQ=A|missense_variant|MODERATE|ATG4B|ENSOARG00000017628|Transcript|ENSOART00000019185|protein_coding|12/14||||1097|1097|366|P/L|cCc/cTc|||-1|SNV|HGNC|HGNC:20790|YES|…	GT:AD:DP:GQ:PL	1/1:0,81:81:99:3647,245,0	1/1:0,106:106:99:4772,320,0	1/1:0,119:119:99:5357,359,0	1/1:0,95:95:99:4276,287,0	1/1:0,73:73:99:3260,220,0	1/1:0,104:104:99:4681,314,0
1	201029	rs159743487	GCA_000298735.1:1:201029:A:G	A	G	19842.3	AC=16;AF=1;AN=16;DP=771;FS=0;MLEAC=16;MLEAF=1;MQ=60;QD=25.74;SOR=1.041;ANN=G|synonymous_variant|LOW|ATG4B|ENSOARG00000017628|transcript|ENSOART00000019185.1|protein_coding|9/14|c.951T>C|p.Tyr317Tyr|951/1576|951/1386|317/461||;CSQ=G|synonymous_variant|LOW|ATG4B|ENSOARG00000017628|Transcript|ENSOART00000019185|protein_coding|9/14||||951|951|317|Y|taT/taC|rs159743487||-1|SNV|HGNC|HGNC:20790|YES||||E…	GT:AD:DP:GQ:PL	1/1:0,82:82:99:2068,242,0	1/1:0,116:116:99:3068,346,0	1/1:0,132:132:99:3495,393,0	1/1:0,87:87:99:2351,260,0	1/1:0,68:68:99:1814,203,0	1/1:0,81:81:99:2106,242,0
1	201176	rs159743482	GCA_000298735.1:1:201176:A:G	A	G	13588.9	AC=5;AF=0.313;AN=16;BaseQRankSum=-11.681;ClippingRankSum=-0.803;DP=964;FS=0.55;MLEAC=5;MLEAF=0.313;MQ=60;MQRankSum=-0.644;QD=25.83;ReadPosRankSum=5.265;SOR=0.74;ANN=G|synonymous_variant|LOW|ATG4B|ENSOARG00000017628|transcript|ENSOART00000019185.1|protein_coding|9/14|c.804T>C|p.Ala268Ala|804/1576|804/1386|268/461||;CSQ=G|synonymous_variant|LOW|ATG4B|ENSOARG00000017628|Transcript|ENSOART00000019185…	GT:AD:DP:GQ:PL	0/1:52,50:102:99:1923,0,1967	1/1:0,147:147:99:6465,460,0	0/1:96,66:162:99:2428,0,3680	0/1:44,69:113:99:2825,0,1608	0/0:100,0:100:99:0,301,4387	0/0:127,0:127:99:0,397,5605
1	201182	*	GCA_000298735.1:1:201182:C:T	C	T	13601.9	AC=5;AF=0.313;AN=16;BaseQRankSum=13.944;ClippingRankSum=0.237;DP=956;FS=1.166;MLEAC=5;MLEAF=0.313;MQ=60;MQRankSum=2.694;QD=26.21;ReadPosRankSum=0.916;SOR=0.803;ANN=T|synonymous_variant|LOW|ATG4B|ENSOARG00000017628|transcript|ENSOART00000019185.1|protein_coding|9/14|c.798G>A|p.Pro266Pro|798/1576|798/1386|266/461||;CSQ=T|synonymous_variant|LOW|ATG4B|ENSOARG00000017628|Transcript|ENSOART00000019185|…	GT:AD:DP:GQ:PL	0/1:50,50:100:99:1928,0,1910	1/1:0,141:141:99:6472,460,0	0/1:92,67:159:99:2459,0,3560	0/1:46,71:117:99:2795,0,1657	0/0:101,0:101:99:0,307,4422	0/0:126,0:126:99:0,388,5487
1	201261	rs406686514	GCA_000298735.1:1:201261:C:T	C	T	928.01	AC=5;AF=0.313;AN=16;BaseQRankSum=5.059;ClippingRankSum=1.634;DP=120;FS=0;MLEAC=5;MLEAF=0.313;MQ=60;MQRankSum=0.145;QD=15.47;ReadPosRankSum=0.109;SOR=0.669;ANN=T|intron_variant|MODIFIER|ATG4B|ENSOARG00000017628|transcript|ENSOART00000019185.1|protein_coding|8/13|c.773-54G>A||||||;CSQ=T|intron_variant|MODIFIER|ATG4B|ENSOARG00000017628|Transcript|ENSOART00000019185|protein_coding||8/13||||||||rs4066…	GT:AD:DP:GQ:PL	0/1:9,7:16:99:170,0,207	1/1:0,16:16:48:474,48,0	0/1:8,9:17:99:210,0,146	0/1:4,5:9:88:126,0,88	0/0:6,0:6:18:0,18,154	0/0:25,0:25:75:0,75,681
1	201679	rs423059056	GCA_000298735.1:1:201679:G:A	G	A	2030.93	AC=5;AF=0.313;AN=16;BaseQRankSum=5.988;ClippingRankSum=-0.138;DP=221;FS=3.983;MLEAC=5;MLEAF=0.313;MQ=60;MQRankSum=-0.807;QD=17.36;ReadPosRankSum=0.743;SOR=0.578;ANN=A|intron_variant|MODIFIER|ATG4B|ENSOARG00000017628|transcript|ENSOART00000019185.1|protein_coding|8/13|c.773-472C>T||||||;CSQ=A|intron_variant|MODIFIER|ATG4B|ENSOARG00000017628|Transcript|ENSOART00000019185|protein_coding||8/13|||||||…	GT:AD:DP:GQ:PL	0/1:9,8:17:99:194,0,142	1/1:0,46:46:99:1359,138,0	0/1:17,15:32:99:335,0,366	0/1:13,9:22:99:195,0,286	0/0:15,0:15:44:0,44,357	0/0:46,0:46:99:0,137,1202
1	201939	*	GCA_000298735.1:1:201939:A:C	A	C	239.28	AC=1;AF=0.063;AN=16;BaseQRankSum=-2.876;ClippingRankSum=-0.448;DP=184;FS=0;MLEAC=1;MLEAF=0.063;MQ=60;MQRankSum=1.203;QD=8.86;ReadPosRankSum=1.078;SOR=0.809;ANN=C|intron_variant|MODIFIER|ATG4B|ENSOARG00000017628|transcript|ENSOART00000019185.1|protein_coding|8/13|c.773-732T>G||||||;CSQ=C|intron_variant|MODIFIER|ATG4B|ENSOARG00000017628|Transcript|ENSOART00000019185|protein_coding||8/13||||||||||-1…	GT:AD:DP:GQ:PL	0/0:21,0:21:63:0,63,627	0/1:14,13:27:99:273,0,334	0/0:30,0:30:90:0,90,914	0/0:12,0:12:36:0,36,364	0/0:7,0:7:21:0,21,202	0/0:44,0:44:99:0,132,1310
1	202048	rs590514974	GCA_000298735.1:1:202048:AGG:A	AGG	A	3503.59	AC=11;AF=0.688;AN=16;BaseQRankSum=-0.06;ClippingRankSum=-0.093;DP=172;FS=1.277;MLEAC=11;MLEAF=0.688;MQ=60;MQRankSum=-0.626;QD=26.15;ReadPosRankSum=2.207;SOR=0.563;ANN=A|intron_variant|MODIFIER|ATG4B|ENSOARG00000017628|transcript|ENSOART00000019185.1|protein_coding|8/13|c.773-843_773-842delCC||||||;CSQ=-|intron_variant|MODIFIER|ATG4B|ENSOARG00000017628|Transcript|ENSOART00000019185|protein_coding|…	GT:AD:DP:GQ:PL	0/1:15,7:22:99:249,0,608	0/0:36,0:36:99:0,108,1591	0/1:15,10:25:99:375,0,599	0/1:3,6:9:99:237,0,108	1/1:0,10:10:30:450,30,0	1/1:0,22:22:66:990,66,0
1	202072	rs403025795	GCA_000298735.1:1:202072:C:A	C	A	3016.94	AC=5;AF=0.313;AN=16;BaseQRankSum=-4.363;ClippingRankSum=-1.134;DP=179;FS=6.536;MLEAC=5;MLEAF=0.313;MQ=60;MQRankSum=0.738;QD=29.87;ReadPosRankSum=0.755;SOR=1.179;ANN=A|intron_variant|MODIFIER|ATG4B|ENSOARG00000017628|transcript|ENSOART00000019185.1|protein_coding|8/13|c.773-865G>T||||||;CSQ=A|intron_variant|MODIFIER|ATG4B|ENSOARG00000017628|Transcript|ENSOART00000019185|protein_coding||8/13|||||||…	GT:AD:DP:GQ:PL	0/1:12,13:25:99:505,0,438	1/1:0,39:39:99:1684,120,0	0/1:10,17:27:99:733,0,322	0/1:6,4:10:99:147,0,262	0/0:14,0:14:45:0,45,617	0/0:24,0:24:72:0,72,1051
1	202082	rs416332548	GCA_000298735.1:1:202082:A:G	A	G	3153.93	AC=5;AF=0.313;AN=16;BaseQRankSum=-6.032;ClippingRankSum=2.306;DP=194;FS=10.836;MLEAC=5;MLEAF=0.313;MQ=60;MQRankSum=-0.412;QD=27.19;ReadPosRankSum=0.191;SOR=1.256;ANN=G|intron_variant|MODIFIER|ATG4B|ENSOARG00000017628|transcript|ENSOART00000019185.1|protein_coding|8/13|c.773-875T>C||||||;CSQ=G|intron_variant|MODIFIER|ATG4B|ENSOARG00000017628|Transcript|ENSOART00000019185|protein_coding||8/13||||||…	GT:AD:DP:GQ:PL	0/1:14,14:28:99:548,0,458	1/1:0,43:43:99:1727,131,0	0/1:11,20:31:99:730,0,343	0/1:7,7:14:99:201,0,253	0/0:14,0:14:48:0,48,646	0/0:24,0:24:75:0,75,1075
1	202473	rs430391743	GCA_000298735.1:1:202473:G:A	G	A	1435.32	AC=6;AF=0.375;AN=16;BaseQRankSum=3.928;ClippingRankSum=0.711;DP=187;FS=9.112;MLEAC=6;MLEAF=0.375;MQ=60;MQRankSum=-0.289;QD=10.96;ReadPosRankSum=2.04;SOR=0.284;ANN=A|intron_variant|MODIFIER|ATG4B|ENSOARG00000017628|transcript|ENSOART00000019185.1|protein_coding|8/13|c.772+897C>T||||||;CSQ=A|intron_variant|MODIFIER|ATG4B|ENSOARG00000017628|Transcript|ENSOART00000019185|protein_coding||8/13||||||||r…	GT:AD:DP:GQ:PL	0/1:20,7:27:99:128,0,484	0/0:32,0:32:96:0,96,921	0/0:14,0:14:42:0,42,404	0/1:10,9:19:99:209,0,243	0/0:10,0:10:30:0,30,265	0/1:21,13:34:99:259,0,464
1	202573	rs406607531	GCA_000298735.1:1:202573:C:T	C	T	671.84	AC=3;AF=0.188;AN=16;BaseQRankSum=4.091;ClippingRankSum=-0.074;DP=238;FS=5.324;MLEAC=3;MLEAF=0.188;MQ=60;MQRankSum=-1.113;QD=16;ReadPosRankSum=1.009;SOR=0.345;ANN=T|intron_variant|MODIFIER|ATG4B|ENSOARG00000017628|transcript|ENSOART00000019185.1|protein_coding|8/13|c.772+797G>A||||||;CSQ=T|intron_variant|MODIFIER|ATG4B|ENSOARG00000017628|Transcript|ENSOART00000019185|protein_coding||8/13||||||||rs…	GT:AD:DP:GQ:PL	0/0:28,0:28:84:0,84,755	0/0:41,0:41:99:0,122,1099	0/0:48,0:48:99:0,144,1356	0/0:23,0:23:69:0,69,612	1/1:0,13:13:39:390,39,0	0/1:15,14:29:99:331,0,342
1	202624	rs400489927	GCA_000298735.1:1:202624:A:G	A	G	6612.31	AC=16;AF=1;AN=16;DP=244;FS=0;MLEAC=16;MLEAF=1;MQ=60;QD=27.1;SOR=1.119;ANN=G|intron_variant|MODIFIER|ATG4B|ENSOARG00000017628|transcript|ENSOART00000019185.1|protein_coding|8/13|c.772+746T>C||||||;CSQ=G|intron_variant|MODIFIER|ATG4B|ENSOARG00000017628|Transcript|ENSOART00000019185|protein_coding||8/13||||||||rs400489927||-1|SNV|HGNC|HGNC:20790|YES||||ENSOARP00000018917||W5Q875|UPI0003CD1707|||||||…	GT:AD:DP:GQ:PL	1/1:0,24:24:72:640,72,0	1/1:0,39:39:99:1089,117,0	1/1:0,52:52:99:1395,156,0	1/1:0,20:20:60:554,60,0	1/1:0,8:8:24:227,24,0	1/1:0,37:37:99:999,111,0
1	202685	rs419325298	GCA_000298735.1:1:202685:T:C	T	C	5971.27	AC=15;AF=0.938;AN=16;BaseQRankSum=-3.461;ClippingRankSum=1.141;DP=262;FS=0;MLEAC=15;MLEAF=0.938;MQ=60;MQRankSum=-0.411;QD=22.79;ReadPosRankSum=0.873;SOR=0.671;ANN=C|intron_variant|MODIFIER|ATG4B|ENSOARG00000017628|transcript|ENSOART00000019185.1|protein_coding|8/13|c.772+685A>G||||||;CSQ=C|intron_variant|MODIFIER|ATG4B|ENSOARG00000017628|Transcript|ENSOART00000019185|protein_coding||8/13||||||||r…	GT:AD:DP:GQ:PL	1/1:0,25:25:75:678,75,0	1/1:0,40:40:99:995,118,0	1/1:0,45:45:99:1097,133,0	1/1:0,25:25:75:705,75,0	1/1:0,11:11:33:296,33,0	1/1:0,45:45:99:1196,134,0
1	202702	rs399712497	GCA_000298735.1:1:202702:C:A	C	A	1944.93	AC=5;AF=0.313;AN=16;BaseQRankSum=-6.448;ClippingRankSum=-0.624;DP=247;FS=1.675;MLEAC=5;MLEAF=0.313;MQ=60;MQRankSum=-0.966;QD=14.85;ReadPosRankSum=0.47;SOR=0.826;ANN=A|intron_variant|MODIFIER|ATG4B|ENSOARG00000017628|transcript|ENSOART00000019185.1|protein_coding|8/13|c.772+668G>T||||||;CSQ=A|intron_variant|MODIFIER|ATG4B|ENSOARG00000017628|Transcript|ENSOART00000019185|protein_coding||8/13|||||||…	GT:AD:DP:GQ:PL	0/1:13,12:25:99:283,0,323	1/1:0,39:39:99:1161,117,0	0/1:27,14:41:99:291,0,701	0/1:15,11:26:99:262,0,401	0/0:13,0:13:39:0,39,406	0/0:36,0:36:99:0,108,1103
1	202740	rs413058740	GCA_000298735.1:1:202740:A:G	A	G	1332.94	AC=5;AF=0.313;AN=16;BaseQRankSum=-7.88;ClippingRankSum=0.716;DP=234;FS=0.537;MLEAC=5;MLEAF=0.313;MQ=60;MQRankSum=0.322;QD=12.01;ReadPosRankSum=-0.913;SOR=0.626;ANN=G|intron_variant|MODIFIER|ATG4B|ENSOARG00000017628|transcript|ENSOART00000019185.1|protein_coding|8/13|c.772+630T>C||||||;CSQ=G|intron_variant|MODIFIER|ATG4B|ENSOARG00000017628|Transcript|ENSOART00000019185|protein_coding||8/13||||||||…	GT:AD:DP:GQ:PL	0/1:14,12:26:99:227,0,356	1/1:0,36:36:99:894,106,0	0/1:22,7:29:99:100,0,565	0/1:11,9:20:99:164,0,282	0/0:11,0:11:33:0,33,315	0/0:37,0:37:99:0,111,1095
1	202800	rs426674883	GCA_000298735.1:1:202800:G:A	G	A	1673.97	AC=5;AF=0.313;AN=16;BaseQRankSum=0.321;ClippingRankSum=-0.168;DP=247;FS=0;MLEAC=5;MLEAF=0.313;MQ=60;MQRankSum=-1.221;QD=13.61;ReadPosRankSum=0.361;SOR=0.691;ANN=A|intron_variant|MODIFIER|ATG4B|ENSOARG00000017628|transcript|ENSOART00000019185.1|protein_coding|8/13|c.772+570C>T||||||;CSQ=A|intron_variant|MODIFIER|ATG4B|ENSOARG00000017628|Transcript|ENSOART00000019185|protein_coding||8/13||||||||rs4…	GT:AD:DP:GQ:PL	0/1:14,12:26:99:278,0,340	1/1:0,34:34:99:1025,102,0	0/1:25,12:37:99:257,0,650	0/1:18,8:26:99:166,0,469	0/0:7,0:7:21:0,21,201	0/0:43,0:43:99:0,129,1250
1	202908	rs412414081	GCA_000298735.1:1:202908:C:T	C	T	1736.25	AC=5;AF=0.313;AN=16;BaseQRankSum=0.23;ClippingRankSum=-0.631;DP=229;FS=21.25;MLEAC=5;MLEAF=0.313;MQ=60;MQRankSum=1.873;QD=17.54;ReadPosRankSum=1.871;SOR=2.016;ANN=T|intron_variant|MODIFIER|ATG4B|ENSOARG00000017628|transcript|ENSOART00000019185.1|protein_coding|8/13|c.772+462G>A||||||;CSQ=T|intron_variant|MODIFIER|ATG4B|ENSOARG00000017628|Transcript|ENSOART00000019185|protein_coding||8/13||||||||r…	GT:AD:DP:GQ:PL	0/1:18,5:23:99:156,0,818	0/0:42,0:42:99:0,129,1920	0/1:12,23:35:99:930,0,450	0/0:17,0:17:51:0,51,937	1/1:0,6:6:18:270,18,0	0/1:23,12:35:99:432,0,1158
1	202909	rs425346895	GCA_000298735.1:1:202909:A:G	A	G	1736.25	AC=5;AF=0.313;AN=16;BaseQRankSum=3.471;ClippingRankSum=0.119;DP=227;FS=21.094;MLEAC=5;MLEAF=0.313;MQ=60;MQRankSum=-0.476;QD=17.72;ReadPosRankSum=1.731;SOR=1.977;ANN=G|intron_variant|MODIFIER|ATG4B|ENSOARG00000017628|transcript|ENSOART00000019185.1|protein_coding|8/13|c.772+461T>C||||||;CSQ=G|intron_variant|MODIFIER|ATG4B|ENSOARG00000017628|Transcript|ENSOART00000019185|protein_coding||8/13|||||||…	GT:AD:DP:GQ:PL	0/1:16,5:21:99:156,0,818	0/0:42,0:42:99:0,129,1920	0/1:12,23:35:99:930,0,450	0/0:17,0:17:51:0,51,937	1/1:0,6:6:18:270,18,0	0/1:24,12:36:99:432,0,1158
1	202920	rs406107415	GCA_000298735.1:1:202920:A:G	A	G	1287.01	AC=5;AF=0.313;AN=16;BaseQRankSum=-7.481;ClippingRankSum=-0.317;DP=220;FS=1.193;MLEAC=5;MLEAF=0.313;MQ=60;MQRankSum=-1.224;QD=11.81;ReadPosRankSum=1.093;SOR=0.598;ANN=G|intron_variant|MODIFIER|ATG4B|ENSOARG00000017628|transcript|ENSOART00000019185.1|protein_coding|8/13|c.772+450T>C||||||;CSQ=G|intron_variant|MODIFIER|ATG4B|ENSOARG00000017628|Transcript|ENSOART00000019185|protein_coding||8/13||||||…	GT:AD:DP:GQ:PL	0/1:15,5:20:74:74,0,454	1/1:0,40:40:99:1027,119,0	0/1:22,10:32:99:153,0,939	0/1:12,5:17:85:85,0,309	0/0:6,0:6:18:0,18,229	0/0:37,0:37:99:0,111,1253
1	203049	rs416647527	GCA_000298735.1:1:203049:G:A	G	A	313.29	AC=1;AF=0.063;AN=16;BaseQRankSum=0.431;ClippingRankSum=0.298;DP=142;FS=2.411;MLEAC=1;MLEAF=0.063;MQ=60;MQRankSum=1.214;QD=8.7;ReadPosRankSum=-0.11;SOR=0.355;ANN=A|intron_variant|MODIFIER|ATG4B|ENSOARG00000017628|transcript|ENSOART00000019185.1|protein_coding|8/13|c.772+321C>T||||||;CSQ=A|intron_variant|MODIFIER|ATG4B|ENSOARG00000017628|Transcript|ENSOART00000019185|protein_coding||8/13||||||||rs4…	GT:AD:DP:GQ:PL	0/0:12,0:12:36:0,36,362	0/0:22,0:22:66:0,66,695	0/0:20,0:20:60:0,60,581	0/0:10,0:10:30:0,30,317	0/0:7,0:7:21:0,21,213	0/0:23,0:23:69:0,69,689
1	203310	rs596517045	GCA_000298735.1:1:203310:G:A	G	A	916.02	AC=5;AF=0.313;AN=16;BaseQRankSum=-2.554;ClippingRankSum=0.17;DP=208;FS=6.508;MLEAC=5;MLEAF=0.313;MQ=60;MQRankSum=0.532;QD=9.16;ReadPosRankSum=0.034;SOR=1.237;ANN=A|intron_variant|MODIFIER|ATG4B|ENSOARG00000017628|transcript|ENSOART00000019185.1|protein_coding|8/13|c.772+60C>T||||||;CSQ=A|intron_variant|MODIFIER|ATG4B|ENSOARG00000017628|Transcript|ENSOART00000019185|protein_coding||8/13||||||||rs5…	GT:AD:DP:GQ:PL	0/1:16,9:25:99:175,0,384	0/0:45,0:45:99:0,135,1258	0/1:14,14:28:99:277,0,333	0/0:16,0:16:48:0,48,472	1/1:0,8:8:24:223,24,0	0/1:25,14:39:99:293,0,597
1	203725	rs409742928	GCA_000298735.1:1:203725:T:C	T	C	768.01	AC=5;AF=0.313;AN=16;BaseQRankSum=-6.142;ClippingRankSum=-1.113;DP=96;FS=2.766;MLEAC=5;MLEAF=0.313;MQ=60;MQRankSum=-0.528;QD=12.19;ReadPosRankSum=2.891;SOR=1.042;ANN=C|intron_variant|MODIFIER|ATG4B|ENSOARG00000017628|transcript|ENSOART00000019185.1|protein_coding|7/13|c.692+217A>G||||||;CSQ=C|intron_variant|MODIFIER|ATG4B|ENSOARG00000017628|Transcript|ENSOART00000019185|protein_coding||7/13|||||||…	GT:AD:DP:GQ:PL	0/1:7,6:13:99:110,0,171	1/1:0,15:15:45:382,45,0	0/1:10,11:21:99:202,0,207	0/1:7,6:13:99:126,0,175	0/0:9,0:9:27:0,27,260	0/0:9,0:9:27:0,27,277
1	215770	rs415696012	GCA_000298735.1:1:215770:G:A	G	A	15031.3	AC=16;AF=1;AN=16;BaseQRankSum=-1.692;ClippingRankSum=-1.031;DP=516;FS=0;MLEAC=16;MLEAF=1;MQ=60;MQRankSum=0.977;QD=29.13;ReadPosRankSum=-1.287;SOR=3.591;ANN=A|synonymous_variant|LOW|THAP4|ENSOARG00000017642|transcript|ENSOART00000019196.1|protein_coding|1/6|c.12G>A|p.Leu4Leu|12/1662|12/1662|4/553||WARNING_TRANSCRIPT_NO_START_CODON,A|intron_variant|MODIFIER|ATG4B|ENSOARG00000017628|transcript|ENSOA…	GT:AD:DP:GQ:PL	1/1:0,65:65:99:1896,195,0	1/1:0,84:84:99:2487,252,0	1/1:0,66:66:99:1970,198,0	1/1:0,75:75:99:2236,225,0	1/1:1,43:44:99:1282,100,0	1/1:0,51:51:99:1456,153,0
1	216251	*	GCA_000298735.1:1:216251:G:A	G	A	22479.3	AC=16;AF=1;AN=16;DP=470;FS=0;MLEAC=16;MLEAF=1;MQ=60;QD=25.91;SOR=0.806;ANN=A|synonymous_variant|LOW|THAP4|ENSOARG00000017642|transcript|ENSOART00000019196.1|protein_coding|2/6|c.492G>A|p.Thr164Thr|492/1662|492/1662|164/553||WARNING_TRANSCRIPT_NO_START_CODON,A|intron_variant|MODIFIER|ATG4B|ENSOARG00000017628|transcript|ENSOART00000019185.1|protein_coding|1/13|c.245-9799C>T||||||;CSQ=A|splice_regio…	GT:AD:DP:GQ:PL	1/1:0,57:57:99:2866,214,0	1/1:0,58:58:99:2866,208,0	1/1:0,72:72:99:3571,256,0	1/1:0,79:79:99:3675,262,0	1/1:0,44:44:99:2116,153,0	1/1:0,47:47:99:2179,153,0
1	216274	*	GCA_000298735.1:1:216274:G:A	G	A	29111.3	AC=16;AF=1;AN=16;BaseQRankSum=-1.682;ClippingRankSum=-0.202;DP=758;FS=0;MLEAC=16;MLEAF=1;MQ=60;MQRankSum=0.744;QD=32.7;ReadPosRankSum=1.727;SOR=0.39;ANN=A|missense_variant|MODERATE|THAP4|ENSOARG00000017642|transcript|ENSOART00000019196.1|protein_coding|2/6|c.515G>A|p.Gly172Glu|515/1662|515/1662|172/553||WARNING_TRANSCRIPT_NO_START_CODON,A|intron_variant|MODIFIER|ATG4B|ENSOARG00000017628|transcrip…	GT:AD:DP:GQ:PL	1/1:0,99:99:99:3681,296,0	1/1:0,108:108:99:4105,328,0	1/1:0,118:118:99:4663,361,0	1/1:1,108:109:99:4313,295,0	1/1:0,75:75:99:2869,226,0	1/1:0,79:79:99:3014,237,0
1	216314	rs159743413	GCA_000298735.1:1:216314:T:C	T	C	22771.3	AC=16;AF=1;AN=16;DP=858;FS=0;MLEAC=16;MLEAF=1;MQ=60;QD=26.54;SOR=1.317;ANN=C|synonymous_variant|LOW|THAP4|ENSOARG00000017642|transcript|ENSOART00000019196.1|protein_coding|2/6|c.555T>C|p.Ser185Ser|555/1662|555/1662|185/553||WARNING_TRANSCRIPT_NO_START_CODON,C|intron_variant|MODIFIER|ATG4B|ENSOARG00000017628|transcript|ENSOART00000019185.1|protein_coding|1/13|c.245-9862A>G||||||;CSQ=C|synonymous_v…	GT:AD:DP:GQ:PL	1/1:0,98:98:99:2651,293,0	1/1:0,138:138:99:3762,412,0	1/1:0,138:138:99:3626,409,0	1/1:0,105:105:99:2760,312,0	1/1:0,91:91:99:2390,271,0	1/1:0,94:94:99:2423,279,0
1	216422	rs589994158	GCA_000298735.1:1:216422:C:T	C	T	2262.85	AC=3;AF=0.188;AN=16;BaseQRankSum=9.3;ClippingRankSum=0.581;DP=851;FS=1.839;MLEAC=3;MLEAF=0.188;MQ=60;MQRankSum=-1.072;QD=7.57;ReadPosRankSum=0.923;SOR=0.958;ANN=T|synonymous_variant|LOW|THAP4|ENSOARG00000017642|transcript|ENSOART00000019196.1|protein_coding|2/6|c.663C>T|p.Ala221Ala|663/1662|663/1662|221/553||WARNING_TRANSCRIPT_NO_START_CODON,T|intron_variant|MODIFIER|ATG4B|ENSOARG00000017628|tran…	GT:AD:DP:GQ:PL	0/1:90,12:102:53:53,0,2018	0/0:135,0:135:99:0,404,3569	0/1:55,60:115:99:1404,0,1099	0/0:116,0:116:99:0,347,3057	0/0:89,0:89:99:0,266,2289	0/1:44,38:82:99:849,0,858
1	216497	rs592057145	GCA_000298735.1:1:216497:G:A	G	A	11476.8	AC=9;AF=0.563;AN=16;BaseQRankSum=3.343;ClippingRankSum=-1.772;DP=928;FS=5.303;MLEAC=9;MLEAF=0.563;MQ=60;MQRankSum=1.257;QD=17.52;ReadPosRankSum=1.26;SOR=1.074;ANN=A|synonymous_variant|LOW|THAP4|ENSOARG00000017642|transcript|ENSOART00000019196.1|protein_coding|2/6|c.738G>A|p.Gly246Gly|738/1662|738/1662|246/553||WARNING_TRANSCRIPT_NO_START_CODON,A|intron_variant|MODIFIER|ATG4B|ENSOARG00000017628|tr…	GT:AD:DP:GQ:PL	0/1:103,23:126:99:314,0,2575	0/0:146,0:146:99:0,438,4295	0/1:67,61:128:99:1451,0,1584	0/0:127,0:127:99:0,382,3826	1/1:1,101:102:99:2999,275,0	1/1:0,84:84:99:2503,252,0
1	216525	*	GCA_000298735.1:1:216525:C:T	C	T	5200.72	AC=4;AF=0.25;AN=16;BaseQRankSum=1.323;ClippingRankSum=1.306;DP=999;FS=0;MLEAC=4;MLEAF=0.25;MQ=60;MQRankSum=0.623;QD=17;ReadPosRankSum=-0.589;SOR=0.627;ANN=T|synonymous_variant|LOW|THAP4|ENSOARG00000017642|transcript|ENSOART00000019196.1|protein_coding|2/6|c.766C>T|p.Leu256Leu|766/1662|766/1662|256/553||WARNING_TRANSCRIPT_NO_START_CODON,T|intron_variant|MODIFIER|ATG4B|ENSOARG00000017628|transcript…	GT:AD:DP:GQ:PL	0/0:126,0:126:99:0,382,4518	0/0:161,1:162:99:0,459,4800	0/0:163,0:163:99:0,490,5077	0/0:139,0:139:99:0,418,5336	0/0:102,0:102:99:0,304,2985	0/1:45,50:95:99:1196,0,1063
1	216526	rs597756698	GCA_000298735.1:1:216526:T:C	T	C	23558.8	AC=13;AF=0.813;AN=16;BaseQRankSum=-7.075;ClippingRankSum=1.383;DP=986;FS=2.384;MLEAC=13;MLEAF=0.813;MQ=60;MQRankSum=0.684;QD=23.89;ReadPosRankSum=-1.171;SOR=0.476;ANN=C|missense_variant|MODERATE|THAP4|ENSOARG00000017642|transcript|ENSOART00000019196.1|protein_coding|2/6|c.767T>C|p.Leu256Pro|767/1662|767/1662|256/553||WARNING_TRANSCRIPT_NO_START_CODON,C|intron_variant|MODIFIER|ATG4B|ENSOARG0000001…	GT:AD:DP:GQ:PL	0/1:46,77:123:99:1744,0,998	1/1:0,161:161:99:4350,481,0	1/1:8,154:162:99:4006,260,0	0/1:78,57:135:99:1165,0,1889	1/1:0,99:99:99:2730,296,0	1/1:0,95:95:99:3388,284,0
1	216626	rs159743406	GCA_000298735.1:1:216626:A:G	A	G	26638.3	AC=16;AF=1;AN=16;DP=994;FS=0;MLEAC=16;MLEAF=1;MQ=60;QD=26.8;SOR=1.083;ANN=G|synonymous_variant|LOW|THAP4|ENSOARG00000017642|transcript|ENSOART00000019196.1|protein_coding|2/6|c.867A>G|p.Ala289Ala|867/1662|867/1662|289/553||WARNING_TRANSCRIPT_NO_START_CODON,G|intron_variant|MODIFIER|ATG4B|ENSOARG00000017628|transcript|ENSOART00000019185.1|protein_coding|1/13|c.245-10174T>C||||||;CSQ=G|synonymous_v…	GT:AD:DP:GQ:PL	1/1:0,101:101:99:2634,300,0	1/1:0,155:155:99:4183,464,0	1/1:0,141:141:99:3718,419,0	1/1:0,139:139:99:3739,415,0	1/1:0,96:96:99:2612,287,0	1/1:0,109:109:99:2933,326,0
1	216686	rs159743404	GCA_000298735.1:1:216686:T:C	T	C	30286.3	AC=16;AF=1;AN=16;DP=1004;FS=0;MLEAC=16;MLEAF=1;MQ=60;QD=30.17;SOR=1.043;ANN=C|synonymous_variant|LOW|THAP4|ENSOARG00000017642|transcript|ENSOART00000019196.1|protein_coding|2/6|c.927T>C|p.Ile309Ile|927/1662|927/1662|309/553||WARNING_TRANSCRIPT_NO_START_CODON,C|intron_variant|MODIFIER|ATG4B|ENSOARG00000017628|transcript|ENSOART00000019185.1|protein_coding|1/13|c.245-10234A>G||||||;CSQ=C|synonymous…	GT:AD:DP:GQ:PL	1/1:0,102:102:99:3123,307,0	1/1:0,129:129:99:3985,388,0	1/1:0,162:162:99:4830,487,0	1/1:0,142:142:99:4276,427,0	1/1:0,111:111:99:3307,334,0	1/1:0,110:110:99:3257,331,0
1	216740	rs159743401	GCA_000298735.1:1:216740:T:C	T	C	26490.3	AC=16;AF=1;AN=16;BaseQRankSum=1.728;ClippingRankSum=-0.039;DP=879;FS=0;MLEAC=16;MLEAF=1;MQ=60;MQRankSum=1.31;QD=30.14;ReadPosRankSum=0.793;SOR=0.237;ANN=C|synonymous_variant|LOW|THAP4|ENSOARG00000017642|transcript|ENSOART00000019196.1|protein_coding|2/6|c.981T>C|p.Phe327Phe|981/1662|981/1662|327/553||WARNING_TRANSCRIPT_NO_START_CODON,C|intron_variant|MODIFIER|ATG4B|ENSOARG00000017628|transcript|E…	GT:AD:DP:GQ:PL	1/1:0,83:83:99:2477,249,0	1/1:0,121:121:99:3675,364,0	1/1:0,134:134:99:4031,402,0	1/1:0,131:131:99:3962,393,0	1/1:0,95:95:99:2848,285,0	1/1:0,103:103:99:3079,310,0
1	249216	rs416513080	GCA_000298735.1:1:249216:T:C	T	C	7723.25	AC=8;AF=0.5;AN=16;BaseQRankSum=-19.832;ClippingRankSum=-0.132;DP=670;FS=2.857;MLEAC=8;MLEAF=0.5;MQ=60;MQRankSum=1.088;QD=14.94;ReadPosRankSum=0.823;SOR=0.353;ANN=C|downstream_gene_variant|MODIFIER|THAP4|ENSOARG00000017642|transcript|ENSOART00000019196.1|protein_coding||c.*65T>C|||||65|WARNING_TRANSCRIPT_NO_START_CODON,C|intergenic_region|MODIFIER|THAP4-BOK|ENSOARG00000017642-ENSOARG00000017652|in…	GT:AD:DP:GQ:PL	0/1:10,65:75:69:1350,0,69	1/1:0,100:100:99:2327,295,0	0/1:50,53:103:99:908,0,1143	1/1:1,87:88:99:2039,230,0	0/0:64,0:64:99:0,192,1870	0/1:39,35:74:99:573,0,918
1	258083	rs414918736	GCA_000298735.1:1:258083:C:G	C	G	2563.32	AC=16;AF=1;AN=16;DP=95;FS=0;MLEAC=16;MLEAF=1;MQ=60;QD=26.98;SOR=1.634;ANN=G|downstream_gene_variant|MODIFIER|BOK|ENSOARG00000017652|transcript|ENSOART00000019206.1|protein_coding||c.*346G>C|||||346|WARNING_TRANSCRIPT_NO_START_CODON,G|intergenic_region|MODIFIER|THAP4-BOK|ENSOARG00000017642-ENSOARG00000017652|intergenic_region|ENSOARG00000017642-ENSOARG00000017652|||n.258083C>G||||||;CSQ=G|downstre…	GT:AD:DP:GQ:PL	1/1:0,8:8:24:195,24,0	1/1:0,6:6:18:194,18,0	1/1:0,16:16:47:501,47,0	1/1:0,12:12:36:344,36,0	1/1:0,16:16:48:408,48,0	1/1:0,17:17:51:453,51,0
1	258199	rs404761512	GCA_000298735.1:1:258199:G:T	G	T	542.86	AC=5;AF=0.313;AN=16;BaseQRankSum=5.157;ClippingRankSum=0.894;DP=113;FS=0.858;MLEAC=5;MLEAF=0.313;MQ=60;MQRankSum=-0.335;QD=9.2;ReadPosRankSum=2.376;SOR=0.672;ANN=T|downstream_gene_variant|MODIFIER|BOK|ENSOARG00000017652|transcript|ENSOART00000019206.1|protein_coding||c.*230C>A|||||230|WARNING_TRANSCRIPT_NO_START_CODON,T|intergenic_region|MODIFIER|THAP4-BOK|ENSOARG00000017642-ENSOARG00000017652|in…	GT:AD:DP:GQ:PL	0/1:13,3:16:46:46,0,299	1/1:1,9:10:7:264,7,0	0/1:6,8:14:99:182,0,125	0/1:14,5:19:99:100,0,322	0/0:12,0:12:36:0,36,321	0/0:15,0:15:45:0,45,371
1	299798	*	GCA_000298735.1:1:299798:G:A	G	A	1294.27	AC=1;AF=0.063;AN=16;BaseQRankSum=6.302;ClippingRankSum=0.786;DP=1198;FS=2.892;MLEAC=1;MLEAF=0.063;MQ=60;MQRankSum=-0.511;QD=10.44;ReadPosRankSum=1.671;SOR=0.324;ANN=A|synonymous_variant|LOW|STK25|ENSOARG00000017668|transcript|ENSOART00000019229.1|protein_coding|7/12|c.708G>A|p.Pro236Pro|708/1293|708/1293|236/430||,A|downstream_gene_variant|MODIFIER|FARP2|ENSOARG00000017737|transcript|ENSOART00000…	GT:AD:DP:GQ:PL	0/0:137,0:137:99:0,407,3394	0/0:164,0:164:99:0,486,4092	0/0:163,0:163:99:0,487,4213	0/0:175,0:175:99:0,518,4407	0/0:109,0:109:99:0,324,2760	0/1:63,60:123:99:1328,0,1202
1	301034	*	GCA_000298735.1:1:301034:C:CG	C	CG	487.9	AC=5;AF=0.313;AN=16;BaseQRankSum=-0.142;ClippingRankSum=0.227;DP=150;FS=0;MLEAC=5;MLEAF=0.313;MQ=60;MQRankSum=1.287;QD=10.38;ReadPosRankSum=0.288;SOR=0.653;ANN=CG|downstream_gene_variant|MODIFIER|FARP2|ENSOARG00000017737|transcript|ENSOART00000019305.1|protein_coding||c.*3288_*3289insC|||||1353|WARNING_TRANSCRIPT_NO_START_CODON,CG|intron_variant|MODIFIER|STK25|ENSOARG00000017668|transcript|ENSOAR…	GT:AD:DP:GQ:PL	0/1:6,5:11:92:92,0,150	0/1:8,3:11:58:58,0,220	0/0:16,0:16:48:0,48,497	1/1:0,11:11:33:322,33,0	0/0:11,0:11:33:0,33,350	0/0:34,0:34:99:0,102,1068
1	301183	rs415360279	GCA_000298735.1:1:301183:C:T	C	T	237.88	AC=3;AF=0.188;AN=16;BaseQRankSum=1.21;ClippingRankSum=-1.22;DP=102;FS=0;MLEAC=3;MLEAF=0.188;MQ=60;MQRankSum=-0.452;QD=7.93;ReadPosRankSum=1.366;SOR=0.61;ANN=T|downstream_gene_variant|MODIFIER|FARP2|ENSOARG00000017737|transcript|ENSOART00000019305.1|protein_coding||c.*3140G>A|||||1205|WARNING_TRANSCRIPT_NO_START_CODON,T|intron_variant|MODIFIER|STK25|ENSOARG00000017668|transcript|ENSOART00000019229…	GT:AD:DP:GQ:PL	0/1:7,4:11:92:92,0,182	0/1:4,5:9:92:123,0,92	0/1:7,3:10:66:66,0,160	0/0:21,0:21:63:0,63,630	0/0:7,0:7:21:0,21,211	0/0:16,0:16:48:0,48,460
1	301200	rs426913671	GCA_000298735.1:1:301200:T:C	T	C	230.86	AC=3;AF=0.188;AN=16;BaseQRankSum=-4.706;ClippingRankSum=-1.011;DP=108;FS=1.074;MLEAC=3;MLEAF=0.188;MQ=60;MQRankSum=-0.123;QD=7.45;ReadPosRankSum=-1.13;SOR=0.875;ANN=C|downstream_gene_variant|MODIFIER|FARP2|ENSOARG00000017737|transcript|ENSOART00000019305.1|protein_coding||c.*3123A>G|||||1188|WARNING_TRANSCRIPT_NO_START_CODON,C|intron_variant|MODIFIER|STK25|ENSOARG00000017668|transcript|ENSOART000…	GT:AD:DP:GQ:PL	0/1:8,4:12:69:69,0,209	0/1:3,5:8:65:108,0,65	0/1:6,5:11:97:97,0,138	0/0:22,0:22:66:0,66,661	0/0:9,0:9:27:0,27,260	0/0:17,0:17:51:0,51,486
1	301215	rs407538285	GCA_000298735.1:1:301215:A:G	A	G	280.86	AC=3;AF=0.188;AN=16;BaseQRankSum=-0.826;ClippingRankSum=0.131;DP=116;FS=0;MLEAC=3;MLEAF=0.188;MQ=60;MQRankSum=-0.199;QD=9.36;ReadPosRankSum=-0.869;SOR=0.693;ANN=G|downstream_gene_variant|MODIFIER|FARP2|ENSOARG00000017737|transcript|ENSOART00000019305.1|protein_coding||c.*3108T>C|||||1173|WARNING_TRANSCRIPT_NO_START_CODON,G|intron_variant|MODIFIER|STK25|ENSOARG00000017668|transcript|ENSOART0000001…	GT:AD:DP:GQ:PL	0/1:8,4:12:83:83,0,208	0/1:2,5:7:39:132,0,39	0/1:6,5:11:99:109,0,153	0/0:23,0:23:69:0,69,680	0/0:10,0:10:30:0,30,303	0/0:19,0:19:57:0,57,550
1	303075	*	GCA_000298735.1:1:303075:C:T	C	T	1938.27	AC=1;AF=0.063;AN=16;BaseQRankSum=-2.095;ClippingRankSum=-0.014;DP=1209;FS=1.209;MLEAC=1;MLEAF=0.063;MQ=60;MQRankSum=0.892;QD=12.42;ReadPosRankSum=1.108;SOR=0.528;ANN=T|synonymous_variant|LOW|STK25|ENSOARG00000017668|transcript|ENSOART00000019229.1|protein_coding|11/12|c.1182C>T|p.Phe394Phe|1182/1293|1182/1293|394/430||,T|3_prime_UTR_variant|MODIFIER|FARP2|ENSOARG00000017737|transcript|ENSOART0000…	GT:AD:DP:GQ:PL	0/0:130,0:130:99:0,390,4003	0/1:76,80:156:99:1972,0,1901	0/0:168,0:168:99:0,504,5124	0/0:172,0:172:99:0,517,5305	0/0:97,0:97:99:0,295,3021	0/0:144,0:144:99:0,433,4381
1	303464	*	GCA_000298735.1:1:303464:AGGCCAAGGC:A	AGGCCAAGGC	A	888.23	AC=1;AF=0.063;AN=16;BaseQRankSum=-1.216;ClippingRankSum=-0.244;DP=838;FS=0;MLEAC=1;MLEAF=0.063;MQ=60.15;MQRankSum=0.432;QD=10.45;ReadPosRankSum=0.603;SOR=0.566;ANN=A|3_prime_UTR_variant|MODIFIER|FARP2|ENSOARG00000017737|transcript|ENSOART00000019305.1|protein_coding|28/28|c.*850_*858delGCCTTGGCC|||||850|WARNING_TRANSCRIPT_NO_START_CODON,A|downstream_gene_variant|MODIFIER|STK25|ENSOARG00000017668|…	GT:AD:DP:GQ:PL	0/0:100,0:100:99:0,301,4457	0/1:50,26:76:99:931,0,2021	0/0:112,0:112:99:0,337,5000	0/0:115,0:115:99:0,346,5144	0/0:87,0:87:99:0,262,3915	0/0:78,0:78:99:0,235,3502
1	303469	rs599973698	GCA_000298735.1:1:303469:AAGGCGGCGG:A	AAGGCGGCGG	A	3394.91	AC=5;AF=0.313;AN=16;BaseQRankSum=-2.868;ClippingRankSum=-1.014;DP=828;FS=2.305;MLEAC=5;MLEAF=0.313;MQ=60.16;MQRankSum=1.023;QD=6.9;ReadPosRankSum=-4.36;SOR=0.71;ANN=A|3_prime_UTR_variant|MODIFIER|FARP2|ENSOARG00000017737|transcript|ENSOART00000019305.1|protein_coding|28/28|c.*845_*853delCCGCCGCCT|||||845|WARNING_TRANSCRIPT_NO_START_CODON,A|downstream_gene_variant|MODIFIER|STK25|ENSOARG00000017668…	GT:AD:DP:GQ:PL	0/1:28,22:50:99:843,0,1099	0/1:37,14:51:99:478,0,1492	0/1:5,31:36:77:1266,0,77	0/0:88,0:88:99:0,263,3944	0/0:66,0:66:99:0,197,2967	0/1:30,15:45:99:534,0,1192
1	303572	*	GCA_000298735.1:1:303572:T:G	T	G	16966.3	AC=15;AF=0.938;AN=16;BaseQRankSum=-5.16;ClippingRankSum=-0.38;DP=683;FS=2.88;MLEAC=15;MLEAF=0.938;MQ=60;MQRankSum=2.272;QD=24.84;ReadPosRankSum=0.811;SOR=1.055;ANN=G|3_prime_UTR_variant|MODIFIER|FARP2|ENSOARG00000017737|transcript|ENSOART00000019305.1|protein_coding|28/28|c.*751A>C|||||751|WARNING_TRANSCRIPT_NO_START_CODON,G|downstream_gene_variant|MODIFIER|STK25|ENSOARG00000017668|transcript|ENS…	GT:AD:DP:GQ:PL	1/1:0,76:76:99:2047,227,0	1/1:0,109:109:99:2916,325,0	1/1:0,92:92:99:2451,273,0	1/1:0,82:82:99:2214,245,0	1/1:0,67:67:99:1788,200,0	0/1:36,36:72:99:721,0,858
1	303637	rs413732714	GCA_000298735.1:1:303637:G:C	G	C	5532.32	AC=6;AF=0.375;AN=16;BaseQRankSum=6.719;ClippingRankSum=0.093;DP=657;FS=4.432;MLEAC=6;MLEAF=0.375;MQ=60;MQRankSum=0.13;QD=12.66;ReadPosRankSum=-1.034;SOR=0.414;ANN=C|3_prime_UTR_variant|MODIFIER|FARP2|ENSOARG00000017737|transcript|ENSOART00000019305.1|protein_coding|28/28|c.*686C>G|||||686|WARNING_TRANSCRIPT_NO_START_CODON,C|downstream_gene_variant|MODIFIER|STK25|ENSOARG00000017668|transcript|ENSO…	GT:AD:DP:GQ:PL	0/1:33,34:67:99:859,0,796	0/1:53,43:96:99:995,0,1312	0/1:85,10:95:25:25,0,2259	1/1:0,83:83:99:2540,249,0	0/0:61,0:61:99:0,183,1811	0/0:75,0:75:99:0,225,2211
1	304021	rs590321125	GCA_000298735.1:1:304021:C:T	C	T	278.54	AC=2;AF=0.125;AN=16;BaseQRankSum=2.976;ClippingRankSum=0.888;DP=122;FS=7.207;MLEAC=2;MLEAF=0.125;MQ=60;MQRankSum=0.213;QD=7.53;ReadPosRankSum=1.088;SOR=1.822;ANN=T|3_prime_UTR_variant|MODIFIER|FARP2|ENSOARG00000017737|transcript|ENSOART00000019305.1|protein_coding|28/28|c.*302G>A|||||302|WARNING_TRANSCRIPT_NO_START_CODON,T|downstream_gene_variant|MODIFIER|STK25|ENSOARG00000017668|transcript|ENSOA…	GT:AD:DP:GQ:PL	0/0:13,0:13:39:0,39,367	0/0:17,0:17:51:0,51,452	0/1:7,7:14:99:171,0,153	0/0:13,0:13:39:0,39,378	0/0:10,0:10:30:0,30,272	0/0:14,0:14:42:0,42,380
1	305804	rs413096473	GCA_000298735.1:1:305804:G:A	G	A	309.52	AC=3;AF=0.188;AN=16;BaseQRankSum=2.565;ClippingRankSum=-1.578;DP=124;FS=0;MLEAC=3;MLEAF=0.188;MQ=60;MQRankSum=0.497;QD=5.73;ReadPosRankSum=2.157;SOR=0.726;ANN=A|synonymous_variant|LOW|FARP2|ENSOARG00000017737|transcript|ENSOART00000019305.1|protein_coding|25/28|c.2457C>T|p.Asp819Asp|2457/4875|2457/2940|819/979||WARNING_TRANSCRIPT_NO_START_CODON,A|downstream_gene_variant|MODIFIER|STK25|ENSOARG0000…	GT:AD:DP:GQ:PL	0/1:12,2:14:7:7,0,281	0/0:14,0:14:42:0,42,388	0/1:9,4:13:71:71,0,198	0/0:12,0:12:36:0,36,342	0/0:14,0:14:42:0,42,387	0/0:17,0:17:50:0,50,410
1	306020	rs588196838	GCA_000298735.1:1:306020:C:T	C	T	1810.76	AC=9;AF=0.563;AN=16;BaseQRankSum=6.008;ClippingRankSum=0.007;DP=125;FS=4.419;MLEAC=9;MLEAF=0.563;MQ=60;MQRankSum=0.511;QD=19.26;ReadPosRankSum=-1.024;SOR=0.388;ANN=T|missense_variant|MODERATE|FARP2|ENSOARG00000017737|transcript|ENSOART00000019305.1|protein_coding|24/28|c.2404G>A|p.Ala802Thr|2404/4875|2404/2940|802/979||WARNING_TRANSCRIPT_NO_START_CODON,T|downstream_gene_variant|MODIFIER|STK25|ENS…	GT:AD:DP:GQ:PL	0/1:5,4:9:91:91,0,100	0/1:7,10:17:99:231,0,127	0/0:12,0:12:36:0,36,292	1/1:0,15:15:45:428,45,0	1/1:0,14:14:42:397,42,0	0/0:19,0:19:56:0,56,464
1	306063	rs596190761	GCA_000298735.1:1:306063:C:T	C	T	304.87	AC=3;AF=0.188;AN=16;BaseQRankSum=-0.293;ClippingRankSum=-0.453;DP=109;FS=3.933;MLEAC=3;MLEAF=0.188;MQ=60;MQRankSum=-1.173;QD=8.24;ReadPosRankSum=0.497;SOR=1.002;ANN=T|synonymous_variant|LOW|FARP2|ENSOARG00000017737|transcript|ENSOART00000019305.1|protein_coding|24/28|c.2361G>A|p.Leu787Leu|2361/4875|2361/2940|787/979||WARNING_TRANSCRIPT_NO_START_CODON,T|downstream_gene_variant|MODIFIER|STK25|ENSOA…	GT:AD:DP:GQ:PL	0/1:4,5:9:94:127,0,94	0/1:12,5:17:99:102,0,299	0/1:5,5:10:99:119,0,126	0/0:13,0:13:39:0,39,403	0/0:8,0:8:24:0,24,242	0/0:17,0:17:51:0,51,519
1	310089	*	GCA_000298735.1:1:310089:G:A	G	A	243.55	AC=2;AF=0.125;AN=16;BaseQRankSum=2.412;ClippingRankSum=1.439;DP=120;FS=2.443;MLEAC=2;MLEAF=0.125;MQ=60;MQRankSum=-0.779;QD=5.66;ReadPosRankSum=0.969;SOR=1.195;ANN=A|missense_variant|MODERATE|FARP2|ENSOARG00000017737|transcript|ENSOART00000019305.1|protein_coding|22/28|c.2198C>T|p.Ala733Val|2198/4875|2198/2940|733/979||WARNING_TRANSCRIPT_NO_START_CODON;CSQ=A|missense_variant|MODERATE|FARP2|ENSOARG…	GT:AD:DP:GQ:PL	0/0:22,0:22:66:0,66,603	0/0:13,0:13:39:0,39,343	0/1:12,7:19:99:153,0,267	0/0:14,0:14:42:0,42,373	0/0:7,0:7:21:0,21,192	0/0:10,0:10:30:0,30,261
1	313778	rs405983137	GCA_000298735.1:1:313778:T:C	T	C	2713.31	AC=15;AF=0.938;AN=16;BaseQRankSum=2.325;ClippingRankSum=0.135;DP=98;FS=4.473;MLEAC=15;MLEAF=0.938;MQ=60;MQRankSum=0.775;QD=27.69;ReadPosRankSum=1.891;SOR=0.901;ANN=C|synonymous_variant|LOW|FARP2|ENSOARG00000017737|transcript|ENSOART00000019305.1|protein_coding|20/28|c.2001A>G|p.Gln667Gln|2001/4875|2001/2940|667/979||WARNING_TRANSCRIPT_NO_START_CODON;CSQ=C|synonymous_variant|LOW|FARP2|ENSOARG00000…	GT:AD:DP:GQ:PL	1/1:0,6:6:18:186,18,0	1/1:0,6:6:18:229,18,0	1/1:0,15:15:48:589,48,0	1/1:0,9:9:27:280,27,0	1/1:0,10:10:30:305,30,0	0/1:12,4:16:76:76,0,303
1	313781	rs415035980	GCA_000298735.1:1:313781:G:A	G	A	253.17	AC=3;AF=0.188;AN=16;BaseQRankSum=0.402;ClippingRankSum=-1.663;DP=104;FS=0;MLEAC=3;MLEAF=0.188;MQ=60;MQRankSum=0.104;QD=8.73;ReadPosRankSum=0.025;SOR=0.846;ANN=A|synonymous_variant|LOW|FARP2|ENSOARG00000017737|transcript|ENSOART00000019305.1|protein_coding|20/28|c.1998C>T|p.Leu666Leu|1998/4875|1998/2940|666/979||WARNING_TRANSCRIPT_NO_START_CODON;CSQ=A|synonymous_variant|LOW|FARP2|ENSOARG0000001773…	GT:AD:DP:GQ:PL	0/1:5,1:6:15:15,0,124	0/1:3,3:6:75:75,0,77	0/1:8,9:17:99:206,0,188	0/0:10,0:10:30:0,30,290	0/0:10,0:10:30:0,30,314	0/0:17,0:17:51:0,51,837
1	325017	rs412016988	GCA_000298735.1:1:325017:T:C	T	C	6652.51	AC=14;AF=0.875;AN=16;BaseQRankSum=-3.385;ClippingRankSum=-0.802;DP=270;FS=7.283;MLEAC=14;MLEAF=0.875;MQ=60;MQRankSum=-1.271;QD=26.82;ReadPosRankSum=-0.182;SOR=0.416;ANN=C|intron_variant|MODIFIER|FARP2|ENSOARG00000017737|transcript|ENSOART00000019305.1|protein_coding|12/27|c.1219-1057A>G||||||WARNING_TRANSCRIPT_NO_START_CODON;CSQ=C|intron_variant|MODIFIER|FARP2|ENSOARG00000017737|Transcript|ENSOAR…	GT:AD:DP:GQ:PL	1/1:0,25:25:74:639,74,0	1/1:0,27:27:80:710,80,0	1/1:0,35:35:99:956,105,0	1/1:0,40:40:99:1115,120,0	1/1:0,23:23:69:630,69,0	0/0:22,0:22:66:0,66,659
1	325061	rs424401301	GCA_000298735.1:1:325061:C:T	C	T	7487.51	AC=14;AF=0.875;AN=16;BaseQRankSum=4.223;ClippingRankSum=1.353;DP=264;FS=0;MLEAC=14;MLEAF=0.875;MQ=60;MQRankSum=0.844;QD=30.31;ReadPosRankSum=1.117;SOR=0.691;ANN=T|intron_variant|MODIFIER|FARP2|ENSOARG00000017737|transcript|ENSOART00000019305.1|protein_coding|12/27|c.1218+1042G>A||||||WARNING_TRANSCRIPT_NO_START_CODON;CSQ=T|intron_variant|MODIFIER|FARP2|ENSOARG00000017737|Transcript|ENSOART0000001…	GT:AD:DP:GQ:PL	1/1:0,24:24:72:734,72,0	1/1:0,31:31:93:963,93,0	1/1:0,42:42:99:1254,126,0	1/1:0,39:39:99:1187,117,0	1/1:0,22:22:66:691,66,0	0/0:17,0:17:51:0,51,445
1	325420	rs425791414	GCA_000298735.1:1:325420:G:A	G	A	3027.31	AC=16;AF=1;AN=16;DP=105;FS=0;MLEAC=16;MLEAF=1;MQ=60;QD=28.83;SOR=1.257;ANN=A|intron_variant|MODIFIER|FARP2|ENSOARG00000017737|transcript|ENSOART00000019305.1|protein_coding|12/27|c.1218+683C>T||||||WARNING_TRANSCRIPT_NO_START_CODON;CSQ=A|intron_variant|MODIFIER|FARP2|ENSOARG00000017737|Transcript|ENSOART00000019305|protein_coding||12/27||||||||rs425791414||-1|SNV|HGNC|HGNC:16460|YES||||ENSOARP000…	GT:AD:DP:GQ:PL	1/1:0,12:12:36:356,36,0	1/1:0,10:10:30:289,30,0	1/1:0,12:12:36:345,36,0	1/1:0,18:18:54:520,54,0	1/1:0,15:15:45:446,45,0	1/1:0,6:6:18:175,18,0
1	325716	*	GCA_000298735.1:1:325716:T:TCCGGGCGC	T	TCCGGGCGC	7905.26	AC=16;AF=1;AN=16;DP=132;FS=0;MLEAC=16;MLEAF=1;MQ=60.33;QD=30.71;SOR=1.042;ANN=TCCGGGCGC|intron_variant|MODIFIER|FARP2|ENSOARG00000017737|transcript|ENSOART00000019305.1|protein_coding|12/27|c.1218+386_1218+387insGCGCCCGG||||||WARNING_TRANSCRIPT_NO_START_CODON;CSQ=CCGGGCGC|intron_variant|MODIFIER|FARP2|ENSOARG00000017737|Transcript|ENSOART00000019305|protein_coding||12/27||||||||rs591167574||-1|in…	GT:AD:DP:GQ:PL	1/1:0,7:7:59:756,59,0	1/1:0,10:10:60:771,60,0	1/1:0,16:16:93:1202,93,0	1/1:0,19:19:99:1316,102,0	1/1:0,17:17:77:970,77,0	1/1:0,9:9:45:575,45,0
1	325724	*	GCA_000298735.1:1:325724:G:T	G	T	5553.54	AC=14;AF=0.875;AN=16;BaseQRankSum=-3.156;ClippingRankSum=-0.624;DP=157;FS=5.563;MLEAC=14;MLEAF=0.875;MQ=60.48;MQRankSum=0.517;QD=29.35;ReadPosRankSum=1.651;SOR=0.265;ANN=T|intron_variant|MODIFIER|FARP2|ENSOARG00000017737|transcript|ENSOART00000019305.1|protein_coding|12/27|c.1218+379C>A||||||WARNING_TRANSCRIPT_NO_START_CODON;CSQ=T|intron_variant|MODIFIER|FARP2|ENSOARG00000017737|Transcript|ENSOAR…	GT:AD:DP:GQ:PL	1/1:1,17:18:28:648,28,0	1/1:0,12:12:36:508,36,0	1/1:0,22:22:58:874,58,0	1/1:1,25:26:49:982,49,0	1/1:1,19:20:34:765,34,0	0/0:12,0:12:35:0,35,455
1	325741	rs597959839	GCA_000298735.1:1:325741:G:A	G	A	345.3	AC=1;AF=0.063;AN=16;BaseQRankSum=2.426;ClippingRankSum=0.877;DP=204;FS=1.182;MLEAC=1;MLEAF=0.063;MQ=60.37;MQRankSum=-0.425;QD=28.77;ReadPosRankSum=1.812;SOR=0.903;ANN=A|intron_variant|MODIFIER|FARP2|ENSOARG00000017737|transcript|ENSOART00000019305.1|protein_coding|12/27|c.1218+362C>T||||||WARNING_TRANSCRIPT_NO_START_CODON;CSQ=A|intron_variant|MODIFIER|FARP2|ENSOARG00000017737|Transcript|ENSOART00…	GT:AD:DP:GQ:PL	0/0:23,0:23:69:0,69,904	0/0:17,0:17:51:0,51,662	0/0:28,1:29:79:0,79,1123	0/0:32,0:32:99:0,99,1271	0/0:28,0:28:84:0,84,1079	0/1:2,10:12:11:379,0,11
1	325791	rs605892743	GCA_000298735.1:1:325791:C:G	C	G	1481.94	AC=5;AF=0.313;AN=16;BaseQRankSum=3.922;ClippingRankSum=-0.844;DP=187;FS=0.574;MLEAC=5;MLEAF=0.313;MQ=60;MQRankSum=-0.679;QD=14.97;ReadPosRankSum=-0.171;SOR=0.776;ANN=G|intron_variant|MODIFIER|FARP2|ENSOARG00000017737|transcript|ENSOART00000019305.1|protein_coding|12/27|c.1218+312G>C||||||WARNING_TRANSCRIPT_NO_START_CODON;CSQ=G|intron_variant|MODIFIER|FARP2|ENSOARG00000017737|Transcript|ENSOART000…	GT:AD:DP:GQ:PL	0/1:13,8:21:99:163,0,267	0/1:11,8:19:99:186,0,220	0/0:31,1:32:67:0,67,821	1/1:0,27:27:81:781,81,0	0/0:20,0:20:60:0,60,537	0/0:11,0:11:33:0,33,302
1	325830	rs604658444	GCA_000298735.1:1:325830:G:A	G	A	441.28	AC=1;AF=0.063;AN=16;BaseQRankSum=5.736;ClippingRankSum=-0.041;DP=195;FS=0.893;MLEAC=1;MLEAF=0.063;MQ=60;MQRankSum=0.516;QD=12.26;ReadPosRankSum=1.911;SOR=0.773;ANN=A|intron_variant|MODIFIER|FARP2|ENSOARG00000017737|transcript|ENSOART00000019305.1|protein_coding|12/27|c.1218+273C>T||||||WARNING_TRANSCRIPT_NO_START_CODON;CSQ=A|intron_variant|MODIFIER|FARP2|ENSOARG00000017737|Transcript|ENSOART00000…	GT:AD:DP:GQ:PL	0/0:22,0:22:66:0,66,584	0/0:19,0:19:57:0,57,492	0/0:35,0:35:99:0,104,881	0/0:30,0:30:89:0,89,811	0/0:20,0:20:60:0,60,523	0/0:8,0:8:24:0,24,200
1	325848	*	GCA_000298735.1:1:325848:G:A	G	A	200.27	AC=1;AF=0.063;AN=16;BaseQRankSum=1.757;ClippingRankSum=-0.112;DP=235;FS=0;MLEAC=1;MLEAF=0.063;MQ=60;MQRankSum=-0.516;QD=8.34;ReadPosRankSum=1.487;SOR=0.525;ANN=A|intron_variant|MODIFIER|FARP2|ENSOARG00000017737|transcript|ENSOART00000019305.1|protein_coding|12/27|c.1218+255C>T||||||WARNING_TRANSCRIPT_NO_START_CODON;CSQ=A|intron_variant|MODIFIER|FARP2|ENSOARG00000017737|Transcript|ENSOART000000193…	GT:AD:DP:GQ:PL	0/0:26,0:26:78:0,78,720	0/0:26,0:26:78:0,78,713	0/0:38,0:38:99:0,114,1037	0/0:31,0:31:93:0,93,896	0/0:26,0:26:78:0,78,734	0/0:16,0:16:48:0,48,441
1	326210	rs428084918	GCA_000298735.1:1:326210:T:C	T	C	6896.27	AC=15;AF=0.938;AN=16;BaseQRankSum=1.96;ClippingRankSum=1.587;DP=256;FS=0.884;MLEAC=15;MLEAF=0.938;MQ=60;MQRankSum=-0.118;QD=26.94;ReadPosRankSum=1.802;SOR=0.907;ANN=C|intron_variant|MODIFIER|FARP2|ENSOARG00000017737|transcript|ENSOART00000019305.1|protein_coding|11/27|c.1162-51A>G||||||WARNING_TRANSCRIPT_NO_START_CODON;CSQ=C|intron_variant|MODIFIER|FARP2|ENSOARG00000017737|Transcript|ENSOART00000…	GT:AD:DP:GQ:PL	1/1:0,30:30:90:883,90,0	1/1:0,27:27:81:809,81,0	1/1:0,33:33:99:1003,99,0	1/1:0,44:44:99:1296,132,0	1/1:0,28:28:84:838,84,0	0/1:20,8:28:99:153,0,493
1	326289	rs409037242	GCA_000298735.1:1:326289:C:T	C	T	647.53	AC=2;AF=0.125;AN=16;BaseQRankSum=5.009;ClippingRankSum=1.075;DP=240;FS=3.783;MLEAC=2;MLEAF=0.125;MQ=60;MQRankSum=0.137;QD=10.98;ReadPosRankSum=3.055;SOR=1.132;ANN=T|intron_variant|MODIFIER|FARP2|ENSOARG00000017737|transcript|ENSOART00000019305.1|protein_coding|11/27|c.1162-130G>A||||||WARNING_TRANSCRIPT_NO_START_CODON;CSQ=T|intron_variant|MODIFIER|FARP2|ENSOARG00000017737|Transcript|ENSOART000000…	GT:AD:DP:GQ:PL	0/0:31,0:31:92:0,92,797	0/1:12,10:22:99:232,0,250	0/0:29,0:29:87:0,87,786	0/0:28,0:28:84:0,84,740	0/0:28,0:28:84:0,84,743	0/0:24,0:24:72:0,72,617
1	326560	rs407859476	GCA_000298735.1:1:326560:C:T	C	T	4867.51	AC=14;AF=0.875;AN=16;BaseQRankSum=3.008;ClippingRankSum=0.032;DP=188;FS=3.988;MLEAC=14;MLEAF=0.875;MQ=60;MQRankSum=-1.31;QD=29.68;ReadPosRankSum=0.762;SOR=0.666;ANN=T|intron_variant|MODIFIER|FARP2|ENSOARG00000017737|transcript|ENSOART00000019305.1|protein_coding|11/27|c.1162-401G>A||||||WARNING_TRANSCRIPT_NO_START_CODON;CSQ=T|intron_variant|MODIFIER|FARP2|ENSOARG00000017737|Transcript|ENSOART0000…	GT:AD:DP:GQ:PL	1/1:0,18:18:54:522,54,0	1/1:0,23:23:69:700,69,0	1/1:0,19:19:57:584,57,0	1/1:1,27:28:49:815,49,0	1/1:0,16:16:48:470,48,0	0/0:24,0:24:72:0,72,683
1	326740	*	GCA_000298735.1:1:326740:C:T	C	T	457.53	AC=2;AF=0.125;AN=16;BaseQRankSum=4.312;ClippingRankSum=-0.964;DP=195;FS=2.985;MLEAC=2;MLEAF=0.125;MQ=60;MQRankSum=0.393;QD=10.64;ReadPosRankSum=1.335;SOR=0.434;ANN=T|intron_variant|MODIFIER|FARP2|ENSOARG00000017737|transcript|ENSOART00000019305.1|protein_coding|11/27|c.1162-581G>A||||||WARNING_TRANSCRIPT_NO_START_CODON;CSQ=T|intron_variant|MODIFIER|FARP2|ENSOARG00000017737|Transcript|ENSOART00000…	GT:AD:DP:GQ:PL	0/1:12,13:25:99:307,0,250	0/0:19,0:19:57:0,57,505	0/0:35,1:36:77:0,77,891	0/1:10,8:18:99:190,0,222	0/0:19,0:19:57:0,57,491	0/0:17,0:17:51:0,51,468
1	326770	rs402134068	GCA_000298735.1:1:326770:T:C	T	C	5248.27	AC=15;AF=0.938;AN=16;BaseQRankSum=-3.219;ClippingRankSum=-0.677;DP=216;FS=1.26;MLEAC=15;MLEAF=0.938;MQ=60;MQRankSum=0.071;QD=24.3;ReadPosRankSum=0.201;SOR=1.029;ANN=C|intron_variant|MODIFIER|FARP2|ENSOARG00000017737|transcript|ENSOART00000019305.1|protein_coding|11/27|c.1162-611A>G||||||WARNING_TRANSCRIPT_NO_START_CODON;CSQ=C|intron_variant|MODIFIER|FARP2|ENSOARG00000017737|Transcript|ENSOART0000…	GT:AD:DP:GQ:PL	1/1:0,23:23:69:606,69,0	1/1:0,18:18:54:457,54,0	1/1:0,37:37:99:966,111,0	1/1:0,26:26:77:663,77,0	1/1:0,21:21:63:543,63,0	0/1:10,11:21:99:202,0,230
1	327007	rs420501703	GCA_000298735.1:1:327007:T:C	T	C	4642.28	AC=15;AF=0.938;AN=16;BaseQRankSum=-2.86;ClippingRankSum=-0.145;DP=208;FS=4.389;MLEAC=15;MLEAF=0.938;MQ=60;MQRankSum=0.589;QD=22.32;ReadPosRankSum=0.459;SOR=0.676;ANN=C|intron_variant|MODIFIER|FARP2|ENSOARG00000017737|transcript|ENSOART00000019305.1|protein_coding|11/27|c.1162-848A>G||||||WARNING_TRANSCRIPT_NO_START_CODON;CSQ=C|intron_variant|MODIFIER|FARP2|ENSOARG00000017737|Transcript|ENSOART000…	GT:AD:DP:GQ:PL	1/1:0,11:11:32:256,32,0	1/1:0,11:11:33:297,33,0	1/1:0,26:26:77:640,77,0	1/1:0,27:27:81:738,81,0	1/1:0,20:20:59:484,59,0	0/1:21,9:30:99:151,0,514
1	327271	rs425871202	GCA_000298735.1:1:327271:G:C	G	C	4568.51	AC=14;AF=0.875;AN=16;BaseQRankSum=-4.024;ClippingRankSum=-1.174;DP=196;FS=7.026;MLEAC=14;MLEAF=0.875;MQ=60;MQRankSum=0.162;QD=26.72;ReadPosRankSum=0.883;SOR=0.959;ANN=C|intron_variant|MODIFIER|FARP2|ENSOARG00000017737|transcript|ENSOART00000019305.1|protein_coding|11/27|c.1162-1112C>G||||||WARNING_TRANSCRIPT_NO_START_CODON;CSQ=C|intron_variant|MODIFIER|FARP2|ENSOARG00000017737|Transcript|ENSOART0…	GT:AD:DP:GQ:PL	1/1:0,21:21:63:570,63,0	1/1:0,25:25:75:683,75,0	1/1:0,26:26:77:685,77,0	1/1:0,30:30:90:849,90,0	1/1:0,18:18:54:463,54,0	0/0:25,0:25:75:0,75,744
1	327665	rs589276721	GCA_000298735.1:1:327665:G:A	G	A	5309.55	AC=14;AF=0.875;AN=16;BaseQRankSum=3.525;ClippingRankSum=0.357;DP=210;FS=0;MLEAC=14;MLEAF=0.875;MQ=60;MQRankSum=-0.948;QD=26.82;ReadPosRankSum=0.422;SOR=1.153;ANN=A|intron_variant|MODIFIER|FARP2|ENSOARG00000017737|transcript|ENSOART00000019305.1|protein_coding|11/27|c.1162-1506C>T||||||WARNING_TRANSCRIPT_NO_START_CODON;CSQ=A|intron_variant|MODIFIER|FARP2|ENSOARG00000017737|Transcript|ENSOART000000…	GT:AD:DP:GQ:PL	1/1:0,27:27:81:783,81,0	1/1:0,19:19:57:533,57,0	1/1:0,25:25:75:696,75,0	1/1:0,33:33:99:942,99,0	1/1:0,20:20:60:572,60,0	0/0:11,0:11:33:0,33,285
1	327765	rs594976606	GCA_000298735.1:1:327765:TG:T	TG	T	3979.32	AC=15;AF=0.938;AN=16;BaseQRankSum=1.364;ClippingRankSum=-0.38;DP=201;FS=6.421;MLEAC=15;MLEAF=0.938;MQ=60;MQRankSum=1.831;QD=19.8;ReadPosRankSum=1.315;SOR=0.568;ANN=T|intron_variant|MODIFIER|FARP2|ENSOARG00000017737|transcript|ENSOART00000019305.1|protein_coding|11/27|c.1162-1607delC||||||WARNING_TRANSCRIPT_NO_START_CODON;CSQ=-|intron_variant|MODIFIER|FARP2|ENSOARG00000017737|Transcript|ENSOART000…	GT:AD:DP:GQ:PL	1/1:1,12:13:11:338,11,0	1/1:0,14:14:42:426,42,0	1/1:0,23:23:69:699,69,0	1/1:0,25:25:75:758,75,0	1/1:0,13:13:39:392,39,0	0/1:9,9:18:99:218,0,205
1	328042	rs596772480	GCA_000298735.1:1:328042:G:A	G	A	218.27	AC=1;AF=0.063;AN=16;BaseQRankSum=1.236;ClippingRankSum=0.728;DP=198;FS=2.723;MLEAC=1;MLEAF=0.063;MQ=60;MQRankSum=0.301;QD=12.13;ReadPosRankSum=0.41;SOR=1.154;ANN=A|intron_variant|MODIFIER|FARP2|ENSOARG00000017737|transcript|ENSOART00000019305.1|protein_coding|11/27|c.1162-1883C>T||||||WARNING_TRANSCRIPT_NO_START_CODON;CSQ=A|intron_variant|MODIFIER|FARP2|ENSOARG00000017737|Transcript|ENSOART000000…	GT:AD:DP:GQ:PL	0/0:19,0:19:57:0,57,514	0/0:15,0:15:45:0,45,399	0/0:25,0:25:75:0,75,681	0/0:37,0:37:99:0,110,938	0/0:18,0:18:54:0,54,475	0/1:6,11:17:99:252,0,111
1	328094	rs404528684	GCA_000298735.1:1:328094:G:A	G	A	1794.93	AC=5;AF=0.313;AN=16;BaseQRankSum=6.7;ClippingRankSum=-1.158;DP=234;FS=9.361;MLEAC=5;MLEAF=0.313;MQ=60;MQRankSum=-0.244;QD=15.08;ReadPosRankSum=0.783;SOR=1.244;ANN=A|intron_variant|MODIFIER|FARP2|ENSOARG00000017737|transcript|ENSOART00000019305.1|protein_coding|11/27|c.1162-1935C>T||||||WARNING_TRANSCRIPT_NO_START_CODON;CSQ=A|intron_variant|MODIFIER|FARP2|ENSOARG00000017737|Transcript|ENSOART00000…	GT:AD:DP:GQ:PL	0/1:12,9:21:99:208,0,252	0/1:16,4:20:64:64,0,383	0/0:32,0:32:95:0,95,818	1/1:0,39:39:99:1170,117,0	0/0:21,0:21:63:0,63,562	0/0:23,0:23:69:0,69,635
1	328528	*	GCA_000298735.1:1:328528:G:GCC	G	GCC	155.23	AC=1;AF=0.063;AN=16;BaseQRankSum=-1.127;ClippingRankSum=-0.688;DP=179;FS=3.936;MLEAC=1;MLEAF=0.063;MQ=60;MQRankSum=0.671;QD=5.97;ReadPosRankSum=0.232;SOR=1.197;ANN=GCC|intron_variant|MODIFIER|FARP2|ENSOARG00000017737|transcript|ENSOART00000019305.1|protein_coding|11/27|c.1162-2370_1162-2369insGG||||||WARNING_TRANSCRIPT_NO_START_CODON;CSQ=CC|intron_variant|MODIFIER|FARP2|ENSOARG00000017737|Transcr…	GT:AD:DP:GQ:PL	0/0:11,0:11:33:0,33,495	0/0:14,0:14:42:0,42,631	0/0:27,0:27:81:0,81,1204	0/0:25,0:25:75:0,75,1125	0/0:23,0:23:69:0,69,1011	0/0:15,0:15:45:0,45,671
1	328545	rs408070568	GCA_000298735.1:1:328545:G:A	G	A	446.53	AC=2;AF=0.125;AN=16;BaseQRankSum=-1.719;ClippingRankSum=0.044;DP=187;FS=4.245;MLEAC=2;MLEAF=0.125;MQ=60;MQRankSum=-0.601;QD=7.2;ReadPosRankSum=2.094;SOR=1.054;ANN=A|intron_variant|MODIFIER|FARP2|ENSOARG00000017737|transcript|ENSOART00000019305.1|protein_coding|11/27|c.1162-2386C>T||||||WARNING_TRANSCRIPT_NO_START_CODON;CSQ=A|intron_variant|MODIFIER|FARP2|ENSOARG00000017737|Transcript|ENSOART00000…	GT:AD:DP:GQ:PL	0/0:15,0:15:45:0,45,453	0/0:14,0:14:42:0,42,446	0/1:20,12:32:99:273,0,515	0/0:22,0:22:66:0,66,682	0/0:25,0:25:75:0,75,749	0/0:14,0:14:42:0,42,422
1	328790	rs401093590	GCA_000298735.1:1:328790:C:T	C	T	7063.51	AC=14;AF=0.875;AN=16;BaseQRankSum=-0.105;ClippingRankSum=-1.603;DP=273;FS=0;MLEAC=14;MLEAF=0.875;MQ=60;MQRankSum=-1.784;QD=29.31;ReadPosRankSum=0.45;SOR=0.686;ANN=T|intron_variant|MODIFIER|FARP2|ENSOARG00000017737|transcript|ENSOART00000019305.1|protein_coding|11/27|c.1161+2317G>A||||||WARNING_TRANSCRIPT_NO_START_CODON;CSQ=T|intron_variant|MODIFIER|FARP2|ENSOARG00000017737|Transcript|ENSOART00000…	GT:AD:DP:GQ:PL	1/1:0,25:25:75:745,75,0	1/1:0,20:20:60:574,60,0	1/1:0,51:51:99:1562,153,0	1/1:1,34:35:70:971,70,0	1/1:0,30:30:90:878,90,0	0/0:32,0:32:96:0,96,957
1	328881	rs414236947	GCA_000298735.1:1:328881:G:C	G	C	1665.93	AC=5;AF=0.313;AN=16;BaseQRankSum=1.338;ClippingRankSum=-0.924;DP=233;FS=1.795;MLEAC=5;MLEAF=0.313;MQ=60;MQRankSum=1.416;QD=15.57;ReadPosRankSum=0.467;SOR=0.725;ANN=C|intron_variant|MODIFIER|FARP2|ENSOARG00000017737|transcript|ENSOART00000019305.1|protein_coding|11/27|c.1161+2226C>G||||||WARNING_TRANSCRIPT_NO_START_CODON;CSQ=C|intron_variant|MODIFIER|FARP2|ENSOARG00000017737|Transcript|ENSOART0000…	GT:AD:DP:GQ:PL	0/1:9,8:17:99:193,0,221	0/1:7,14:21:99:349,0,145	0/0:38,1:39:86:0,86,1116	1/1:0,32:32:96:969,96,0	0/0:19,0:19:57:0,57,575	0/0:23,0:23:69:0,69,684
1	328893	rs419490961	GCA_000298735.1:1:328893:A:G,T	A	G,T	5773.27	AC=13,2;AF=0.813,0.125;AN=16;BaseQRankSum=-0.939;ClippingRankSum=-0.926;DP=234;FS=0;MLEAC=13,2;MLEAF=0.813,0.125;MQ=60;MQRankSum=-0.108;QD=24.67;ReadPosRankSum=-0.21;SOR=0.827;ANN=G|intron_variant|MODIFIER|FARP2|ENSOARG00000017737|transcript|ENSOART00000019305.1|protein_coding|11/27|c.1161+2214T>C||||||WARNING_TRANSCRIPT_NO_START_CODON,T|intron_variant|MODIFIER|FARP2|ENSOARG00000017737|transcript…	GT:AD:DP:GQ:PL	1/2:0,15,3:18:23:409,67,23,342,0,333	1/1:0,20,0:20:60:513,60,0,513,60,513	1/2:0,19,26:45:99:1192,719,662,473,0,395	1/1:0,30,0:30:90:817,90,0,817,90,817	1/1:0,18,0:18:53:461,53,0,461,53,461	0/1:14,9,0:23:99:193,0,340,235,367,602
1	329377	rs424879610	GCA_000298735.1:1:329377:C:T	C	T	1093.85	AC=3;AF=0.188;AN=16;BaseQRankSum=5.179;ClippingRankSum=0.788;DP=231;FS=5.833;MLEAC=3;MLEAF=0.188;MQ=60;MQRankSum=-0.188;QD=10.04;ReadPosRankSum=0.18;SOR=1.118;ANN=T|intron_variant|MODIFIER|FARP2|ENSOARG00000017737|transcript|ENSOART00000019305.1|protein_coding|11/27|c.1161+1730G>A||||||WARNING_TRANSCRIPT_NO_START_CODON;CSQ=T|intron_variant|MODIFIER|FARP2|ENSOARG00000017737|Transcript|ENSOART00000…	GT:AD:DP:GQ:PL	0/1:19,8:27:99:147,0,449	0/0:20,0:20:60:0,60,534	0/1:22,24:46:99:596,0,396	0/0:32,0:32:95:0,95,833	0/0:22,0:22:66:0,66,583	0/0:22,0:22:65:0,65,568
1	329772	rs417928608	GCA_000298735.1:1:329772:T:C	T	C	277.27	AC=1;AF=0.063;AN=16;BaseQRankSum=-1.226;ClippingRankSum=-0.599;DP=282;FS=2.458;MLEAC=1;MLEAF=0.063;MQ=60;MQRankSum=0.359;QD=11.09;ReadPosRankSum=0.494;SOR=0.615;ANN=C|intron_variant|MODIFIER|FARP2|ENSOARG00000017737|transcript|ENSOART00000019305.1|protein_coding|11/27|c.1161+1335A>G||||||WARNING_TRANSCRIPT_NO_START_CODON;CSQ=C|intron_variant|MODIFIER|FARP2|ENSOARG00000017737|Transcript|ENSOART000…	GT:AD:DP:GQ:PL	0/0:40,0:40:99:0,120,1216	0/0:26,0:26:78:0,78,796	0/0:36,0:36:99:0,108,1114	0/0:41,0:41:99:0,123,1253	0/0:24,0:24:72:0,72,746	0/1:12,13:25:99:311,0,289
1	329849	rs403948790	GCA_000298735.1:1:329849:C:G	C	G	12993.3	AC=15;AF=0.938;AN=16;BaseQRankSum=-4.828;ClippingRankSum=-0.71;DP=315;FS=0;MLEAC=15;MLEAF=0.938;MQ=60;MQRankSum=0.869;QD=30.32;ReadPosRankSum=0.527;SOR=0.799;ANN=G|intron_variant|MODIFIER|FARP2|ENSOARG00000017737|transcript|ENSOART00000019305.1|protein_coding|11/27|c.1161+1258G>C||||||WARNING_TRANSCRIPT_NO_START_CODON;CSQ=G|intron_variant|MODIFIER|FARP2|ENSOARG00000017737|Transcript|ENSOART000000…	GT:AD:DP:GQ:PL	1/1:0,40:40:99:1791,132,0	1/1:0,29:29:93:1341,93,0	1/1:0,37:37:99:1605,114,0	1/1:0,52:52:99:2339,168,0	1/1:0,44:44:99:1867,141,0	0/1:17,12:29:99:490,0,656
1	329856	rs417238480	GCA_000298735.1:1:329856:G:A	G	A	12670.3	AC=15;AF=0.938;AN=16;BaseQRankSum=3.857;ClippingRankSum=-0.132;DP=303;FS=0;MLEAC=15;MLEAF=0.938;MQ=60;MQRankSum=1.064;QD=27.2;ReadPosRankSum=-0.672;SOR=0.78;ANN=A|intron_variant|MODIFIER|FARP2|ENSOARG00000017737|transcript|ENSOART00000019305.1|protein_coding|11/27|c.1161+1251C>T||||||WARNING_TRANSCRIPT_NO_START_CODON;CSQ=A|intron_variant|MODIFIER|FARP2|ENSOARG00000017737|Transcript|ENSOART0000001…	GT:AD:DP:GQ:PL	1/1:0,40:40:99:1794,132,0	1/1:0,31:31:96:1366,96,0	1/1:0,34:34:99:1555,108,0	1/1:0,52:52:99:2294,162,0	1/1:0,38:38:99:1722,123,0	0/1:17,14:31:99:487,0,682
1	329882	rs406817513	GCA_000298735.1:1:329882:C:G	C	G	986.53	AC=2;AF=0.125;AN=16;BaseQRankSum=0.294;ClippingRankSum=0.399;DP=308;FS=8.59;MLEAC=2;MLEAF=0.125;MQ=60;MQRankSum=0.578;QD=13.33;ReadPosRankSum=0.788;SOR=1.115;ANN=G|intron_variant|MODIFIER|FARP2|ENSOARG00000017737|transcript|ENSOART00000019305.1|protein_coding|11/27|c.1161+1225G>C||||||WARNING_TRANSCRIPT_NO_START_CODON;CSQ=G|intron_variant|MODIFIER|FARP2|ENSOARG00000017737|Transcript|ENSOART000000…	GT:AD:DP:GQ:PL	0/0:42,1:43:99:0,100,1221	0/0:35,0:35:99:0,104,971	0/1:13,19:32:99:477,0,275	0/0:53,0:53:99:0,159,1551	0/0:34,0:34:99:0,102,1004	0/0:29,0:29:87:0,87,832
1	329932	rs416118406	GCA_000298735.1:1:329932:T:C	T	C	7782.27	AC=15;AF=0.938;AN=16;BaseQRankSum=-5.055;ClippingRankSum=-0.302;DP=272;FS=6.957;MLEAC=15;MLEAF=0.938;MQ=60;MQRankSum=-0.28;QD=28.61;ReadPosRankSum=0.615;SOR=1.33;ANN=C|intron_variant|MODIFIER|FARP2|ENSOARG00000017737|transcript|ENSOART00000019305.1|protein_coding|11/27|c.1161+1175A>G||||||WARNING_TRANSCRIPT_NO_START_CODON;CSQ=C|intron_variant|MODIFIER|FARP2|ENSOARG00000017737|Transcript|ENSOART00…	GT:AD:DP:GQ:PL	1/1:0,35:35:99:1198,106,0	1/1:0,24:24:74:855,74,0	1/1:0,34:34:99:933,102,0	1/1:0,43:43:99:1574,134,0	1/1:0,31:31:92:786,92,0	0/1:17,6:23:78:78,0,449
1	329940	rs429684535	GCA_000298735.1:1:329940:G:A	G	A	1778.75	AC=4;AF=0.25;AN=16;BaseQRankSum=1.155;ClippingRankSum=-0.768;DP=306;FS=0;MLEAC=4;MLEAF=0.25;MQ=60;MQRankSum=-1.127;QD=11.63;ReadPosRankSum=0.867;SOR=0.701;ANN=A|intron_variant|MODIFIER|FARP2|ENSOARG00000017737|transcript|ENSOART00000019305.1|protein_coding|11/27|c.1161+1167C>T||||||WARNING_TRANSCRIPT_NO_START_CODON;CSQ=A|intron_variant|MODIFIER|FARP2|ENSOARG00000017737|Transcript|ENSOART000000193…	GT:AD:DP:GQ:PL	0/1:18,19:37:99:474,0,425	0/1:12,14:26:99:329,0,297	0/0:40,1:41:91:0,91,1197	0/1:19,25:44:99:624,0,408	0/0:35,0:35:99:0,105,1048	0/0:29,0:29:87:0,87,1127
1	330136	rs400033308	GCA_000298735.1:1:330136:G:A	G	A	1172.89	AC=3;AF=0.188;AN=16;BaseQRankSum=-1.21;ClippingRankSum=-0.192;DP=400;FS=2.036;MLEAC=3;MLEAF=0.188;MQ=60;MQRankSum=-1.017;QD=8.03;ReadPosRankSum=-0.314;SOR=0.71;ANN=A|intron_variant|MODIFIER|FARP2|ENSOARG00000017737|transcript|ENSOART00000019305.1|protein_coding|11/27|c.1161+971C>T||||||WARNING_TRANSCRIPT_NO_START_CODON;CSQ=A|intron_variant|MODIFIER|FARP2|ENSOARG00000017737|Transcript|ENSOART00000…	GT:AD:DP:GQ:PL	0/1:43,4:47:25:25,0,1601	0/0:38,0:38:99:0,114,1573	0/1:26,22:48:99:721,0,942	0/0:69,0:69:99:0,208,2788	0/0:51,0:51:99:0,153,2073	0/0:53,0:53:99:0,166,2907
1	330156	rs409177265	GCA_000298735.1:1:330156:C:G	C	G	1315.24	AC=3;AF=0.188;AN=16;BaseQRankSum=-2.765;ClippingRankSum=-0.511;DP=404;FS=0.917;MLEAC=3;MLEAF=0.188;MQ=60;MQRankSum=0.785;QD=9.13;ReadPosRankSum=0.813;SOR=0.52;ANN=G|intron_variant|MODIFIER|FARP2|ENSOARG00000017737|transcript|ENSOART00000019305.1|protein_coding|11/27|c.1161+951G>C||||||WARNING_TRANSCRIPT_NO_START_CODON;CSQ=G|intron_variant|MODIFIER|FARP2|ENSOARG00000017737|Transcript|ENSOART000000…	GT:AD:DP:GQ:PL	0/1:44,4:48:14:14,0,1690	0/0:40,0:40:99:0,120,1623	0/1:27,22:49:99:772,0,989	0/0:66,0:66:99:0,208,2811	0/0:53,0:53:99:0,162,2187	0/0:56,0:56:99:0,172,3127
1	330162	rs420562358	GCA_000298735.1:1:330162:T:C	T	C	8820.27	AC=15;AF=0.938;AN=16;BaseQRankSum=-4.996;ClippingRankSum=-0.102;DP=350;FS=3.728;MLEAC=15;MLEAF=0.938;MQ=60;MQRankSum=-1.402;QD=25.2;ReadPosRankSum=1.17;SOR=0.393;ANN=C|intron_variant|MODIFIER|FARP2|ENSOARG00000017737|transcript|ENSOART00000019305.1|protein_coding|11/27|c.1161+945A>G||||||WARNING_TRANSCRIPT_NO_START_CODON;CSQ=C|intron_variant|MODIFIER|FARP2|ENSOARG00000017737|Transcript|ENSOART000…	GT:AD:DP:GQ:PL	1/1:0,40:40:99:1121,122,0	1/1:0,33:33:98:824,98,0	1/1:0,46:46:99:1623,143,0	1/1:0,57:57:99:1443,170,0	1/1:0,45:45:99:1153,134,0	0/1:30,23:53:99:430,0,708
1	330483	rs592848056	GCA_000298735.1:1:330483:T:G	T	G	17160.3	AC=15;AF=0.938;AN=16;BaseQRankSum=-4.912;ClippingRankSum=-0.262;DP=412;FS=1.46;MLEAC=15;MLEAF=0.938;MQ=60;MQRankSum=-0.79;QD=32.35;ReadPosRankSum=0.894;SOR=1.226;ANN=G|intron_variant|MODIFIER|FARP2|ENSOARG00000017737|transcript|ENSOART00000019305.1|protein_coding|11/27|c.1161+624A>C||||||WARNING_TRANSCRIPT_NO_START_CODON;CSQ=G|intron_variant|MODIFIER|FARP2|ENSOARG00000017737|Transcript|ENSOART000…	GT:AD:DP:GQ:PL	1/1:0,55:55:99:2415,169,0	1/1:0,47:47:99:2040,144,0	1/1:0,50:50:99:2287,168,0	1/1:0,57:57:99:2457,177,0	1/1:0,50:50:99:2269,168,0	0/1:18,23:41:99:906,0,961
1	330491	rs600831593	GCA_000298735.1:1:330491:G:A	G	A	16769.3	AC=15;AF=0.938;AN=16;BaseQRankSum=0.474;ClippingRankSum=-0.786;DP=399;FS=6.256;MLEAC=15;MLEAF=0.938;MQ=60;MQRankSum=0.851;QD=28.39;ReadPosRankSum=1.282;SOR=1.206;ANN=A|intron_variant|MODIFIER|FARP2|ENSOARG00000017737|transcript|ENSOART00000019305.1|protein_coding|11/27|c.1161+616C>T||||||WARNING_TRANSCRIPT_NO_START_CODON;CSQ=A|intron_variant|MODIFIER|FARP2|ENSOARG00000017737|Transcript|ENSOART000…	GT:AD:DP:GQ:PL	1/1:0,54:54:99:2414,169,0	1/1:0,45:45:99:2038,144,0	1/1:0,51:51:99:2240,162,0	1/1:0,54:54:99:2412,171,0	1/1:0,47:47:99:2107,150,0	0/1:19,23:42:99:875,0,989
1	330594	rs604991465	GCA_000298735.1:1:330594:C:T	C	T	509.27	AC=1;AF=0.063;AN=16;BaseQRankSum=-1.022;ClippingRankSum=1.296;DP=445;FS=5.035;MLEAC=1;MLEAF=0.063;MQ=60;MQRankSum=-1.143;QD=12.13;ReadPosRankSum=-0.26;SOR=1.393;ANN=T|intron_variant|MODIFIER|FARP2|ENSOARG00000017737|transcript|ENSOART00000019305.1|protein_coding|11/27|c.1161+513G>A||||||WARNING_TRANSCRIPT_NO_START_CODON;CSQ=T|intron_variant|MODIFIER|FARP2|ENSOARG00000017737|Transcript|ENSOART0000…	GT:AD:DP:GQ:PL	0/0:58,0:58:99:0,174,1733	0/0:51,0:51:99:0,153,1505	0/0:52,0:52:99:0,156,1597	0/0:70,0:70:99:0,210,2102	0/0:41,0:41:99:0,123,1239	0/1:20,22:42:99:543,0,479
1	330813	rs410410105	GCA_000298735.1:1:330813:G:A	G	A	267.27	AC=1;AF=0.063;AN=16;BaseQRankSum=3.873;ClippingRankSum=-0.616;DP=305;FS=10.248;MLEAC=1;MLEAF=0.063;MQ=60;MQRankSum=-0.287;QD=8.62;ReadPosRankSum=-0.2;SOR=1.538;ANN=A|intron_variant|MODIFIER|FARP2|ENSOARG00000017737|transcript|ENSOART00000019305.1|protein_coding|11/27|c.1161+294C>T||||||WARNING_TRANSCRIPT_NO_START_CODON;CSQ=A|intron_variant|MODIFIER|FARP2|ENSOARG00000017737|Transcript|ENSOART00000…	GT:AD:DP:GQ:PL	0/0:34,0:34:99:0,100,843	0/0:33,0:33:98:0,98,873	0/0:45,0:45:99:0,134,1181	0/0:43,0:43:99:0,129,1157	0/0:38,0:38:99:0,111,914	0/1:18,13:31:99:301,0,383
1	330889	rs596137639	GCA_000298735.1:1:330889:C:G	C	G	7092.27	AC=15;AF=0.938;AN=16;BaseQRankSum=-2.587;ClippingRankSum=-1.241;DP=282;FS=1.638;MLEAC=15;MLEAF=0.938;MQ=60;MQRankSum=-1.088;QD=25.15;ReadPosRankSum=-1.613;SOR=0.348;ANN=G|intron_variant|MODIFIER|FARP2|ENSOARG00000017737|transcript|ENSOART00000019305.1|protein_coding|11/27|c.1161+218G>C||||||WARNING_TRANSCRIPT_NO_START_CODON;CSQ=G|intron_variant|MODIFIER|FARP2|ENSOARG00000017737|Transcript|ENSOART…	GT:AD:DP:GQ:PL	1/1:0,30:30:90:814,90,0	1/1:0,24:24:72:644,72,0	1/1:0,52:52:99:1355,155,0	1/1:0,39:39:99:1026,117,0	1/1:0,38:38:99:972,113,0	0/1:6,13:19:99:278,0,123
1	331153	rs589111653	GCA_000298735.1:1:331153:G:A	G	A	10557.5	AC=14;AF=0.875;AN=16;BaseQRankSum=4.275;ClippingRankSum=1.838;DP=415;FS=0.923;MLEAC=14;MLEAF=0.875;MQ=60;MQRankSum=-0.053;QD=27.86;ReadPosRankSum=0.718;SOR=0.571;ANN=A|missense_variant|MODERATE|FARP2|ENSOARG00000017737|transcript|ENSOART00000019305.1|protein_coding|11/28|c.1115C>T|p.Thr372Met|1115/4875|1115/2940|372/979||WARNING_TRANSCRIPT_NO_START_CODON;CSQ=A|missense_variant|MODERATE|FARP2|ENSO…	GT:AD:DP:GQ:PL	1/1:0,39:39:99:1135,117,0	1/1:0,38:38:99:1097,114,0	1/1:0,56:56:99:1614,168,0	1/1:1,49:50:99:1396,127,0	1/1:0,55:55:99:1588,165,0	0/0:36,0:36:99:0,108,955
1	343802	rs424925041	GCA_000298735.1:1:343802:G:C	G	C	9436.51	AC=14;AF=0.875;AN=16;BaseQRankSum=4.829;ClippingRankSum=-0.008;DP=365;FS=5.592;MLEAC=14;MLEAF=0.875;MQ=60;MQRankSum=-1.109;QD=30.15;ReadPosRankSum=3.554;SOR=0.395;ANN=C|synonymous_variant|LOW|FARP2|ENSOARG00000017737|transcript|ENSOART00000019305.1|protein_coding|6/28|c.582C>G|p.Leu194Leu|582/4875|582/2940|194/979||WARNING_TRANSCRIPT_NO_START_CODON;CSQ=C|synonymous_variant|LOW|FARP2|ENSOARG000000…	GT:AD:DP:GQ:PL	1/1:0,43:43:99:1318,129,0	1/1:0,40:40:99:1208,120,0	1/1:0,42:42:99:1301,126,0	1/1:0,42:42:99:1275,126,0	1/1:0,43:43:99:1285,129,0	0/0:52,0:52:99:0,154,1415
1	343928	*	GCA_000298735.1:1:343928:C:T	C	T	3200.58	AC=7;AF=0.438;AN=16;BaseQRankSum=7.354;ClippingRankSum=-0.731;DP=263;FS=3.509;MLEAC=7;MLEAF=0.438;MQ=60;MQRankSum=0.029;QD=19.64;ReadPosRankSum=3.796;SOR=0.917;ANN=T|synonymous_variant|LOW|FARP2|ENSOARG00000017737|transcript|ENSOART00000019305.1|protein_coding|6/28|c.456G>A|p.Pro152Pro|456/4875|456/2940|152/979||WARNING_TRANSCRIPT_NO_START_CODON;CSQ=T|synonymous_variant|LOW|FARP2|ENSOARG000000177…	GT:AD:DP:GQ:PL	0/1:5,32:37:15:814,0,15	1/1:0,23:23:69:694,69,0	0/1:18,20:38:99:485,0,328	1/1:0,32:32:96:941,96,0	0/0:29,0:29:86:0,86,764	0/0:22,0:22:66:0,66,559
1	375800	rs416344588	GCA_000298735.1:1:375800:A:G	A	G	84.29	AC=1;AF=0.063;AN=16;BaseQRankSum=0.142;ClippingRankSum=0.775;DP=100;FS=0;MLEAC=1;MLEAF=0.063;MQ=60;MQRankSum=-0.332;QD=7.02;ReadPosRankSum=-0.695;SOR=0.449;ANN=G|intergenic_region|MODIFIER|FARP2-SEPT2|ENSOARG00000017737-ENSOARG00000017810|intergenic_region|ENSOARG00000017737-ENSOARG00000017810|||n.375800A>G||||||;CSQ=G|intergenic_variant|MODIFIER|||||||||||||||rs416344588|||SNV|||||||||||||||||||…	GT:AD:DP:GQ:PL	0/0:8,0:8:24:0,24,235	0/0:8,0:8:24:0,24,251	0/0:8,0:8:24:0,24,254	0/0:17,0:17:51:0,51,506	0/0:15,0:15:45:0,45,455	0/1:7,5:12:99:118,0,168
1	375860	rs589800611	GCA_000298735.1:1:375860:T:C,G	T	C,G	2777.06	AC=2,9;AF=0.125,0.563;AN=16;BaseQRankSum=-6.867;ClippingRankSum=-0.446;DP=169;FS=0.735;MLEAC=2,9;MLEAF=0.125,0.563;MQ=60;MQRankSum=-0.329;QD=18.76;ReadPosRankSum=1.072;SOR=0.576;ANN=C|intergenic_region|MODIFIER|FARP2-SEPT2|ENSOARG00000017737-ENSOARG00000017810|intergenic_region|ENSOARG00000017737-ENSOARG00000017810|||n.375860T>C||||||,G|intergenic_region|MODIFIER|FARP2-SEPT2|ENSOARG00000017737-EN…	GT:AD:DP:GQ:PL	0/1:12,7,0:19:99:130,0,316,166,337,504	0/2:3,0,23:26:16:495,504,589,0,84,16	0/0:21,0,0:21:63:0,63,623,63,624,625	1/2:0,12,20:32:99:795,481,445,314,0,254	2/2:0,0,17:17:50:408,408,408,50,50,0	2/2:0,0,17:17:50:389,389,389,50,50,0
1	375950	*	GCA_000298735.1:1:375950:G:C	G	C	194.27	AC=1;AF=0.063;AN=16;BaseQRankSum=-5.026;ClippingRankSum=0.811;DP=182;FS=2.941;MLEAC=1;MLEAF=0.063;MQ=60;MQRankSum=-0.3;QD=11.43;ReadPosRankSum=2.455;SOR=1.202;ANN=C|intergenic_region|MODIFIER|FARP2-SEPT2|ENSOARG00000017737-ENSOARG00000017810|intergenic_region|ENSOARG00000017737-ENSOARG00000017810|||n.375950G>C||||||;CSQ=C|intergenic_variant|MODIFIER||||||||||||||||||SNV|||||||||||||||||||||||||||…	GT:AD:DP:GQ:PL	0/0:14,0:14:42:0,42,416	0/0:27,0:27:81:0,81,828	0/0:18,0:18:54:0,54,555	0/0:40,0:40:99:0,120,1229	0/0:25,0:25:75:0,75,742	0/1:6,11:17:99:228,0,125
1	376178	rs417832872	GCA_000298735.1:1:376178:A:C	A	C	193.58	AC=2;AF=0.125;AN=16;BaseQRankSum=-0.02;ClippingRankSum=0.361;DP=85;FS=0;MLEAC=2;MLEAF=0.125;MQ=60;MQRankSum=-1.071;QD=10.19;ReadPosRankSum=0.184;SOR=0.668;ANN=C|intergenic_region|MODIFIER|FARP2-SEPT2|ENSOARG00000017737-ENSOARG00000017810|intergenic_region|ENSOARG00000017737-ENSOARG00000017810|||n.376178A>C||||||;CSQ=C|intergenic_variant|MODIFIER|||||||||||||||rs417832872|||SNV||||||||||||||||||||…	GT:AD:DP:GQ:PL	0/0:6,0:6:18:0,18,191	0/0:9,0:9:27:0,27,279	0/0:16,0:16:48:0,48,498	0/0:17,0:17:51:0,51,508	0/0:7,0:7:21:0,21,214	0/1:5,4:9:85:85,0,116
1	376489	rs399689886	GCA_000298735.1:1:376489:G:A	G	A	259.81	AC=5;AF=0.313;AN=16;BaseQRankSum=3.45;ClippingRankSum=-0.065;DP=83;FS=4.067;MLEAC=5;MLEAF=0.313;MQ=60;MQRankSum=0.183;QD=5.53;ReadPosRankSum=-0.432;SOR=0.983;ANN=A|intergenic_region|MODIFIER|FARP2-SEPT2|ENSOARG00000017737-ENSOARG00000017810|intergenic_region|ENSOARG00000017737-ENSOARG00000017810|||n.376489G>A||||||;CSQ=A|intergenic_variant|MODIFIER|||||||||||||||rs399689886|||SNV|||||||||||||||||…	GT:AD:DP:GQ:PL	0/0:16,0:16:48:0,48,423	0/1:3,4:7:57:100,0,57	0/0:13,0:13:39:0,39,355	0/1:12,2:14:14:14,0,293	0/0:7,0:7:21:0,21,173	0/1:6,1:7:9:9,0,150
1	376614	rs413020186	GCA_000298735.1:1:376614:C:T	C	T	197.3	AC=1;AF=0.063;AN=16;BaseQRankSum=3.39;ClippingRankSum=0.055;DP=100;FS=5.347;MLEAC=1;MLEAF=0.063;MQ=60;MQRankSum=-0.176;QD=13.15;ReadPosRankSum=0.14;SOR=1.795;ANN=T|intergenic_region|MODIFIER|FARP2-SEPT2|ENSOARG00000017737-ENSOARG00000017810|intergenic_region|ENSOARG00000017737-ENSOARG00000017810|||n.376614C>T||||||;CSQ=T|intergenic_variant|MODIFIER|||||||||||||||rs413020186|||SNV|||||||||||||||||…	GT:AD:DP:GQ:PL	0/0:15,0:15:45:0,45,394	0/0:11,0:11:33:0,33,319	0/0:18,0:18:54:0,54,484	0/0:14,0:14:42:0,42,373	0/0:6,0:6:18:0,18,136	0/0:12,0:12:36:0,36,319
1	377001	rs425332570	GCA_000298735.1:1:377001:C:T	C	T	163.57	AC=2;AF=0.125;AN=16;BaseQRankSum=2.01;ClippingRankSum=0.32;DP=80;FS=1.392;MLEAC=2;MLEAF=0.125;MQ=60;MQRankSum=0.929;QD=8.18;ReadPosRankSum=0.411;SOR=0.752;ANN=T|intergenic_region|MODIFIER|FARP2-SEPT2|ENSOARG00000017737-ENSOARG00000017810|intergenic_region|ENSOARG00000017737-ENSOARG00000017810|||n.377001C>T||||||;CSQ=T|intergenic_variant|MODIFIER|||||||||||||||rs425332570|||SNV||||||||||||||||||||…	GT:AD:DP:GQ:PL	0/0:16,0:16:48:0,48,430	0/0:7,0:7:21:0,21,199	0/0:13,0:13:39:0,39,371	0/1:9,3:12:55:55,0,219	0/0:8,0:8:24:0,24,207	0/0:7,0:7:21:0,21,176
1	378576	rs416594606	GCA_000298735.1:1:378576:T:C	T	C	39.32	AC=1;AF=0.063;AN=16;BaseQRankSum=-1.166;ClippingRankSum=-0.578;DP=81;FS=4.729;MLEAC=1;MLEAF=0.063;MQ=60;MQRankSum=-0.425;QD=5.62;ReadPosRankSum=-0.163;SOR=1.548;ANN=C|intergenic_region|MODIFIER|FARP2-SEPT2|ENSOARG00000017737-ENSOARG00000017810|intergenic_region|ENSOARG00000017737-ENSOARG00000017810|||n.378576T>C||||||;CSQ=C|intergenic_variant|MODIFIER|||||||||||||||rs416594606|||SNV||||||||||||||…	GT:AD:DP:GQ:PL	0/0:9,0:9:27:0,27,282	0/0:10,0:10:30:0,30,289	0/0:11,0:11:33:0,33,332	0/0:14,1:15:16:0,16,422	0/0:14,0:14:42:0,42,444	0/0:7,0:7:21:0,21,216
1	380405	rs405117236	GCA_000298735.1:1:380405:G:A	G	A	809.33	AC=6;AF=0.375;AN=16;BaseQRankSum=5.067;ClippingRankSum=0.803;DP=97;FS=2.941;MLEAC=6;MLEAF=0.375;MQ=60;MQRankSum=-1.222;QD=13.72;ReadPosRankSum=0.598;SOR=0.411;ANN=A|intergenic_region|MODIFIER|FARP2-SEPT2|ENSOARG00000017737-ENSOARG00000017810|intergenic_region|ENSOARG00000017737-ENSOARG00000017810|||n.380405G>A||||||;CSQ=A|intergenic_variant|MODIFIER|||||||||||||||rs405117236|||SNV||||||||||||||||…	GT:AD:DP:GQ:PL	0/0:17,0:17:51:0,51,454	0/1:4,4:8:89:98,0,89	0/0:12,0:12:36:0,36,308	0/1:15,10:25:99:232,0,312	1/1:0,11:11:33:329,33,0	0/0:9,0:9:27:0,27,247
1	392745	rs593797120	GCA_000298735.1:1:392745:T:C	T	C	7140.93	AC=11;AF=0.688;AN=16;BaseQRankSum=-0.244;ClippingRankSum=0.804;DP=338;FS=10.811;MLEAC=11;MLEAF=0.688;MQ=60;MQRankSum=0.061;QD=23.41;ReadPosRankSum=0.172;SOR=1.268;ANN=C|intergenic_region|MODIFIER|FARP2-SEPT2|ENSOARG00000017737-ENSOARG00000017810|intergenic_region|ENSOARG00000017737-ENSOARG00000017810|||n.392745T>C||||||;CSQ=C|intergenic_variant|MODIFIER|||||||||||||||rs593797120|||SNV||||||||||||…	GT:AD:DP:GQ:PL	0/1:16,27:43:99:662,0,316	1/1:0,32:32:96:940,96,0	0/1:6,38:44:52:990,0,52	0/1:23,28:51:99:682,0,523	1/1:0,45:45:99:1331,135,0	0/0:33,0:33:99:0,99,973
1	392761	rs599559348	GCA_000298735.1:1:392761:A:C	A	C	3527.25	AC=8;AF=0.5;AN=16;BaseQRankSum=-0.065;ClippingRankSum=1.101;DP=311;FS=5.576;MLEAC=8;MLEAF=0.5;MQ=60;MQRankSum=0.008;QD=15.14;ReadPosRankSum=1.113;SOR=0.999;ANN=C|intergenic_region|MODIFIER|FARP2-SEPT2|ENSOARG00000017737-ENSOARG00000017810|intergenic_region|ENSOARG00000017737-ENSOARG00000017810|||n.392761A>C||||||;CSQ=C|intergenic_variant|MODIFIER|||||||||||||||rs599559348|||SNV|||||||||||||||||||…	GT:AD:DP:GQ:PL	0/1:24,18:42:99:411,0,561	1/1:0,35:35:99:1000,105,0	0/1:21,13:34:99:266,0,515	0/0:50,0:50:99:0,150,1494	1/1:0,41:41:99:1177,123,0	0/0:28,0:28:84:0,84,1065
1	392764	rs605257309	GCA_000298735.1:1:392764:G:A	G	A	352.27	AC=1;AF=0.063;AN=16;BaseQRankSum=2.944;ClippingRankSum=-0.671;DP=305;FS=1.003;MLEAC=1;MLEAF=0.063;MQ=60;MQRankSum=0.139;QD=13.05;ReadPosRankSum=1.366;SOR=0.534;ANN=A|intergenic_region|MODIFIER|FARP2-SEPT2|ENSOARG00000017737-ENSOARG00000017810|intergenic_region|ENSOARG00000017737-ENSOARG00000017810|||n.392764G>A||||||;CSQ=A|intergenic_variant|MODIFIER|||||||||||||||rs605257309|||SNV|||||||||||||||…	GT:AD:DP:GQ:PL	0/0:43,0:43:99:0,127,1410	0/0:37,0:37:99:0,116,1586	0/0:37,0:37:99:0,110,1196	0/0:47,0:47:99:0,139,1186	0/0:42,0:42:99:0,129,1877	0/1:11,16:27:99:386,0,216
1	405359	rs159743007	GCA_000298735.1:1:405359:A:G	A	G	3624.85	AC=3;AF=0.188;AN=16;BaseQRankSum=4.088;ClippingRankSum=-0.765;DP=1026;FS=0;MLEAC=3;MLEAF=0.188;MQ=60;MQRankSum=0.708;QD=8.61;ReadPosRankSum=5.972;SOR=1.828;ANN=G|3_prime_UTR_variant|MODIFIER|SEPT2|ENSOARG00000017810|transcript|ENSOART00000019381.1|protein_coding|12/12|c.*1677T>C|||||4085|WARNING_TRANSCRIPT_NO_START_CODON;CSQ=G|3_prime_UTR_variant|MODIFIER|SEPT2|ENSOARG00000017810|Transcript|ENSOA…	GT:AD:DP:GQ:PL	0/1:103,18:121:99:207,0,2885	0/0:172,0:172:99:0,517,5398	0/1:104,60:164:99:1418,0,2731	0/0:120,0:120:99:0,361,3784	0/0:87,0:87:99:0,262,2705	0/0:119,0:119:99:0,358,3583
1	405497	rs413802934	GCA_000298735.1:1:405497:G:A	G	A	16064.7	AC=4;AF=0.25;AN=16;BaseQRankSum=19.204;ClippingRankSum=0.652;DP=2205;FS=3.778;MLEAC=4;MLEAF=0.25;MQ=60;MQRankSum=1.667;QD=16.91;ReadPosRankSum=5.092;SOR=0.458;ANN=A|3_prime_UTR_variant|MODIFIER|SEPT2|ENSOARG00000017810|transcript|ENSOART00000019381.1|protein_coding|12/12|c.*1539C>T|||||3947|WARNING_TRANSCRIPT_NO_START_CODON;CSQ=A|3_prime_UTR_variant|MODIFIER|SEPT2|ENSOARG00000017810|Transcript|EN…	GT:AD:DP:GQ:PL	0/1:137,125:262:99:2904,0,2698	1/1:1,328:329:99:9555,957,0	0/1:198,159:357:99:3657,0,3851	0/0:273,0:273:99:0,807,6979	0/0:141,0:141:99:0,419,3622	0/0:306,1:307:99:0,880,7566
1	405744	rs423372358	GCA_000298735.1:1:405744:C:T	C	T	20996.7	AC=4;AF=0.25;AN=16;BaseQRankSum=-13.329;ClippingRankSum=-0.453;DP=2671;FS=0.591;MLEAC=4;MLEAF=0.25;MQ=60;MQRankSum=0.257;QD=17.87;ReadPosRankSum=1.246;SOR=0.746;ANN=T|3_prime_UTR_variant|MODIFIER|SEPT2|ENSOARG00000017810|transcript|ENSOART00000019381.1|protein_coding|12/12|c.*1292G>A|||||3700|WARNING_TRANSCRIPT_NO_START_CODON;CSQ=T|3_prime_UTR_variant|MODIFIER|SEPT2|ENSOARG00000017810|Transcript|…	GT:AD:DP:GQ:PL	0/1:156,159:315:99:3722,0,3718	1/1:3,441:444:99:12661,1234,0	0/1:210,202:412:99:4665,0,5070	0/0:297,0:297:99:0,891,8987	0/0:209,0:209:99:0,627,6345	0/0:394,0:394:99:0,1183,11662
1	405785	rs605219461	GCA_000298735.1:1:405785:G:A	G	A	17138.7	AC=4;AF=0.25;AN=16;BaseQRankSum=25.298;ClippingRankSum=0.349;DP=3431;FS=0.68;MLEAC=4;MLEAF=0.25;MQ=60;MQRankSum=1.237;QD=16.31;ReadPosRankSum=1.201;SOR=0.816;ANN=A|3_prime_UTR_variant|MODIFIER|SEPT2|ENSOARG00000017810|transcript|ENSOART00000019381.1|protein_coding|12/12|c.*1251C>T|||||3659|WARNING_TRANSCRIPT_NO_START_CODON;CSQ=A|3_prime_UTR_variant|MODIFIER|SEPT2|ENSOARG00000017810|Transcript|ENS…	GT:AD:DP:GQ:PL	0/0:376,1:377:99:0,1098,10058	0/0:603,5:608:99:0,1685,16029	0/0:567,0:567:99:0,1692,15056	0/0:358,1:359:99:0,1067,9667	1/1:1,275:276:99:8234,797,0	0/0:466,1:467:99:0,1365,12246
1	405826	rs404008053	GCA_000298735.1:1:405826:T:C	T	C	7293.53	AC=2;AF=0.125;AN=16;BaseQRankSum=-15.779;ClippingRankSum=-1.039;DP=3626;FS=0.92;MLEAC=2;MLEAF=0.125;MQ=60;MQRankSum=-1.046;QD=9.62;ReadPosRankSum=-0.456;SOR=0.618;ANN=C|3_prime_UTR_variant|MODIFIER|SEPT2|ENSOARG00000017810|transcript|ENSOART00000019381.1|protein_coding|12/12|c.*1210A>G|||||3618|WARNING_TRANSCRIPT_NO_START_CODON;CSQ=C|3_prime_UTR_variant|MODIFIER|SEPT2|ENSOARG00000017810|Transcrip…	GT:AD:DP:GQ:PL	0/0:416,1:417:99:0,1227,12251	0/0:657,0:657:99:0,1975,19294	0/0:610,2:612:99:0,1784,17978	0/1:181,183:364:99:3794,0,4245	0/0:282,0:282:99:0,847,8346	0/0:463,0:463:99:0,1388,13522
1	405937	*	GCA_000298735.1:1:405937:C:CA	C	CA	71741.3	AC=16;AF=1;AN=16;BaseQRankSum=2.945;ClippingRankSum=2.261;DP=2442;FS=0;MLEAC=16;MLEAF=1;MQ=65.35;MQRankSum=1.243;QD=29.38;ReadPosRankSum=-2.019;SOR=1.033;ANN=CA|3_prime_UTR_variant|MODIFIER|SEPT2|ENSOARG00000017810|transcript|ENSOART00000019381.1|protein_coding|12/12|c.*1098_*1099insT|||||3506|WARNING_TRANSCRIPT_NO_START_CODON;CSQ=A|3_prime_UTR_variant|MODIFIER|SEPT2|ENSOARG00000017810|Transcript…	GT:AD:DP:GQ:PL	1/1:1,258:259:99:8073,768,0	1/1:2,418:420:99:12912,1238,0	1/1:0,362:362:99:11024,1080,0	1/1:2,293:295:99:9089,861,0	1/1:0,204:204:99:6475,610,0	1/1:1,278:279:99:8347,824,0
1	405940	*	GCA_000298735.1:1:405940:C:CAAGGTGGCG,CACGGTGGCG	C	CAAGGTGGCG,CACGGTGGCG	100426.0	AC=4,12;AF=0.25,0.75;AN=16;BaseQRankSum=0.436;ClippingRankSum=1.237;DP=2344;FS=16.903;MLEAC=4,12;MLEAF=0.25,0.75;MQ=65.5;MQRankSum=0.695;QD=27.51;ReadPosRankSum=5.836;SOR=0.401;ANN=CAAGGTGGCG|3_prime_UTR_variant|MODIFIER|SEPT2|ENSOARG00000017810|transcript|ENSOART00000019381.1|protein_coding|12/12|c.*1095_*1096insCGCCACCTT|||||3503|WARNING_TRANSCRIPT_NO_START_CODON,CACGGTGGCG|3_prime_UTR_variant|…	GT:AD:DP:GQ:PL	2/2:2,0,49:51:99:11997,2505,1286,1222,147,0	2/2:2,0,81:83:99:18066,3968,2146,1828,242,0	2/2:1,0,64:65:99:15496,3291,1721,1575,192,0	2/2:3,0,59:62:99:12338,2792,1573,1223,177,0	1/1:1,49,0:50:99:8485,832,0,2279,147,1453	2/2:1,0,48:49:99:11884,2482,1244,1242,143,0
1	405942	*	GCA_000298735.1:1:405942:C:CG	C	CG	100612.0	AC=16;AF=1;AN=16;BaseQRankSum=2.138;ClippingRankSum=-0.567;DP=1580;FS=0;MLEAC=16;MLEAF=1;MQ=60.15;MQRankSum=0.618;QD=30.49;ReadPosRankSum=-1.832;SOR=0.034;ANN=CG|3_prime_UTR_variant|MODIFIER|SEPT2|ENSOARG00000017810|transcript|ENSOART00000019381.1|protein_coding|12/12|c.*1093_*1094insC|||||3501|WARNING_TRANSCRIPT_NO_START_CODON;CSQ=G|3_prime_UTR_variant|MODIFIER|SEPT2|ENSOARG00000017810|Transcrip…	GT:AD:DP:GQ:PL	1/1:1,206:207:99:11900,1211,0	1/1:0,280:280:99:18086,1824,0	1/1:1,237:238:99:15443,1564,0	1/1:2,191:193:99:12361,1225,0	1/1:1,125:126:99:8486,830,0	1/1:0,191:191:99:11908,1241,0
1	406032	*	GCA_000298735.1:1:406032:C:T	C	T	4079.27	AC=1;AF=0.063;AN=16;BaseQRankSum=13.913;ClippingRankSum=-0.415;DP=3866;FS=0;MLEAC=1;MLEAF=0.063;MQ=60;MQRankSum=-0.956;QD=10.79;ReadPosRankSum=2.962;SOR=0.613;ANN=T|3_prime_UTR_variant|MODIFIER|SEPT2|ENSOARG00000017810|transcript|ENSOART00000019381.1|protein_coding|12/12|c.*1004G>A|||||3412|WARNING_TRANSCRIPT_NO_START_CODON;CSQ=T|3_prime_UTR_variant|MODIFIER|SEPT2|ENSOARG00000017810|Transcript|EN…	GT:AD:DP:GQ:PL	0/0:419,0:419:99:0,1248,13084	0/0:692,0:692:99:0,2062,18587	0/0:624,0:624:99:0,1861,17178	0/0:488,0:488:99:0,1476,16796	0/0:292,0:292:99:0,870,7666	0/0:506,0:506:99:0,1538,21027
1	406046	rs417263340	GCA_000298735.1:1:406046:A:G	A	G	70579.7	AC=12;AF=0.75;AN=16;BaseQRankSum=-23.834;ClippingRankSum=-1.182;DP=3622;FS=0;MLEAC=12;MLEAF=0.75;MQ=60;MQRankSum=-1.408;QD=22.56;ReadPosRankSum=2.794;SOR=0.662;ANN=G|3_prime_UTR_variant|MODIFIER|SEPT2|ENSOARG00000017810|transcript|ENSOART00000019381.1|protein_coding|12/12|c.*990T>C|||||3398|WARNING_TRANSCRIPT_NO_START_CODON;CSQ=G|3_prime_UTR_variant|MODIFIER|SEPT2|ENSOARG00000017810|Transcript|EN…	GT:AD:DP:GQ:PL	0/1:143,247:390:99:5377,0,3148	1/1:1,631:632:99:16784,1863,0	1/1:37,537:574:99:12791,622,0	0/1:249,209:458:99:4199,0,6123	1/1:0,262:262:99:6922,784,0	0/0:491,2:493:99:0,1427,14345
1	406117	*	GCA_000298735.1:1:406117:A:AC	A	AC	109226.0	AC=16;AF=1;AN=16;DP=3427;FS=0;MLEAC=16;MLEAF=1;MQ=67.78;QD=31.87;SOR=0.917;ANN=AC|3_prime_UTR_variant|MODIFIER|SEPT2|ENSOARG00000017810|transcript|ENSOART00000019381.1|protein_coding|12/12|c.*918dupG|||||3326|WARNING_TRANSCRIPT_NO_START_CODON;CSQ=C|3_prime_UTR_variant|MODIFIER|SEPT2|ENSOARG00000017810|Transcript|ENSOART00000019381|protein_coding|12/12||||1995-1996|||||rs605730766||-1|insertion|HG…	GT:AD:DP:GQ:PL	1/1:0,359:359:99:12651,1079,0	1/1:0,530:530:99:18718,1597,0	1/1:0,450:450:99:15959,1354,0	1/1:0,390:390:99:13907,1176,0	1/1:0,239:239:99:8387,718,0	1/1:0,418:418:99:14686,1260,0
1	406187	*	GCA_000298735.1:1:406187:G:GC	G	GC	81068.3	AC=16;AF=1;AN=16;DP=2574;FS=0;MLEAC=16;MLEAF=1;MQ=66.84;QD=31.5;SOR=2.201;ANN=GC|3_prime_UTR_variant|MODIFIER|SEPT2|ENSOARG00000017810|transcript|ENSOART00000019381.1|protein_coding|12/12|c.*848dupG|||||3256|WARNING_TRANSCRIPT_NO_START_CODON;CSQ=C|3_prime_UTR_variant|MODIFIER|SEPT2|ENSOARG00000017810|Transcript|ENSOART00000019381|protein_coding|12/12||||1925-1926|||||rs592978310||-1|insertion|HGN…	GT:AD:DP:GQ:PL	1/1:0,264:264:99:10198,845,0	1/1:0,389:389:99:14681,1218,0	1/1:0,300:300:99:11174,926,0	1/1:0,276:276:99:10598,872,0	1/1:0,171:171:99:6524,540,0	1/1:0,250:250:99:9575,794,0
1	406256	rs589394162	GCA_000298735.1:1:406256:A:G	A	G	13258.7	AC=4;AF=0.25;AN=16;BaseQRankSum=-7.865;ClippingRankSum=0.724;DP=2916;FS=1.597;MLEAC=4;MLEAF=0.25;MQ=60.01;MQRankSum=0.674;QD=14.95;ReadPosRankSum=3.443;SOR=0.863;ANN=G|3_prime_UTR_variant|MODIFIER|SEPT2|ENSOARG00000017810|transcript|ENSOART00000019381.1|protein_coding|12/12|c.*780T>C|||||3188|WARNING_TRANSCRIPT_NO_START_CODON;CSQ=G|3_prime_UTR_variant|MODIFIER|SEPT2|ENSOARG00000017810|Transcript|…	GT:AD:DP:GQ:PL	0/0:352,0:352:99:0,1056,10738	0/0:505,2:507:99:0,1489,15434	0/0:419,0:419:99:0,1262,12895	0/0:377,0:377:99:0,1133,11571	1/1:2,211:213:99:6279,603,0	0/0:371,0:371:99:0,1114,11161
1	406346	rs402831315	GCA_000298735.1:1:406346:C:A	C	A	10174.8	AC=3;AF=0.188;AN=16;BaseQRankSum=10.568;ClippingRankSum=1.415;DP=3063;FS=0.767;MLEAC=3;MLEAF=0.188;MQ=60.01;MQRankSum=2.506;QD=8.53;ReadPosRankSum=1.36;SOR=0.607;ANN=A|3_prime_UTR_variant|MODIFIER|SEPT2|ENSOARG00000017810|transcript|ENSOART00000019381.1|protein_coding|12/12|c.*690G>T|||||3098|WARNING_TRANSCRIPT_NO_START_CODON;CSQ=A|3_prime_UTR_variant|MODIFIER|SEPT2|ENSOARG00000017810|Transcript|…	GT:AD:DP:GQ:PL	0/1:292,51:343:99:528,0,7685	0/0:543,0:543:99:0,1629,16258	0/1:265,196:461:99:4572,0,6497	0/0:357,0:357:99:0,1074,13150	0/0:245,0:245:99:0,736,7347	0/0:391,0:391:99:0,1178,13964
1	406352	rs416449894	GCA_000298735.1:1:406352:C:T	C	T	8367.53	AC=2;AF=0.125;AN=16;BaseQRankSum=1.804;ClippingRankSum=-0.986;DP=2928;FS=0;MLEAC=2;MLEAF=0.125;MQ=60.01;MQRankSum=-0.651;QD=13.05;ReadPosRankSum=1.486;SOR=0.587;ANN=T|3_prime_UTR_variant|MODIFIER|SEPT2|ENSOARG00000017810|transcript|ENSOART00000019381.1|protein_coding|12/12|c.*684G>A|||||3092|WARNING_TRANSCRIPT_NO_START_CODON;CSQ=T|3_prime_UTR_variant|MODIFIER|SEPT2|ENSOARG00000017810|Transcript|E…	GT:AD:DP:GQ:PL	0/0:328,1:329:99:0,959,10786	0/0:518,0:518:99:0,1557,16162	0/0:449,0:449:99:0,1375,16541	0/1:163,164:327:99:4103,0,4149	0/0:234,0:234:99:0,703,7259	0/0:376,0:376:99:0,1152,13976
1	406361	rs596186490	GCA_000298735.1:1:406361:G:A	G	A	4356.27	AC=1;AF=0.063;AN=16;BaseQRankSum=8.934;ClippingRankSum=0.27;DP=3296;FS=0;MLEAC=1;MLEAF=0.063;MQ=60.03;MQRankSum=-1.485;QD=10.78;ReadPosRankSum=1.524;SOR=0.819;ANN=A|3_prime_UTR_variant|MODIFIER|SEPT2|ENSOARG00000017810|transcript|ENSOART00000019381.1|protein_coding|12/12|c.*675C>T|||||3083|WARNING_TRANSCRIPT_NO_START_CODON;CSQ=A|3_prime_UTR_variant|MODIFIER|SEPT2|ENSOARG00000017810|Transcript|ENS…	GT:AD:DP:GQ:PL	0/0:366,0:366:99:0,1103,10726	0/0:555,0:555:99:0,1662,15020	0/0:496,0:496:99:0,1498,16311	0/0:403,1:404:99:0,1198,13781	0/0:275,0:275:99:0,824,7442	0/1:211,193:404:99:4390,0,4315
1	406518	rs429745943	GCA_000298735.1:1:406518:T:C	T	C	53188.9	AC=11;AF=0.688;AN=16;BaseQRankSum=-22.855;ClippingRankSum=1.09;DP=2040;FS=3.013;MLEAC=11;MLEAF=0.688;MQ=60.01;MQRankSum=0.953;QD=30.36;ReadPosRankSum=1.229;SOR=0.935;ANN=C|3_prime_UTR_variant|MODIFIER|SEPT2|ENSOARG00000017810|transcript|ENSOART00000019381.1|protein_coding|12/12|c.*518A>G|||||2926|WARNING_TRANSCRIPT_NO_START_CODON;CSQ=C|3_prime_UTR_variant|MODIFIER|SEPT2|ENSOARG00000017810|Transcr…	GT:AD:DP:GQ:PL	0/1:105,143:248:99:4791,0,4013	1/1:0,337:337:99:12671,1007,0	0/1:23,269:292:99:9359,0,211	0/1:162,112:274:99:3205,0,6569	1/1:0,142:142:99:5341,425,0	0/0:288,0:288:99:0,963,13646
1	406524	*	GCA_000298735.1:1:406524:G:GATGT	G	GATGT	49392.9	AC=11;AF=0.688;AN=16;BaseQRankSum=6.96;ClippingRankSum=0.11;DP=1919;FS=22.55;MLEAC=11;MLEAF=0.688;MQ=60.01;MQRankSum=-0.218;QD=31.22;ReadPosRankSum=2.276;SOR=1.953;ANN=GATGT|3_prime_UTR_variant|MODIFIER|SEPT2|ENSOARG00000017810|transcript|ENSOART00000019381.1|protein_coding|12/12|c.*511_*512insACAT|||||2919|WARNING_TRANSCRIPT_NO_START_CODON;CSQ=ATGT|3_prime_UTR_variant|MODIFIER|SEPT2|ENSOARG00000…	GT:AD:DP:GQ:PL	0/1:114,123:237:99:4369,0,4447	1/1:1,291:292:99:11825,886,0	0/1:26,233:259:99:8820,0,315	0/1:179,93:272:99:2779,0,7248	1/1:0,115:115:99:4858,374,0	0/0:337,0:337:99:0,1036,14948
1	406594	rs596041167	GCA_000298735.1:1:406594:G:C	G	C	12998.7	AC=4;AF=0.25;AN=16;BaseQRankSum=-1.482;ClippingRankSum=0.882;DP=3071;FS=0;MLEAC=4;MLEAF=0.25;MQ=60;MQRankSum=0.364;QD=14.65;ReadPosRankSum=4.739;SOR=0.65;ANN=C|3_prime_UTR_variant|MODIFIER|SEPT2|ENSOARG00000017810|transcript|ENSOART00000019381.1|protein_coding|12/12|c.*442C>G|||||2850|WARNING_TRANSCRIPT_NO_START_CODON;CSQ=C|3_prime_UTR_variant|MODIFIER|SEPT2|ENSOARG00000017810|Transcript|ENSOART0…	GT:AD:DP:GQ:PL	0/0:406,0:406:99:0,1219,12092	0/0:497,1:498:99:0,1464,14975	0/0:464,0:464:99:0,1391,13718	0/0:375,0:375:99:0,1126,11307	1/1:0,230:230:99:6792,690,0	0/0:437,0:437:99:0,1312,13048
1	406702	rs415365539	GCA_000298735.1:1:406702:T:G	T	G	37545.3	AC=6;AF=0.375;AN=16;BaseQRankSum=21.971;ClippingRankSum=2.269;DP=3237;FS=0;MLEAC=6;MLEAF=0.375;MQ=60;MQRankSum=0.525;QD=17.54;ReadPosRankSum=0.839;SOR=0.75;ANN=G|3_prime_UTR_variant|MODIFIER|SEPT2|ENSOARG00000017810|transcript|ENSOART00000019381.1|protein_coding|12/12|c.*334A>C|||||2742|WARNING_TRANSCRIPT_NO_START_CODON;CSQ=G|3_prime_UTR_variant|MODIFIER|SEPT2|ENSOARG00000017810|Transcript|ENSOAR…	GT:AD:DP:GQ:PL	0/1:177,220:397:99:5544,0,4122	1/1:0,546:546:99:17041,1640,0	0/1:257,250:507:99:6279,0,6268	0/1:178,170:348:99:4325,0,4325	0/0:278,0:278:99:0,835,8405	0/0:439,1:440:99:0,1289,12860
1	406846	rs193634718	GCA_000298735.1:1:406846:G:A	G	A	72587.9	AC=13;AF=0.813;AN=16;BaseQRankSum=4.577;ClippingRankSum=-1.462;DP=2764;FS=0.689;MLEAC=13;MLEAF=0.813;MQ=60;MQRankSum=-0.689;QD=26.26;ReadPosRankSum=0.072;SOR=0.781;ANN=A|3_prime_UTR_variant|MODIFIER|SEPT2|ENSOARG00000017810|transcript|ENSOART00000019381.1|protein_coding|12/12|c.*190C>T|||||2598|WARNING_TRANSCRIPT_NO_START_CODON;CSQ=A|3_prime_UTR_variant|MODIFIER|SEPT2|ENSOARG00000017810|Transcrip…	GT:AD:DP:GQ:PL	0/1:106,221:327:99:5950,0,2360	1/1:0,494:494:99:15579,1485,0	1/1:21,421:442:99:12458,659,0	0/1:163,154:317:99:3869,0,4203	1/1:0,209:209:99:8707,632,0	0/1:195,178:373:99:4383,0,4876
1	406869	rs420864025	GCA_000298735.1:1:406869:C:T	C	T	11222.7	AC=4;AF=0.25;AN=16;BaseQRankSum=23.376;ClippingRankSum=-0.189;DP=2534;FS=0.713;MLEAC=4;MLEAF=0.25;MQ=60;MQRankSum=0.302;QD=15.65;ReadPosRankSum=1.092;SOR=0.597;ANN=T|3_prime_UTR_variant|MODIFIER|SEPT2|ENSOARG00000017810|transcript|ENSOART00000019381.1|protein_coding|12/12|c.*167G>A|||||2575|WARNING_TRANSCRIPT_NO_START_CODON;CSQ=T|3_prime_UTR_variant|MODIFIER|SEPT2|ENSOARG00000017810|Transcript|EN…	GT:AD:DP:GQ:PL	0/0:308,0:308:99:0,935,13431	0/0:471,0:471:99:0,1415,19866	0/0:393,0:393:99:0,1183,15443	0/0:298,0:298:99:0,904,12891	1/1:0,189:189:99:5772,568,0	0/0:347,0:347:99:0,1061,12761
1	406876	rs606112275	GCA_000298735.1:1:406876:C:T	C	T	2685.27	AC=1;AF=0.063;AN=16;BaseQRankSum=6.193;ClippingRankSum=0.594;DP=2292;FS=1.297;MLEAC=1;MLEAF=0.063;MQ=60;MQRankSum=0.156;QD=10.49;ReadPosRankSum=1.618;SOR=0.942;ANN=T|3_prime_UTR_variant|MODIFIER|SEPT2|ENSOARG00000017810|transcript|ENSOART00000019381.1|protein_coding|12/12|c.*160G>A|||||2568|WARNING_TRANSCRIPT_NO_START_CODON;CSQ=T|3_prime_UTR_variant|MODIFIER|SEPT2|ENSOARG00000017810|Transcript|EN…	GT:AD:DP:GQ:PL	0/0:296,0:296:99:0,890,10642	0/0:437,0:437:99:0,1326,16772	0/0:363,0:363:99:0,1094,14690	0/1:143,113:256:99:2719,0,3081	0/0:166,0:166:99:0,551,7995	0/0:316,0:316:99:0,946,10980
1	406877	rs401209191	GCA_000298735.1:1:406877:G:A	G	A	26954.2	AC=8;AF=0.5;AN=16;BaseQRankSum=11.087;ClippingRankSum=-0.291;DP=2261;FS=0.554;MLEAC=8;MLEAF=0.5;MQ=60;MQRankSum=0.749;QD=17.27;ReadPosRankSum=1.802;SOR=0.617;ANN=A|3_prime_UTR_variant|MODIFIER|SEPT2|ENSOARG00000017810|transcript|ENSOART00000019381.1|protein_coding|12/12|c.*159C>T|||||2567|WARNING_TRANSCRIPT_NO_START_CODON;CSQ=A|3_prime_UTR_variant|MODIFIER|SEPT2|ENSOARG00000017810|Transcript|ENSO…	GT:AD:DP:GQ:PL	0/1:260,33:293:99:109,0,6500	0/0:437,0:437:99:0,1306,12462	0/1:199,157:356:99:3789,0,4416	0/0:263,0:263:99:0,788,9402	1/1:0,158:158:99:7448,521,0	0/1:170,143:313:99:3438,0,3879
1	406892	rs406410647	GCA_000298735.1:1:406892:T:G	T	G	35686.3	AC=6;AF=0.375;AN=16;BaseQRankSum=-14.138;ClippingRankSum=0.106;DP=2418;FS=4.229;MLEAC=6;MLEAF=0.375;MQ=60;MQRankSum=-1.458;QD=26.38;ReadPosRankSum=2.288;SOR=0.493;ANN=G|3_prime_UTR_variant|MODIFIER|SEPT2|ENSOARG00000017810|transcript|ENSOART00000019381.1|protein_coding|12/12|c.*144A>C|||||2552|WARNING_TRANSCRIPT_NO_START_CODON;CSQ=G|3_prime_UTR_variant|MODIFIER|SEPT2|ENSOARG00000017810|Transcript…	GT:AD:DP:GQ:PL	0/1:100,199:299:99:5688,0,2186	1/1:1,432:433:99:12936,1271,0	1/1:24,348:372:99:11831,421,0	0/0:294,0:294:99:0,896,10414	0/0:188,0:188:99:0,599,7515	0/0:322,2:324:99:0,923,9852
1	406910	rs400709760	GCA_000298735.1:1:406910:A:G	A	G	7431.85	AC=3;AF=0.188;AN=16;BaseQRankSum=-3.851;ClippingRankSum=-1.112;DP=2232;FS=2.915;MLEAC=3;MLEAF=0.188;MQ=60;MQRankSum=1.002;QD=8.5;ReadPosRankSum=-0.177;SOR=0.474;ANN=G|3_prime_UTR_variant|MODIFIER|SEPT2|ENSOARG00000017810|transcript|ENSOART00000019381.1|protein_coding|12/12|c.*126T>C|||||2534|WARNING_TRANSCRIPT_NO_START_CODON;CSQ=G|3_prime_UTR_variant|MODIFIER|SEPT2|ENSOARG00000017810|Transcript|E…	GT:AD:DP:GQ:PL	0/1:232,38:270:99:354,0,9513	0/0:427,0:427:99:0,1303,18506	0/1:209,148:357:99:3537,0,8052	0/0:264,0:264:99:0,831,12290	0/0:169,0:169:99:0,530,7455	0/0:288,0:288:99:0,897,12938
1	406924	rs162298259	GCA_000298735.1:1:406924:A:G	A	G	19867.7	AC=4;AF=0.25;AN=16;BaseQRankSum=-0.94;ClippingRankSum=-0.55;DP=2448;FS=7.486;MLEAC=4;MLEAF=0.25;MQ=60;MQRankSum=-0.844;QD=17.57;ReadPosRankSum=5.681;SOR=0.332;ANN=G|3_prime_UTR_variant|MODIFIER|SEPT2|ENSOARG00000017810|transcript|ENSOART00000019381.1|protein_coding|12/12|c.*112T>C|||||2520|WARNING_TRANSCRIPT_NO_START_CODON;CSQ=G|3_prime_UTR_variant|MODIFIER|SEPT2|ENSOARG00000017810|Transcript|ENS…	GT:AD:DP:GQ:PL	0/1:138,128:266:99:3179,0,4076	1/1:2,399:401:99:12379,1150,0	0/1:202,181:383:99:4370,0,7838	0/0:278,0:278:99:0,836,8782	0/0:183,0:183:99:0,551,7845	0/0:307,1:308:99:0,902,11364
1	406932	rs162298258	GCA_000298735.1:1:406932:C:T	C	T	27918.2	AC=8;AF=0.5;AN=16;BaseQRankSum=9.161;ClippingRankSum=1.411;DP=2285;FS=0.569;MLEAC=8;MLEAF=0.5;MQ=60;MQRankSum=2.216;QD=17.54;ReadPosRankSum=1.852;SOR=0.735;ANN=T|3_prime_UTR_variant|MODIFIER|SEPT2|ENSOARG00000017810|transcript|ENSOART00000019381.1|protein_coding|12/12|c.*104G>A|||||2512|WARNING_TRANSCRIPT_NO_START_CODON;CSQ=T|3_prime_UTR_variant|MODIFIER|SEPT2|ENSOARG00000017810|Transcript|ENSOAR…	GT:AD:DP:GQ:PL	0/1:232,39:271:99:855,0,8191	0/0:421,0:421:99:0,1327,18877	0/1:206,165:371:99:5852,0,7755	0/0:272,0:272:99:0,818,8386	1/1:0,163:163:99:5059,489,0	0/1:149,137:286:99:3348,0,3660
1	407102	rs399477117	GCA_000298735.1:1:407102:G:T	G	T	2129.76	AC=4;AF=0.25;AN=16;BaseQRankSum=-2.034;ClippingRankSum=-0.112;DP=177;FS=4.472;MLEAC=4;MLEAF=0.25;MQ=60;MQRankSum=-1.43;QD=22.18;ReadPosRankSum=1.569;SOR=0.422;ANN=T|intron_variant|MODIFIER|SEPT2|ENSOARG00000017810|transcript|ENSOART00000019381.1|protein_coding|11/11|c.*2-68C>A||||||WARNING_TRANSCRIPT_NO_START_CODON;CSQ=T|intron_variant|MODIFIER|SEPT2|ENSOARG00000017810|Transcript|ENSOART000000193…	GT:AD:DP:GQ:PL	0/1:7,10:17:99:260,0,173	1/1:0,45:45:99:1331,135,0	0/1:9,24:33:99:590,0,166	0/0:15,0:15:45:0,45,430	0/0:7,0:7:21:0,21,207	0/0:19,0:19:57:0,57,587
1	407549	rs402779537	GCA_000298735.1:1:407549:A:C	A	C	1762.76	AC=4;AF=0.25;AN=16;BaseQRankSum=-0.869;ClippingRankSum=-0.246;DP=176;FS=4.615;MLEAC=4;MLEAF=0.25;MQ=60;MQRankSum=-0.296;QD=19.37;ReadPosRankSum=2.604;SOR=1.037;ANN=C|intron_variant|MODIFIER|SEPT2|ENSOARG00000017810|transcript|ENSOART00000019381.1|protein_coding|11/11|c.*2-515T>G||||||WARNING_TRANSCRIPT_NO_START_CODON;CSQ=C|intron_variant|MODIFIER|SEPT2|ENSOARG00000017810|Transcript|ENSOART0000001…	GT:AD:DP:GQ:PL	0/1:10,7:17:99:166,0,263	1/1:0,42:42:99:1290,126,0	0/1:16,15:31:99:358,0,396	0/0:13,0:13:39:0,39,407	0/0:9,0:9:27:0,27,279	0/0:26,0:26:78:0,78,795
1	407682	rs425784493	GCA_000298735.1:1:407682:A:C	A	C	1797.73	AC=4;AF=0.25;AN=16;BaseQRankSum=-2.955;ClippingRankSum=1.348;DP=165;FS=0;MLEAC=4;MLEAF=0.25;MQ=60;MQRankSum=0.592;QD=21.15;ReadPosRankSum=0.4;SOR=0.645;ANN=C|intron_variant|MODIFIER|SEPT2|ENSOARG00000017810|transcript|ENSOART00000019381.1|protein_coding|11/11|c.*2-648T>G||||||WARNING_TRANSCRIPT_NO_START_CODON;CSQ=C|intron_variant|MODIFIER|SEPT2|ENSOARG00000017810|Transcript|ENSOART00000019381|pro…	GT:AD:DP:GQ:PL	0/1:6,6:12:99:149,0,155	1/1:0,45:45:99:1366,135,0	0/1:13,14:27:99:334,0,318	0/0:18,0:18:54:0,54,582	0/0:10,0:10:30:0,30,292	0/0:15,0:15:45:0,45,453
1	409206	*	GCA_000298735.1:1:409206:C:A	C	A	373.3	AC=1;AF=0.063;AN=16;BaseQRankSum=0.541;ClippingRankSum=1.434;DP=141;FS=0;MLEAC=1;MLEAF=0.063;MQ=60;MQRankSum=-0.687;QD=10.98;ReadPosRankSum=0.674;SOR=0.659;ANN=A|intron_variant|MODIFIER|SEPT2|ENSOARG00000017810|transcript|ENSOART00000019381.1|protein_coding|11/11|c.*1+237G>T||||||WARNING_TRANSCRIPT_NO_START_CODON;CSQ=A|intron_variant|MODIFIER|SEPT2|ENSOARG00000017810|Transcript|ENSOART00000019381…	GT:AD:DP:GQ:PL	0/0:18,0:18:54:0,54,502	0/1:17,17:34:99:407,0,407	0/0:19,0:19:57:0,57,527	0/0:11,0:11:33:0,33,338	0/0:6,0:6:18:0,18,187	0/0:23,0:23:69:0,69,684
1	409371	rs599584927	GCA_000298735.1:1:409371:C:T	C	T	333.54	AC=2;AF=0.125;AN=16;BaseQRankSum=0.861;ClippingRankSum=0.474;DP=145;FS=0;MLEAC=2;MLEAF=0.125;MQ=60;MQRankSum=0.625;QD=9.26;ReadPosRankSum=1.821;SOR=0.624;ANN=T|intron_variant|MODIFIER|SEPT2|ENSOARG00000017810|transcript|ENSOART00000019381.1|protein_coding|11/11|c.*1+72G>A||||||WARNING_TRANSCRIPT_NO_START_CODON;CSQ=T|intron_variant|MODIFIER|SEPT2|ENSOARG00000017810|Transcript|ENSOART00000019381|pr…	GT:AD:DP:GQ:PL	0/0:11,0:11:33:0,33,320	0/0:34,0:34:99:0,100,859	0/0:19,0:19:56:0,56,486	0/1:4,8:12:74:171,0,74	0/0:14,0:14:41:0,41,339	0/0:21,0:21:63:0,63,571
1	411340	*	GCA_000298735.1:1:411340:C:T	C	T	7131.53	AC=2;AF=0.125;AN=16;BaseQRankSum=-5.66;ClippingRankSum=0.403;DP=2905;FS=0;MLEAC=2;MLEAF=0.125;MQ=60;MQRankSum=0.471;QD=10.79;ReadPosRankSum=0.404;SOR=0.61;ANN=T|synonymous_variant|LOW|SEPT2|ENSOARG00000017810|transcript|ENSOART00000019381.1|protein_coding|9/12|c.873G>A|p.Leu291Leu|873/3952|873/1077|291/358||WARNING_TRANSCRIPT_NO_START_CODON;CSQ=T|synonymous_variant|LOW|SEPT2|ENSOARG00000017810|Tr…	GT:AD:DP:GQ:PL	0/1:190,116:306:99:2572,0,4846	0/0:461,0:461:99:0,1384,14010	0/0:431,12:443:99:0,986,12766	0/1:166,189:355:99:4599,0,4034	0/0:255,0:255:99:0,766,7799	0/0:406,1:407:99:0,1195,12237
1	412619	rs428349368	GCA_000298735.1:1:412619:T:C	T	C	46830.7	AC=12;AF=0.75;AN=16;BaseQRankSum=-30.072;ClippingRankSum=-0.058;DP=2699;FS=0;MLEAC=12;MLEAF=0.75;MQ=60;MQRankSum=0.361;QD=20.46;ReadPosRankSum=4.035;SOR=0.618;ANN=C|synonymous_variant|LOW|SEPT2|ENSOARG00000017810|transcript|ENSOART00000019381.1|protein_coding|7/12|c.675A>G|p.Thr225Thr|675/3952|675/1077|225/358||WARNING_TRANSCRIPT_NO_START_CODON;CSQ=C|synonymous_variant|LOW|SEPT2|ENSOARG0000001781…	GT:AD:DP:GQ:PL	0/1:118,193:311:99:3975,0,2663	1/1:0,431:431:99:11063,1290,0	1/1:26,356:382:99:8272,361,0	0/1:203,178:381:99:3416,0,4960	1/1:0,218:218:99:5521,652,0	0/0:409,1:410:99:0,1205,11981
1	415168	rs159742925	GCA_000298735.1:1:415168:G:A	G	A	6414.85	AC=3;AF=0.188;AN=16;BaseQRankSum=-2.818;ClippingRankSum=1.767;DP=2189;FS=0.762;MLEAC=3;MLEAF=0.188;MQ=60;MQRankSum=-1.507;QD=7.47;ReadPosRankSum=2.586;SOR=0.787;ANN=A|synonymous_variant|LOW|SEPT2|ENSOARG00000017810|transcript|ENSOART00000019381.1|protein_coding|5/12|c.363C>T|p.Tyr121Tyr|363/3952|363/1077|121/358||WARNING_TRANSCRIPT_NO_START_CODON;CSQ=A|synonymous_variant|LOW|SEPT2|ENSOARG00000017…	GT:AD:DP:GQ:PL	0/1:218,32:250:99:177,0,5743	0/0:322,0:322:99:0,967,9676	0/1:179,153:332:99:3532,0,4313	0/0:298,0:298:99:0,895,8912	0/0:193,0:193:99:0,580,5636	0/0:276,0:276:99:0,829,8189
1	417335	rs398961421	GCA_000298735.1:1:417335:G:A	G	A	209.89	AC=3;AF=0.188;AN=16;BaseQRankSum=3.147;ClippingRankSum=-0.749;DP=91;FS=2.79;MLEAC=3;MLEAF=0.188;MQ=60;MQRankSum=-1.37;QD=7.77;ReadPosRankSum=2.185;SOR=0.65;ANN=A|intron_variant|MODIFIER|SEPT2|ENSOARG00000017810|transcript|ENSOART00000019381.1|protein_coding|2/11|c.131-412C>T||||||WARNING_TRANSCRIPT_NO_START_CODON;CSQ=A|intron_variant|MODIFIER|SEPT2|ENSOARG00000017810|Transcript|ENSOART00000019381…	GT:AD:DP:GQ:PL	0/1:5,2:7:36:36,0,114	0/0:13,0:13:39:0,39,357	0/1:5,5:10:99:122,0,115	0/0:7,0:7:21:0,21,195	0/0:8,0:8:24:0,24,204	0/0:15,0:15:45:0,45,386
1	432070	rs412878839	GCA_000298735.1:1:432070:G:C	G	C	1853.93	AC=5;AF=0.313;AN=16;BaseQRankSum=7.804;ClippingRankSum=1.115;DP=197;FS=10.095;MLEAC=5;MLEAF=0.313;MQ=60;MQRankSum=0.142;QD=18.54;ReadPosRankSum=0.981;SOR=1.362;ANN=C|intergenic_region|MODIFIER|SEPT2-HDLBP|ENSOARG00000017810-ENSOARG00000017870|intergenic_region|ENSOARG00000017810-ENSOARG00000017870|||n.432070G>C||||||;CSQ=C|intergenic_variant|MODIFIER|||||||||||||||rs412878839|||SNV|||||||||||||||…	GT:AD:DP:GQ:PL	0/1:8,12:20:99:311,0,161	1/1:0,33:33:99:1014,99,0	0/1:16,13:29:99:320,0,306	0/0:36,0:36:99:0,107,958	0/0:17,0:17:51:0,51,455	0/1:7,11:18:99:261,0,139
1	432296	rs426026644	GCA_000298735.1:1:432296:A:C	A	C	729.55	AC=2;AF=0.125;AN=16;BaseQRankSum=-7.236;ClippingRankSum=-0.773;DP=210;FS=3.22;MLEAC=2;MLEAF=0.125;MQ=60;MQRankSum=-0.444;QD=11.05;ReadPosRankSum=0.681;SOR=0.467;ANN=C|intergenic_region|MODIFIER|SEPT2-HDLBP|ENSOARG00000017810-ENSOARG00000017870|intergenic_region|ENSOARG00000017810-ENSOARG00000017870|||n.432296A>C||||||;CSQ=C|intergenic_variant|MODIFIER|||||||||||||||rs426026644|||SNV||||||||||||||…	GT:AD:DP:GQ:PL	0/0:23,2:25:22:0,22,626	0/0:33,0:33:99:0,99,1018	0/1:23,16:39:99:301,0,565	0/0:34,0:34:99:0,102,1038	0/0:16,0:16:48:0,48,484	0/1:6,21:27:99:468,0,103
1	474952	rs428924480	GCA_000298735.1:1:474952:C:T	C	T	18329.8	AC=3;AF=0.188;AN=16;BaseQRankSum=3.795;ClippingRankSum=1.247;DP=5239;FS=0.928;MLEAC=3;MLEAF=0.188;MQ=60;MQRankSum=-0.008;QD=10.36;ReadPosRankSum=4.018;SOR=0.533;ANN=T|synonymous_variant|LOW|HDLBP|ENSOARG00000017870|transcript|ENSOART00000019445.1|protein_coding|5/26|c.789C>T|p.Ser263Ser|789/3822|789/3822|263/1273||;CSQ=T|synonymous_variant|LOW|HDLBP|ENSOARG00000017870|Transcript|ENSOART0000001944…	GT:AD:DP:GQ:PL	0/0:664,0:664:99:0,1987,18688	0/0:663,0:663:99:0,1987,19050	0/0:986,0:986:99:0,2951,27882	0/1:378,358:736:99:8102,0,8714	0/0:587,0:587:99:0,1758,16601	0/1:260,215:475:99:4787,0,5956
1	475627	rs398462066	GCA_000298735.1:1:475627:C:T	C	T	46756.7	AC=4;AF=0.25;AN=16;BaseQRankSum=38.804;ClippingRankSum=-0.414;DP=6993;FS=0.613;MLEAC=4;MLEAF=0.25;MQ=60;MQRankSum=1.238;QD=19.05;ReadPosRankSum=1.457;SOR=0.617;ANN=T|synonymous_variant|LOW|HDLBP|ENSOARG00000017870|transcript|ENSOART00000019445.1|protein_coding|6/26|c.1044C>T|p.Pro348Pro|1044/3822|1044/3822|348/1273||;CSQ=T|synonymous_variant|LOW|HDLBP|ENSOARG00000017870|Transcript|ENSOART00000019…	GT:AD:DP:GQ:PL	0/0:888,0:888:99:0,2646,23275	0/0:809,0:809:99:0,2414,21627	0/0:1222,0:1222:99:0,3641,32228	0/0:929,0:929:99:0,2773,24828	1/1:2,824:826:99:24517,2417,0	0/0:676,0:676:99:0,2011,17692
1	475787	*	GCA_000298735.1:1:475787:T:A	T	A	3255.83	AC=9;AF=0.563;AN=16;BaseQRankSum=0.364;ClippingRankSum=-1.461;DP=193;FS=6.774;MLEAC=9;MLEAF=0.563;MQ=60;MQRankSum=-0.47;QD=16.87;ReadPosRankSum=-9.425;SOR=0.363;ANN=A|splice_region_variant&intron_variant|LOW|HDLBP|ENSOARG00000017870|transcript|ENSOART00000019445.1|protein_coding|6/25|c.1084-3T>A||||||;CSQ=A|splice_region_variant&intron_variant|LOW|HDLBP|ENSOARG00000017870|Transcript|ENSOART000000…	GT:AD:DP:GQ:PL	0/1:8,11:19:99:279,0,171	0/1:7,16:23:99:405,0,144	0/1:9,26:35:99:652,0,177	0/1:9,27:36:99:684,0,142	0/1:2,13:15:19:352,0,19	0/1:13,7:20:99:144,0,295
1	477304	rs590852930	GCA_000298735.1:1:477304:A:G	A	G	4159.56	AC=14;AF=0.875;AN=16;BaseQRankSum=-4.847;ClippingRankSum=-1.123;DP=198;FS=0;MLEAC=14;MLEAF=0.875;MQ=60;MQRankSum=2.514;QD=21.01;ReadPosRankSum=0.074;SOR=0.752;ANN=G|intron_variant|MODIFIER|HDLBP|ENSOARG00000017870|transcript|ENSOART00000019445.1|protein_coding|9/25|c.1375+243A>G||||||;CSQ=G|intron_variant|MODIFIER|HDLBP|ENSOARG00000017870|Transcript|ENSOART00000019445|protein_coding||9/25||||||||…	GT:AD:DP:GQ:PL	0/1:7,11:18:99:225,0,145	1/1:0,22:22:66:570,66,0	1/1:4,49:53:40:1108,40,0	0/1:13,12:25:99:240,0,310	1/1:0,13:13:39:333,39,0	1/1:0,21:21:63:530,63,0
1	477401	rs417826170	GCA_000298735.1:1:477401:C:T	C	T	710.73	AC=4;AF=0.25;AN=16;BaseQRankSum=0.964;ClippingRankSum=-0.392;DP=259;FS=4.612;MLEAC=4;MLEAF=0.25;MQ=60;MQRankSum=0.213;QD=10.77;ReadPosRankSum=1.796;SOR=0.624;ANN=T|intron_variant|MODIFIER|HDLBP|ENSOARG00000017870|transcript|ENSOART00000019445.1|protein_coding|9/25|c.1375+340C>T||||||;CSQ=T|intron_variant|MODIFIER|HDLBP|ENSOARG00000017870|Transcript|ENSOART00000019445|protein_coding||9/25||||||||r…	GT:AD:DP:GQ:PL	0/0:43,0:43:99:0,129,1242	0/0:29,0:29:87:0,87,851	0/0:62,1:63:99:0,157,1784	0/0:28,0:28:84:0,84,847	1/1:0,12:12:36:367,36,0	0/0:30,0:30:90:0,90,888
1	477834	rs400813299	GCA_000298735.1:1:477834:G:A	G	A	2518.93	AC=5;AF=0.313;AN=16;BaseQRankSum=5.723;ClippingRankSum=-0.464;DP=285;FS=4.964;MLEAC=5;MLEAF=0.313;MQ=60;MQRankSum=-1.303;QD=14.82;ReadPosRankSum=0.653;SOR=0.99;ANN=A|intron_variant|MODIFIER|HDLBP|ENSOARG00000017870|transcript|ENSOART00000019445.1|protein_coding|9/25|c.1376-466G>A||||||;CSQ=A|intron_variant|MODIFIER|HDLBP|ENSOARG00000017870|Transcript|ENSOART00000019445|protein_coding||9/25|||||||…	GT:AD:DP:GQ:PL	0/1:20,23:43:99:552,0,424	1/1:0,36:36:99:1058,108,0	0/1:33,25:58:99:554,0,722	0/0:32,0:32:96:0,96,874	0/0:23,0:23:69:0,69,619	0/1:16,17:33:99:407,0,333
1	477847	rs414403446	GCA_000298735.1:1:477847:C:T	C	T	5472.32	AC=10;AF=0.625;AN=16;BaseQRankSum=3.632;ClippingRankSum=-0.303;DP=279;FS=9.417;MLEAC=10;MLEAF=0.625;MQ=60;MQRankSum=-0.062;QD=21.29;ReadPosRankSum=-0.135;SOR=1.202;ANN=T|intron_variant|MODIFIER|HDLBP|ENSOARG00000017870|transcript|ENSOART00000019445.1|protein_coding|9/25|c.1376-453C>T||||||;CSQ=T|intron_variant|MODIFIER|HDLBP|ENSOARG00000017870|Transcript|ENSOART00000019445|protein_coding||9/25|||…	GT:AD:DP:GQ:PL	0/1:13,25:38:99:667,0,284	1/1:0,35:35:99:1077,105,0	1/1:2,59:61:99:1719,119,0	0/1:20,13:33:99:293,0,506	0/0:22,0:22:66:0,66,660	1/1:0,31:31:93:944,93,0
1	477901	rs419627643	GCA_000298735.1:1:477901:G:A	G	A	5030.31	AC=10;AF=0.625;AN=16;BaseQRankSum=0.431;ClippingRankSum=0.606;DP=253;FS=5.76;MLEAC=10;MLEAF=0.625;MQ=60;MQRankSum=-0.307;QD=21.05;ReadPosRankSum=-1.187;SOR=0.747;ANN=A|intron_variant|MODIFIER|HDLBP|ENSOARG00000017870|transcript|ENSOART00000019445.1|protein_coding|9/25|c.1376-399G>A||||||;CSQ=A|intron_variant|MODIFIER|HDLBP|ENSOARG00000017870|Transcript|ENSOART00000019445|protein_coding||9/25|||||…	GT:AD:DP:GQ:PL	0/1:12,22:34:99:554,0,261	1/1:0,29:29:87:890,87,0	1/1:2,57:59:99:1688,116,0	0/1:21,16:37:99:386,0,542	0/0:14,0:14:42:0,42,432	1/1:0,28:28:84:842,84,0
1	477919	rs604372007	GCA_000298735.1:1:477919:CAG:C	CAG	C	2178.29	AC=6;AF=0.375;AN=16;BaseQRankSum=-6.43;ClippingRankSum=0.644;DP=231;FS=30.614;MLEAC=6;MLEAF=0.375;MQ=60;MQRankSum=-0.074;QD=11.29;ReadPosRankSum=1.378;SOR=1.392;ANN=C|intron_variant|MODIFIER|HDLBP|ENSOARG00000017870|transcript|ENSOART00000019445.1|protein_coding|9/25|c.1376-380_1376-379delAG||||||;CSQ=-|intron_variant|MODIFIER|HDLBP|ENSOARG00000017870|Transcript|ENSOART00000019445|protein_coding|…	GT:AD:DP:GQ:PL	0/1:28,4:32:84:84,0,1129	0/0:24,0:24:72:0,72,1028	0/1:29,23:52:99:781,0,1084	0/1:18,11:29:99:375,0,723	0/0:14,0:14:42:0,42,616	0/1:15,9:24:99:232,0,569
1	478087	rs413197572	GCA_000298735.1:1:478087:G:A	G	A	3391.31	AC=10;AF=0.625;AN=16;BaseQRankSum=4.916;ClippingRankSum=0.57;DP=194;FS=5.612;MLEAC=10;MLEAF=0.625;MQ=60;MQRankSum=0.409;QD=19.38;ReadPosRankSum=3.17;SOR=1.102;ANN=A|intron_variant|MODIFIER|HDLBP|ENSOARG00000017870|transcript|ENSOART00000019445.1|protein_coding|9/25|c.1376-213G>A||||||;CSQ=A|intron_variant|MODIFIER|HDLBP|ENSOARG00000017870|Transcript|ENSOART00000019445|protein_coding||9/25||||||||…	GT:AD:DP:GQ:PL	0/1:9,21:30:99:529,0,147	1/1:0,22:22:66:626,66,0	1/1:1,36:37:80:1009,80,0	0/1:14,14:28:99:342,0,300	0/0:19,0:19:57:0,57,503	1/1:0,15:15:45:449,45,0
1	478194	rs405400763	GCA_000298735.1:1:478194:G:A	G	A	1832.61	AC=5;AF=0.313;AN=16;BaseQRankSum=6.063;ClippingRankSum=-1.703;DP=214;FS=0.516;MLEAC=5;MLEAF=0.313;MQ=60;MQRankSum=0.138;QD=11.98;ReadPosRankSum=0.981;SOR=0.621;ANN=A|intron_variant|MODIFIER|HDLBP|ENSOARG00000017870|transcript|ENSOART00000019445.1|protein_coding|9/25|c.1376-106G>A||||||;CSQ=A|intron_variant|MODIFIER|HDLBP|ENSOARG00000017870|Transcript|ENSOART00000019445|protein_coding||9/25|||||||…	GT:AD:DP:GQ:PL	0/0:24,2:26:17:0,17,532	0/0:21,0:21:63:0,63,572	0/1:29,20:49:99:440,0,594	0/1:11,19:30:99:484,0,209	0/0:13,0:13:39:0,39,332	0/1:13,12:25:99:260,0,271
1	478553	rs423828414	GCA_000298735.1:1:478553:A:G	A	G	2770.55	AC=14;AF=0.875;AN=16;BaseQRankSum=-1.211;ClippingRankSum=0.795;DP=116;FS=1.03;MLEAC=14;MLEAF=0.875;MQ=60;MQRankSum=-0.086;QD=23.88;ReadPosRankSum=0.208;SOR=0.495;ANN=G|intron_variant|MODIFIER|HDLBP|ENSOARG00000017870|transcript|ENSOART00000019445.1|protein_coding|10/25|c.1515+114A>G||||||;CSQ=G|intron_variant|MODIFIER|HDLBP|ENSOARG00000017870|Transcript|ENSOART00000019445|protein_coding||10/25|||…	GT:AD:DP:GQ:PL	0/1:4,12:16:71:295,0,71	1/1:0,15:15:45:457,45,0	1/1:1,18:19:26:502,26,0	0/1:11,6:17:99:132,0,269	1/1:0,8:8:24:242,24,0	1/1:0,11:11:33:326,33,0
1	480992	rs410014432	GCA_000298735.1:1:480992:T:C	T	C	4526.54	AC=14;AF=0.875;AN=16;BaseQRankSum=-3.696;ClippingRankSum=1.313;DP=192;FS=7.286;MLEAC=14;MLEAF=0.875;MQ=60;MQRankSum=-0.27;QD=23.58;ReadPosRankSum=0.026;SOR=0.192;ANN=C|downstream_gene_variant|MODIFIER|ENSOARG00000025486|ENSOARG00000025486|transcript|ENSOART00000027410.1|lincRNA||n.*4114A>G|||||4114|,C|intron_variant|MODIFIER|HDLBP|ENSOARG00000017870|transcript|ENSOART00000019445.1|protein_coding|…	GT:AD:DP:GQ:PL	0/1:4,17:21:65:397,0,65	1/1:0,23:23:69:630,69,0	1/1:3,49:52:62:1234,62,0	0/1:9,12:21:99:257,0,215	1/1:0,8:8:24:228,24,0	1/1:0,32:32:95:837,95,0
1	481034	rs419192360	GCA_000298735.1:1:481034:G:A	G	A	3593.76	AC=7;AF=0.438;AN=16;BaseQRankSum=6.768;ClippingRankSum=0.235;DP=223;FS=6.496;MLEAC=7;MLEAF=0.438;MQ=60;MQRankSum=1.239;QD=23.49;ReadPosRankSum=1.948;SOR=0.942;ANN=A|downstream_gene_variant|MODIFIER|ENSOARG00000025486|ENSOARG00000025486|transcript|ENSOART00000027410.1|lincRNA||n.*4072C>T|||||4072|,A|intron_variant|MODIFIER|HDLBP|ENSOARG00000017870|transcript|ENSOART00000019445.1|protein_coding|14/…	GT:AD:DP:GQ:PL	0/1:7,21:28:91:532,0,91	1/1:0,22:22:66:728,66,0	1/1:2,66:68:99:1868,145,0	0/0:24,0:24:72:0,72,679	0/0:10,0:10:30:0,30,271	0/1:12,12:24:99:431,0,243
1	481049	rs400051714	GCA_000298735.1:1:481049:C:A	C	A	433.54	AC=2;AF=0.125;AN=16;BaseQRankSum=-1.054;ClippingRankSum=-0.35;DP=227;FS=0.835;MLEAC=2;MLEAF=0.125;MQ=60;MQRankSum=0.494;QD=8.67;ReadPosRankSum=1.58;SOR=0.819;ANN=A|downstream_gene_variant|MODIFIER|ENSOARG00000025486|ENSOARG00000025486|transcript|ENSOART00000027410.1|lincRNA||n.*4057G>T|||||4057|,A|intron_variant|MODIFIER|HDLBP|ENSOARG00000017870|transcript|ENSOART00000019445.1|protein_coding|14/2…	GT:AD:DP:GQ:PL	0/0:31,0:31:93:0,93,935	0/1:15,8:23:99:147,0,362	0/0:71,0:71:99:0,213,2099	0/0:24,0:24:72:0,72,1013	0/0:10,0:10:30:0,30,422	0/1:13,14:27:99:326,0,489
1	481190	rs413401963	GCA_000298735.1:1:481190:C:T	C	T	959.96	AC=5;AF=0.313;AN=16;BaseQRankSum=2.473;ClippingRankSum=-0.684;DP=215;FS=6.08;MLEAC=5;MLEAF=0.313;MQ=60;MQRankSum=-0.484;QD=6.86;ReadPosRankSum=3.467;SOR=1.102;ANN=T|downstream_gene_variant|MODIFIER|ENSOARG00000025486|ENSOARG00000025486|transcript|ENSOART00000027410.1|lincRNA||n.*3916G>A|||||3916|,T|intron_variant|MODIFIER|HDLBP|ENSOARG00000017870|transcript|ENSOART00000019445.1|protein_coding|14/…	GT:AD:DP:GQ:PL	0/1:27,6:33:83:83,0,691	0/1:12,6:18:99:128,0,223	0/1:30,24:54:99:566,0,593	0/0:31,0:31:93:0,93,891	0/0:10,0:10:30:0,30,269	0/1:17,8:25:99:159,0,374
1	481339	rs422456943	GCA_000298735.1:1:481339:G:A	G	A	130.29	AC=1;AF=0.063;AN=16;BaseQRankSum=1.86;ClippingRankSum=-2.169;DP=148;FS=0;MLEAC=1;MLEAF=0.063;MQ=60;MQRankSum=1.16;QD=8.69;ReadPosRankSum=0.077;SOR=0.941;ANN=A|downstream_gene_variant|MODIFIER|ENSOARG00000025486|ENSOARG00000025486|transcript|ENSOART00000027410.1|lincRNA||n.*3767C>T|||||3767|,A|intron_variant|MODIFIER|HDLBP|ENSOARG00000017870|transcript|ENSOART00000019445.1|protein_coding|14/25|c.1…	GT:AD:DP:GQ:PL	0/0:29,0:29:87:0,87,802	0/1:8,7:15:99:164,0,157	0/0:37,0:37:99:0,110,970	0/0:14,0:14:42:0,42,407	0/0:12,0:12:36:0,36,324	0/0:14,0:14:41:0,41,341
1	481392	rs423783408	GCA_000298735.1:1:481392:A:T	A	T	2368.69	AC=10;AF=0.625;AN=16;BaseQRankSum=6.081;ClippingRankSum=-1.402;DP=145;FS=10.252;MLEAC=10;MLEAF=0.625;MQ=60;MQRankSum=-0.094;QD=16.34;ReadPosRankSum=3.452;SOR=0.956;ANN=T|downstream_gene_variant|MODIFIER|ENSOARG00000025486|ENSOARG00000025486|transcript|ENSOART00000027410.1|lincRNA||n.*3714T>A|||||3714|,T|intron_variant|MODIFIER|HDLBP|ENSOARG00000017870|transcript|ENSOART00000019445.1|protein_codin…	GT:AD:DP:GQ:PL	0/1:14,8:22:99:291,0,587	0/1:8,3:11:99:102,0,301	0/1:36,3:39:15:15,0,1513	1/1:0,13:13:39:585,39,0	1/1:1,16:17:6:675,6,0	0/1:8,8:16:99:286,0,312
1	481393	rs404294710	GCA_000298735.1:1:481393:C:T	C	T	2368.69	AC=10;AF=0.625;AN=16;BaseQRankSum=5.654;ClippingRankSum=-0.317;DP=145;FS=8.803;MLEAC=10;MLEAF=0.625;MQ=60;MQRankSum=0.249;QD=16.34;ReadPosRankSum=3.285;SOR=0.98;ANN=T|downstream_gene_variant|MODIFIER|ENSOARG00000025486|ENSOARG00000025486|transcript|ENSOART00000027410.1|lincRNA||n.*3713G>A|||||3713|,T|intron_variant|MODIFIER|HDLBP|ENSOARG00000017870|transcript|ENSOART00000019445.1|protein_coding|1…	GT:AD:DP:GQ:PL	0/1:15,8:23:99:291,0,587	0/1:7,3:10:99:102,0,301	0/1:36,3:39:15:15,0,1513	1/1:0,13:13:39:585,39,0	1/1:1,16:17:6:675,6,0	0/1:8,8:16:99:286,0,312
1	481413	rs413483086	GCA_000298735.1:1:481413:A:G	A	G	266.55	AC=2;AF=0.125;AN=16;BaseQRankSum=-3.746;ClippingRankSum=0.643;DP=163;FS=8.486;MLEAC=2;MLEAF=0.125;MQ=60;MQRankSum=-0.405;QD=6.35;ReadPosRankSum=-0.564;SOR=1.453;ANN=G|downstream_gene_variant|MODIFIER|ENSOARG00000025486|ENSOARG00000025486|transcript|ENSOART00000027410.1|lincRNA||n.*3693T>C|||||3693|,G|intron_variant|MODIFIER|HDLBP|ENSOARG00000017870|transcript|ENSOART00000019445.1|protein_coding|1…	GT:AD:DP:GQ:PL	0/1:18,8:26:99:142,0,492	0/0:14,0:14:42:0,42,441	0/0:37,3:40:31:0,31,1062	0/1:9,7:16:99:164,0,230	0/0:20,0:20:60:0,60,613	0/0:15,0:15:45:0,45,456
1	481436	rs403669027	GCA_000298735.1:1:481436:C:T	C	T	317.55	AC=2;AF=0.125;AN=16;BaseQRankSum=0.912;ClippingRankSum=-0.099;DP=165;FS=0;MLEAC=2;MLEAF=0.125;MQ=60;MQRankSum=0.29;QD=10.24;ReadPosRankSum=1.369;SOR=0.763;ANN=T|downstream_gene_variant|MODIFIER|ENSOARG00000025486|ENSOARG00000025486|transcript|ENSOART00000027410.1|lincRNA||n.*3670G>A|||||3670|,T|intron_variant|MODIFIER|HDLBP|ENSOARG00000017870|transcript|ENSOART00000019445.1|protein_coding|14/25|c…	GT:AD:DP:GQ:PL	0/0:25,0:25:78:0,78,1156	0/0:22,0:22:72:0,72,1048	0/0:46,0:46:99:0,138,2054	0/1:11,6:17:99:219,0,444	0/0:15,0:15:45:0,45,675	0/1:10,4:14:99:138,0,408
1	481437	rs417025408	GCA_000298735.1:1:481437:A:G	A	G	317.55	AC=2;AF=0.125;AN=16;BaseQRankSum=2.897;ClippingRankSum=-0.57;DP=167;FS=0;MLEAC=2;MLEAF=0.125;MQ=60;MQRankSum=-0.368;QD=10.24;ReadPosRankSum=1.44;SOR=0.766;ANN=G|downstream_gene_variant|MODIFIER|ENSOARG00000025486|ENSOARG00000025486|transcript|ENSOART00000027410.1|lincRNA||n.*3669T>C|||||3669|,G|intron_variant|MODIFIER|HDLBP|ENSOARG00000017870|transcript|ENSOART00000019445.1|protein_coding|14/25|c…	GT:AD:DP:GQ:PL	0/0:25,0:25:75:0,75,1125	0/0:24,0:24:72:0,72,1048	0/0:45,0:45:99:0,138,2054	0/1:11,6:17:99:219,0,444	0/0:15,0:15:45:0,45,675	0/1:10,4:14:99:138,0,408
1	481512	rs416223441	GCA_000298735.1:1:481512:G:A	G	A	1160.27	AC=5;AF=0.313;AN=16;BaseQRankSum=3.559;ClippingRankSum=-1.079;DP=161;FS=3.983;MLEAC=5;MLEAF=0.313;MQ=60;MQRankSum=0.287;QD=11.26;ReadPosRankSum=3.273;SOR=0.579;ANN=A|downstream_gene_variant|MODIFIER|ENSOARG00000025486|ENSOARG00000025486|transcript|ENSOART00000027410.1|lincRNA||n.*3594C>T|||||3594|,A|intron_variant|MODIFIER|HDLBP|ENSOARG00000017870|transcript|ENSOART00000019445.1|protein_coding|14…	GT:AD:DP:GQ:PL	0/1:10,12:22:99:292,0,207	0/1:13,7:20:99:122,0,311	0/1:16,23:39:99:553,0,246	0/1:7,9:16:99:227,0,153	0/0:15,0:15:45:0,45,394	0/0:20,0:20:60:0,60,532
1	481775	*	GCA_000298735.1:1:481775:C:T	C	T	677.29	AC=1;AF=0.063;AN=16;BaseQRankSum=2.295;ClippingRankSum=-0.6;DP=248;FS=4.276;MLEAC=1;MLEAF=0.063;MQ=60;MQRankSum=-0.268;QD=9.28;ReadPosRankSum=1.486;SOR=1.095;ANN=T|downstream_gene_variant|MODIFIER|ENSOARG00000025486|ENSOARG00000025486|transcript|ENSOART00000027410.1|lincRNA||n.*3331G>A|||||3331|,T|intron_variant|MODIFIER|HDLBP|ENSOARG00000017870|transcript|ENSOART00000019445.1|protein_coding|14/2…	GT:AD:DP:GQ:PL	0/0:32,3:35:36:0,36,807	0/0:26,0:26:78:0,78,716	0/1:39,34:73:99:711,0,798	0/0:33,0:33:99:0,99,913	0/0:19,0:19:57:0,57,497	0/0:29,0:29:87:0,87,756
1	482153	rs422723801	GCA_000298735.1:1:482153:G:A	G	A	3684.75	AC=7;AF=0.438;AN=16;BaseQRankSum=1.003;ClippingRankSum=-0.083;DP=203;FS=14.089;MLEAC=7;MLEAF=0.438;MQ=60;MQRankSum=0.146;QD=24.24;ReadPosRankSum=0.976;SOR=0.89;ANN=A|downstream_gene_variant|MODIFIER|ENSOARG00000025486|ENSOARG00000025486|transcript|ENSOART00000027410.1|lincRNA||n.*2953C>T|||||2953|,A|intron_variant|MODIFIER|HDLBP|ENSOARG00000017870|transcript|ENSOART00000019445.1|protein_coding|14…	GT:AD:DP:GQ:PL	0/1:8,20:28:99:533,0,150	1/1:0,24:24:72:742,72,0	1/1:3,65:68:99:1910,125,0	0/0:18,0:18:54:0,54,565	0/0:16,0:16:48:0,48,465	0/1:8,14:22:99:347,0,170
1	482246	rs426096945	GCA_000298735.1:1:482246:C:T	C	T	3321.75	AC=7;AF=0.438;AN=16;BaseQRankSum=5.005;ClippingRankSum=-1.074;DP=220;FS=1.662;MLEAC=7;MLEAF=0.438;MQ=60;MQRankSum=0.922;QD=21.71;ReadPosRankSum=-1.541;SOR=0.839;ANN=T|downstream_gene_variant|MODIFIER|ENSOARG00000025486|ENSOARG00000025486|transcript|ENSOART00000027410.1|lincRNA||n.*2860G>A|||||2860|,T|intron_variant|MODIFIER|HDLBP|ENSOARG00000017870|transcript|ENSOART00000019445.1|protein_coding|1…	GT:AD:DP:GQ:PL	0/1:7,20:27:99:493,0,111	1/1:0,16:16:48:479,48,0	1/1:1,67:68:99:1884,173,0	0/0:22,0:22:65:0,65,559	0/0:15,0:15:45:0,45,392	0/1:14,15:29:99:346,0,298
1	482774	*	GCA_000298735.1:1:482774:A:T	A	T	5720.29	AC=8;AF=0.5;AN=16;BaseQRankSum=-0.456;ClippingRankSum=-0.779;DP=454;FS=5.934;MLEAC=8;MLEAF=0.5;MQ=60;MQRankSum=-0.131;QD=12.6;ReadPosRankSum=-14.783;SOR=0.654;ANN=T|splice_acceptor_variant&intron_variant|HIGH|HDLBP|ENSOARG00000017870|transcript|ENSOART00000019445.1|protein_coding|14/25|c.1954-2A>T||||||,T|downstream_gene_variant|MODIFIER|ENSOARG00000025486|ENSOARG00000025486|transcript|ENSOART000…	GT:AD:DP:GQ:PL	0/1:21,23:44:99:501,0,612	0/1:20,35:55:99:859,0,443	0/1:55,50:105:99:1151,0,1330	0/1:29,42:71:99:1019,0,740	0/1:20,29:49:99:693,0,506	0/1:27,17:44:99:345,0,749
1	483247	*	GCA_000298735.1:1:483247:G:C	G	C	61.27	AC=1;AF=0.063;AN=16;BaseQRankSum=3.07;ClippingRankSum=-0.853;DP=307;FS=0;MLEAC=1;MLEAF=0.063;MQ=60;MQRankSum=-0.264;QD=6.81;ReadPosRankSum=1.517;SOR=0.821;ANN=C|downstream_gene_variant|MODIFIER|ENSOARG00000025486|ENSOARG00000025486|transcript|ENSOART00000027410.1|lincRNA||n.*1859C>G|||||1859|,C|intron_variant|MODIFIER|HDLBP|ENSOARG00000017870|transcript|ENSOART00000019445.1|protein_coding|15/25|c…	GT:AD:DP:GQ:PL	0/0:54,0:54:99:0,162,2333	0/0:31,0:31:96:0,96,1385	0/0:77,0:77:99:0,241,3500	0/0:30,0:30:89:0,89,994	0/0:20,0:20:60:0,60,513	0/0:48,0:48:99:0,144,1706
1	483248	rs603520503	GCA_000298735.1:1:483248:TG:T	TG	T	4156.71	AC=7;AF=0.438;AN=16;BaseQRankSum=1.921;ClippingRankSum=-0.054;DP=305;FS=2.323;MLEAC=7;MLEAF=0.438;MQ=60;MQRankSum=1.239;QD=29.27;ReadPosRankSum=2.577;SOR=0.55;ANN=T|downstream_gene_variant|MODIFIER|ENSOARG00000025486|ENSOARG00000025486|transcript|ENSOART00000027410.1|lincRNA||n.*1857delC|||||1857|,T|intron_variant|MODIFIER|HDLBP|ENSOARG00000017870|transcript|ENSOART00000019445.1|protein_coding|15…	GT:AD:DP:GQ:PL	0/0:49,0:49:99:0,147,2192	0/0:29,0:29:87:0,87,1284	0/0:75,0:75:99:0,229,3344	0/1:12,12:24:99:466,0,465	1/1:0,17:17:66:886,66,0	0/1:24,20:44:99:893,0,914
1	483253	rs590769972	GCA_000298735.1:1:483253:C:A	C	A	4164.75	AC=7;AF=0.438;AN=16;BaseQRankSum=6.997;ClippingRankSum=0.078;DP=311;FS=0;MLEAC=7;MLEAF=0.438;MQ=60;MQRankSum=2.119;QD=27.04;ReadPosRankSum=-1.571;SOR=0.665;ANN=A|downstream_gene_variant|MODIFIER|ENSOARG00000025486|ENSOARG00000025486|transcript|ENSOART00000027410.1|lincRNA||n.*1853G>T|||||1853|,A|intron_variant|MODIFIER|HDLBP|ENSOARG00000017870|transcript|ENSOART00000019445.1|protein_coding|15/25|…	GT:AD:DP:GQ:PL	0/0:50,0:50:99:0,153,2249	0/0:29,0:29:90:0,90,1312	0/0:78,0:78:99:0,238,3424	0/1:12,13:25:99:466,0,465	1/1:0,22:22:66:886,66,0	0/1:24,27:51:99:893,0,914
1	483323	rs418544146	GCA_000298735.1:1:483323:C:G	C	G	1148.86	AC=3;AF=0.188;AN=16;BaseQRankSum=-5.037;ClippingRankSum=0.301;DP=322;FS=0.522;MLEAC=3;MLEAF=0.188;MQ=60;MQRankSum=-1.131;QD=8.98;ReadPosRankSum=-0.975;SOR=0.719;ANN=G|downstream_gene_variant|MODIFIER|ENSOARG00000025486|ENSOARG00000025486|transcript|ENSOART00000027410.1|lincRNA||n.*1783G>C|||||1783|,G|intron_variant|MODIFIER|HDLBP|ENSOARG00000017870|transcript|ENSOART00000019445.1|protein_coding|1…	GT:AD:DP:GQ:PL	0/0:49,0:49:99:0,147,1435	0/0:31,0:31:93:0,93,921	0/0:82,0:82:99:0,246,2399	0/1:22,19:41:99:353,0,555	0/0:23,0:23:69:0,69,671	0/1:23,15:38:99:292,0,568
1	483724	rs418886692	GCA_000298735.1:1:483724:G:A	G	A	6738.75	AC=7;AF=0.438;AN=16;BaseQRankSum=6.924;ClippingRankSum=-1.779;DP=336;FS=2.903;MLEAC=7;MLEAF=0.438;MQ=60;MQRankSum=-1.582;QD=30.91;ReadPosRankSum=1.717;SOR=0.589;ANN=A|downstream_gene_variant|MODIFIER|ENSOARG00000025486|ENSOARG00000025486|transcript|ENSOART00000027410.1|lincRNA||n.*1382C>T|||||1382|,A|intron_variant|MODIFIER|HDLBP|ENSOARG00000017870|transcript|ENSOART00000019445.1|protein_coding|1…	GT:AD:DP:GQ:PL	0/1:17,36:53:99:1440,0,560	1/1:0,35:35:99:1535,105,0	1/1:4,71:75:49:2921,49,0	0/0:38,0:38:99:0,114,1640	0/0:29,0:29:87:0,87,1178	0/1:21,19:40:99:644,0,810
1	483733	rs399211530	GCA_000298735.1:1:483733:G:A	G	A	6883.75	AC=7;AF=0.438;AN=16;BaseQRankSum=3.24;ClippingRankSum=-0.26;DP=323;FS=1.829;MLEAC=7;MLEAF=0.438;MQ=60;MQRankSum=0.013;QD=32.02;ReadPosRankSum=0.421;SOR=0.586;ANN=A|downstream_gene_variant|MODIFIER|ENSOARG00000025486|ENSOARG00000025486|transcript|ENSOART00000027410.1|lincRNA||n.*1373C>T|||||1373|,A|intron_variant|MODIFIER|HDLBP|ENSOARG00000017870|transcript|ENSOART00000019445.1|protein_coding|15/2…	GT:AD:DP:GQ:PL	0/1:14,35:49:99:1441,0,499	1/1:0,39:39:99:1701,123,0	1/1:4,67:71:46:2901,46,0	0/0:37,0:37:99:0,114,1650	0/0:24,0:24:81:0,81,1129	0/1:24,17:41:99:643,0,909
1	483797	rs425929578	GCA_000298735.1:1:483797:C:T	C	T	2625.93	AC=5;AF=0.313;AN=16;BaseQRankSum=3.008;ClippingRankSum=0.317;DP=297;FS=0.444;MLEAC=5;MLEAF=0.313;MQ=60;MQRankSum=0.746;QD=14.51;ReadPosRankSum=1.039;SOR=0.747;ANN=T|downstream_gene_variant|MODIFIER|ENSOARG00000025486|ENSOARG00000025486|transcript|ENSOART00000027410.1|lincRNA||n.*1309G>A|||||1309|,T|intron_variant|MODIFIER|HDLBP|ENSOARG00000017870|transcript|ENSOART00000019445.1|protein_coding|15/…	GT:AD:DP:GQ:PL	0/1:24,23:47:99:537,0,580	1/1:0,24:24:72:751,72,0	0/1:28,32:60:99:781,0,647	0/0:36,0:36:99:0,108,1057	0/0:21,0:21:63:0,63,637	0/1:25,25:50:99:609,0,571
1	483840	rs398530033	GCA_000298735.1:1:483840:G:A	G	A	879.85	AC=3;AF=0.188;AN=16;BaseQRankSum=6.535;ClippingRankSum=-1.164;DP=234;FS=0.624;MLEAC=3;MLEAF=0.188;MQ=60;MQRankSum=-1.627;QD=8.15;ReadPosRankSum=1.928;SOR=0.789;ANN=A|downstream_gene_variant|MODIFIER|ENSOARG00000025486|ENSOARG00000025486|transcript|ENSOART00000027410.1|lincRNA||n.*1266C>T|||||1266|,A|intron_variant|MODIFIER|HDLBP|ENSOARG00000017870|transcript|ENSOART00000019445.1|protein_coding|15…	GT:AD:DP:GQ:PL	0/1:22,6:28:93:93,0,512	0/0:17,0:17:51:0,51,439	0/1:34,27:61:99:626,0,738	0/0:33,0:33:99:0,99,879	0/0:12,0:12:36:0,36,308	0/0:33,1:34:92:0,92,884
1	484243	rs427465663	GCA_000298735.1:1:484243:C:A	C	A	1203.72	AC=4;AF=0.25;AN=16;BaseQRankSum=1.917;ClippingRankSum=-0.821;DP=295;FS=5.655;MLEAC=4;MLEAF=0.25;MQ=60;MQRankSum=-0.762;QD=16.05;ReadPosRankSum=1.873;SOR=1.116;ANN=A|downstream_gene_variant|MODIFIER|ENSOARG00000025486|ENSOARG00000025486|transcript|ENSOART00000027410.1|lincRNA||n.*863G>T|||||863|,A|intron_variant|MODIFIER|HDLBP|ENSOARG00000017870|transcript|ENSOART00000019445.1|protein_coding|15/25…	GT:AD:DP:GQ:PL	0/0:32,0:32:96:0,96,875	0/0:27,0:27:81:0,81,730	0/0:79,0:79:99:0,236,2150	0/0:41,0:41:99:0,122,1129	1/1:0,21:21:63:613,63,0	0/0:41,0:41:99:0,123,1145
1	484506	rs599217846	GCA_000298735.1:1:484506:G:A	G	A	185.91	AC=3;AF=0.188;AN=16;BaseQRankSum=2.835;ClippingRankSum=-0.677;DP=209;FS=1.907;MLEAC=3;MLEAF=0.188;MQ=60;MQRankSum=0.456;QD=13.28;ReadPosRankSum=0.653;SOR=0.254;ANN=A|downstream_gene_variant|MODIFIER|ENSOARG00000025486|ENSOARG00000025486|transcript|ENSOART00000027410.1|lincRNA||n.*600C>T|||||600|,A|intron_variant|MODIFIER|HDLBP|ENSOARG00000017870|transcript|ENSOART00000019445.1|protein_coding|15/2…	GT:AD:DP:GQ:PL	0/0:30,0:30:90:0,90,899	0/0:34,0:34:99:0,102,987	0/0:57,0:57:99:0,171,1667	0/0:26,0:26:78:0,78,753	1/1:0,7:7:21:223,21,0	0/0:20,0:20:60:0,60,602
1	485820	rs408569281	GCA_000298735.1:1:485820:A:G	A	G	3720.75	AC=7;AF=0.438;AN=16;BaseQRankSum=-12.184;ClippingRankSum=-0.34;DP=336;FS=12.131;MLEAC=7;MLEAF=0.438;MQ=60;MQRankSum=0.658;QD=16.32;ReadPosRankSum=-1.402;SOR=1.199;ANN=G|intron_variant|MODIFIER|HDLBP|ENSOARG00000017870|transcript|ENSOART00000019445.1|protein_coding|15/25|c.2173-51A>G||||||,G|non_coding_exon_variant|MODIFIER|ENSOARG00000025486|ENSOARG00000025486|transcript|ENSOART00000027410.1|linc…	GT:AD:DP:GQ:PL	0/1:18,29:47:99:586,0,398	1/1:0,31:31:93:843,93,0	1/1:3,80:83:99:1892,155,0	0/0:32,0:32:96:0,96,972	0/0:25,0:25:75:0,75,737	0/1:31,17:48:99:301,0,800
1	485972	rs588571186	GCA_000298735.1:1:485972:CGGGGCGCGCATCCGCGCG:C	CGGGGCGCGCATCCGCGCG	C	95571.3	AC=16;AF=1;AN=16;BaseQRankSum=4.31;ClippingRankSum=-0.65;DP=10779;FS=9.154;MLEAC=16;MLEAF=1;MQ=60;MQRankSum=-0.326;QD=8.87;ReadPosRankSum=6.779;SOR=0.013;ANN=C|inframe_deletion|MODERATE|HDLBP|ENSOARG00000017870|transcript|ENSOART00000019445.1|protein_coding|16/26|c.2287_2304delCGCGCGGGGGCGCGCATC|p.Arg763_Ile768del|2287/3822|2287/3822|763/1273||INFO_REALIGN_3_PRIME,C|non_coding_exon_variant|MODIFI…	GT:AD:DP:GQ:PL	1/1:13,565:578:99:13349,1511,0	1/1:14,525:539:99:12219,1391,0	1/1:23,737:760:99:17040,1908,0	1/1:14,587:601:99:13645,1588,0	1/1:8,433:441:99:10081,1197,0	1/1:11,421:432:99:9655,1153,0
1	486009	*	GCA_000298735.1:1:486009:G:C	G	C	282282.0	AC=16;AF=1;AN=16;DP=7343;FS=0;MLEAC=16;MLEAF=1;MQ=60;QD=25.52;SOR=0.801;ANN=C|missense_variant|MODERATE|HDLBP|ENSOARG00000017870|transcript|ENSOART00000019445.1|protein_coding|16/26|c.2311G>C|p.Ala771Pro|2311/3822|2311/3822|771/1273||,C|non_coding_exon_variant|MODIFIER|ENSOARG00000025486|ENSOARG00000025486|transcript|ENSOART00000027410.1|lincRNA|2/2|n.732C>G||||||;CSQ=C|non_coding_transcript_exon…	GT:AD:DP:GQ:PL	1/1:0,964:964:99:37468,2923,0	1/1:0,928:928:99:35964,2818,0	1/1:0,1354:1354:99:51924,4115,0	1/1:0,1055:1055:99:40640,3195,0	1/1:0,810:810:99:30912,2453,0	1/1:0,748:748:99:28861,2266,0
1	486196	*	GCA_000298735.1:1:486196:A:T	A	T	4217.3	AC=8;AF=0.5;AN=16;BaseQRankSum=-3.81;ClippingRankSum=-1.462;DP=202;FS=2.142;MLEAC=8;MLEAF=0.5;MQ=60;MQRankSum=0.006;QD=20.88;ReadPosRankSum=-7.064;SOR=1.089;ANN=T|splice_acceptor_variant&intron_variant|HIGH|HDLBP|ENSOARG00000017870|transcript|ENSOART00000019445.1|protein_coding|16/25|c.2413-2A>T||||||,T|non_coding_exon_variant|MODIFIER|ENSOARG00000025486|ENSOARG00000025486|transcript|ENSOART00000…	GT:AD:DP:GQ:PL	0/1:4,18:22:99:400,0,252	0/1:1,17:18:69:401,0,69	0/1:4,37:41:30:885,0,30	0/1:1,27:28:31:668,0,31	0/1:3,18:21:58:432,0,58	0/1:2,17:19:99:413,0,114
1	486245	rs421478062	GCA_000298735.1:1:486245:T:C	T	C	320505.0	AC=16;AF=1;AN=16;BaseQRankSum=1.333;ClippingRankSum=-0.87;DP=6994;FS=0;MLEAC=16;MLEAF=1;MQ=60;MQRankSum=-0.087;QD=31.18;ReadPosRankSum=-0.268;SOR=0.544;ANN=C|synonymous_variant|LOW|HDLBP|ENSOARG00000017870|transcript|ENSOART00000019445.1|protein_coding|17/26|c.2460T>C|p.Arg820Arg|2460/3822|2460/3822|820/1273||,C|non_coding_exon_variant|MODIFIER|ENSOARG00000025486|ENSOARG00000025486|transcript|ENS…	GT:AD:DP:GQ:PL	1/1:1,827:828:99:37995,2605,0	1/1:0,895:895:99:40903,2811,0	1/1:1,1250:1251:99:57792,3938,0	1/1:0,1006:1006:99:46146,3178,0	1/1:1,717:718:99:33134,2280,0	1/1:0,752:752:99:34322,2345,0
1	486253	rs597370722	GCA_000298735.1:1:486253:G:T	G	T	333332.0	AC=16;AF=1;AN=16;BaseQRankSum=1.501;ClippingRankSum=-1.628;DP=7574;FS=0;MLEAC=16;MLEAF=1;MQ=60;MQRankSum=-0.084;QD=30.3;ReadPosRankSum=-0.475;SOR=0.541;ANN=T|missense_variant|MODERATE|HDLBP|ENSOARG00000017870|transcript|ENSOART00000019445.1|protein_coding|17/26|c.2468G>T|p.Gly823Val|2468/3822|2468/3822|823/1273||,T|non_coding_exon_variant|MODIFIER|ENSOARG00000025486|ENSOARG00000025486|transcript|…	GT:AD:DP:GQ:PL	1/1:1,917:918:99:40142,2818,0	1/1:0,959:959:99:42374,2961,0	1/1:1,1378:1379:99:60481,4202,0	1/1:0,1087:1087:99:47679,3314,0	1/1:1,779:780:99:34248,2391,0	1/1:0,809:809:99:35768,2486,0
1	486878	rs398222446	GCA_000298735.1:1:486878:T:C	T	C	7058.53	AC=14;AF=0.875;AN=16;BaseQRankSum=-2.8;ClippingRankSum=-0.25;DP=318;FS=0.662;MLEAC=14;MLEAF=0.875;MQ=60;MQRankSum=0.351;QD=22.2;ReadPosRankSum=0.742;SOR=0.82;ANN=C|intron_variant|MODIFIER|HDLBP|ENSOARG00000017870|transcript|ENSOART00000019445.1|protein_coding|18/25|c.2770+77T>C||||||,C|intron_variant|MODIFIER|ENSOARG00000025486|ENSOARG00000025486|transcript|ENSOART00000027410.1|lincRNA|1/1|n.328-…	GT:AD:DP:GQ:PL	0/1:20,34:54:99:802,0,421	1/1:0,34:34:99:980,102,0	1/1:0,58:58:99:1614,173,0	0/1:22,16:38:99:316,0,563	1/1:0,26:26:78:732,78,0	1/1:0,39:39:99:1076,116,0
1	486959	rs590273264	GCA_000298735.1:1:486959:C:T	C	T	1870.85	AC=3;AF=0.188;AN=16;BaseQRankSum=0.81;ClippingRankSum=1.633;DP=470;FS=4.528;MLEAC=3;MLEAF=0.188;MQ=60;MQRankSum=0.84;QD=8.82;ReadPosRankSum=1.615;SOR=0.71;ANN=T|intron_variant|MODIFIER|HDLBP|ENSOARG00000017870|transcript|ENSOART00000019445.1|protein_coding|18/25|c.2770+158C>T||||||,T|intron_variant|MODIFIER|ENSOARG00000025486|ENSOARG00000025486|transcript|ENSOART00000027410.1|lincRNA|1/1|n.328-54…	GT:AD:DP:GQ:PL	0/1:34,28:62:99:645,0,776	0/1:40,23:63:99:492,0,1003	0/1:53,34:87:99:777,0,1299	0/0:56,0:56:99:0,168,1685	0/0:42,0:42:99:0,126,1258	0/0:60,0:60:99:0,180,1773
1	487269	rs401500565	GCA_000298735.1:1:487269:G:T	G	T	3845.93	AC=5;AF=0.313;AN=16;BaseQRankSum=0.725;ClippingRankSum=0.416;DP=359;FS=7.075;MLEAC=5;MLEAF=0.313;MQ=60;MQRankSum=-1.893;QD=16.58;ReadPosRankSum=1.238;SOR=1.032;ANN=T|intron_variant|MODIFIER|HDLBP|ENSOARG00000017870|transcript|ENSOART00000019445.1|protein_coding|18/25|c.2770+468G>T||||||,T|intron_variant|MODIFIER|ENSOARG00000025486|ENSOARG00000025486|transcript|ENSOART00000027410.1|lincRNA|1/1|n.3…	GT:AD:DP:GQ:PL	0/1:24,25:49:99:600,0,556	1/1:0,66:66:99:1934,198,0	0/1:39,36:75:99:816,0,916	0/0:30,0:30:90:0,90,901	0/0:35,0:35:99:0,105,1019	0/1:19,23:42:99:548,0,435
1	487332	rs410640395	GCA_000298735.1:1:487332:C:T	C	T	5942.75	AC=7;AF=0.438;AN=16;BaseQRankSum=1.894;ClippingRankSum=-0.184;DP=383;FS=3.141;MLEAC=7;MLEAF=0.438;MQ=60;MQRankSum=-1.151;QD=22.09;ReadPosRankSum=0.62;SOR=0.539;ANN=T|intron_variant|MODIFIER|HDLBP|ENSOARG00000017870|transcript|ENSOART00000019445.1|protein_coding|18/25|c.2770+531C>T||||||,T|intron_variant|MODIFIER|ENSOARG00000025486|ENSOARG00000025486|transcript|ENSOART00000027410.1|lincRNA|1/1|n.3…	GT:AD:DP:GQ:PL	0/1:18,38:56:99:974,0,329	1/1:0,56:56:99:1646,168,0	1/1:2,94:96:99:2705,232,0	0/0:31,0:31:93:0,93,916	0/0:35,0:35:99:0,104,953	0/1:19,19:38:99:461,0,431
1	488052	rs600376527	GCA_000298735.1:1:488052:T:C	T	C	2255.75	AC=7;AF=0.438;AN=16;BaseQRankSum=-4.21;ClippingRankSum=0.804;DP=195;FS=0;MLEAC=7;MLEAF=0.438;MQ=60;MQRankSum=-0.102;QD=19.96;ReadPosRankSum=-0.343;SOR=0.732;ANN=C|intron_variant|MODIFIER|HDLBP|ENSOARG00000017870|transcript|ENSOART00000019445.1|protein_coding|18/25|c.2771-14T>C||||||,C|intron_variant|MODIFIER|ENSOARG00000025486|ENSOARG00000025486|transcript|ENSOART00000027410.1|lincRNA|1/1|n.328-1…	GT:AD:DP:GQ:PL	0/1:11,15:26:99:366,0,262	1/1:0,16:16:48:478,48,0	1/1:2,37:39:59:1005,59,0	0/0:17,0:17:51:0,51,508	0/0:23,0:23:69:0,69,652	0/1:10,15:25:99:372,0,221
1	488917	*	GCA_000298735.1:1:488917:C:G	C	G	17686.3	AC=15;AF=0.938;AN=16;BaseQRankSum=-3.298;ClippingRankSum=1.719;DP=705;FS=2.058;MLEAC=15;MLEAF=0.938;MQ=60;MQRankSum=-0.001;QD=25.09;ReadPosRankSum=-5.26;SOR=1.28;ANN=G|splice_region_variant&intron_variant|LOW|HDLBP|ENSOARG00000017870|transcript|ENSOART00000019445.1|protein_coding|19/25|c.2926-3C>G||||||,G|intron_variant|MODIFIER|ENSOARG00000025486|ENSOARG00000025486|transcript|ENSOART00000027410.…	GT:AD:DP:GQ:PL	1/1:5,77:82:92:1978,92,0	0/1:8,72:80:34:1780,0,34	1/1:0,116:116:99:3208,348,0	1/1:5,103:108:99:2691,127,0	1/1:3,59:62:99:1562,106,0	1/1:4,73:77:99:1925,106,0
1	489342	rs416310753	GCA_000298735.1:1:489342:A:G	A	G	3027.75	AC=7;AF=0.438;AN=16;BaseQRankSum=0.047;ClippingRankSum=-1.286;DP=223;FS=9.287;MLEAC=7;MLEAF=0.438;MQ=60;MQRankSum=1.29;QD=20.6;ReadPosRankSum=1.805;SOR=0.339;ANN=G|intron_variant|MODIFIER|HDLBP|ENSOARG00000017870|transcript|ENSOART00000019445.1|protein_coding|21/25|c.3155+42A>G||||||,G|intron_variant|MODIFIER|ENSOARG00000025486|ENSOARG00000025486|transcript|ENSOART00000027410.1|lincRNA|1/1|n.328-…	GT:AD:DP:GQ:PL	0/1:12,23:35:99:564,0,241	1/1:0,29:29:87:884,87,0	1/1:0,44:44:99:1301,132,0	0/0:29,0:29:87:0,87,860	0/0:20,0:20:60:0,60,597	0/1:18,9:27:99:202,0,462
1	489532	rs408525512	GCA_000298735.1:1:489532:A:G	A	G	4976.54	AC=14;AF=0.875;AN=16;BaseQRankSum=-5.45;ClippingRankSum=0.404;DP=223;FS=7.036;MLEAC=14;MLEAF=0.875;MQ=60;MQRankSum=-0.614;QD=22.32;ReadPosRankSum=-0.123;SOR=0.278;ANN=G|intron_variant|MODIFIER|HDLBP|ENSOARG00000017870|transcript|ENSOART00000019445.1|protein_coding|21/25|c.3155+232A>G||||||,G|intron_variant|MODIFIER|ENSOARG00000025486|ENSOARG00000025486|transcript|ENSOART00000027410.1|lincRNA|1/1|…	GT:AD:DP:GQ:PL	0/1:13,27:40:99:628,0,283	1/1:0,27:27:81:711,81,0	1/1:3,38:41:30:944,30,0	0/1:9,18:27:99:419,0,195	1/1:0,17:17:51:481,51,0	1/1:0,27:27:80:736,80,0
1	489863	rs421971604	GCA_000298735.1:1:489863:A:G	A	G	2665.75	AC=7;AF=0.438;AN=16;BaseQRankSum=-8.576;ClippingRankSum=-0.814;DP=226;FS=0;MLEAC=7;MLEAF=0.438;MQ=60;MQRankSum=0.228;QD=17.89;ReadPosRankSum=-1.299;SOR=0.676;ANN=G|intron_variant|MODIFIER|HDLBP|ENSOARG00000017870|transcript|ENSOART00000019445.1|protein_coding|21/25|c.3156-170A>G||||||,G|intron_variant|MODIFIER|ENSOARG00000025486|ENSOARG00000025486|transcript|ENSOART00000027410.1|lincRNA|1/1|n.328…	GT:AD:DP:GQ:PL	0/1:11,22:33:99:427,0,241	1/1:0,34:34:99:836,101,0	1/1:1,43:44:99:1107,121,0	0/0:27,0:27:81:0,81,794	0/0:20,0:20:60:0,60,602	0/1:14,8:22:99:159,0,330
1	490204	rs407456225	GCA_000298735.1:1:490204:G:A	G	A	717.85	AC=3;AF=0.188;AN=16;BaseQRankSum=-3.642;ClippingRankSum=0.408;DP=243;FS=3.574;MLEAC=3;MLEAF=0.188;MQ=60;MQRankSum=0.286;QD=7.04;ReadPosRankSum=-0.501;SOR=0.411;ANN=A|intron_variant|MODIFIER|HDLBP|ENSOARG00000017870|transcript|ENSOART00000019445.1|protein_coding|22/25|c.3303+24G>A||||||,A|intron_variant|MODIFIER|ENSOARG00000025486|ENSOARG00000025486|transcript|ENSOART00000027410.1|lincRNA|1/1|n.32…	GT:AD:DP:GQ:PL	0/0:20,0:20:60:0,60,740	0/0:27,0:27:81:0,81,1165	0/0:36,0:36:99:0,108,1561	0/1:13,6:19:99:116,0,346	0/0:22,0:22:66:0,66,955	0/1:18,12:30:99:243,0,696
1	490213	rs159742876	GCA_000298735.1:1:490213:T:C	T	C	3184.94	AC=11;AF=0.688;AN=16;BaseQRankSum=-5.176;ClippingRankSum=0.696;DP=235;FS=8.318;MLEAC=11;MLEAF=0.688;MQ=60;MQRankSum=1.571;QD=15.39;ReadPosRankSum=0.458;SOR=1.272;ANN=C|intron_variant|MODIFIER|HDLBP|ENSOARG00000017870|transcript|ENSOART00000019445.1|protein_coding|22/25|c.3303+33T>C||||||,C|intron_variant|MODIFIER|ENSOARG00000025486|ENSOARG00000025486|transcript|ENSOART00000027410.1|lincRNA|1/1|n.…	GT:AD:DP:GQ:PL	0/1:11,10:21:99:217,0,259	1/1:0,24:24:72:661,72,0	1/1:1,35:36:75:875,75,0	0/0:19,0:19:60:0,60,690	1/1:0,21:21:63:586,63,0	0/1:12,17:29:99:398,0,449
1	490269	rs401582437	GCA_000298735.1:1:490269:T:C	T	C	1700.94	AC=5;AF=0.313;AN=16;BaseQRankSum=-7.919;ClippingRankSum=-0.165;DP=311;FS=3.013;MLEAC=5;MLEAF=0.313;MQ=60;MQRankSum=-1.055;QD=10.63;ReadPosRankSum=1.048;SOR=0.612;ANN=C|intron_variant|MODIFIER|HDLBP|ENSOARG00000017870|transcript|ENSOART00000019445.1|protein_coding|22/25|c.3303+89T>C||||||,C|intron_variant|MODIFIER|ENSOARG00000025486|ENSOARG00000025486|transcript|ENSOART00000027410.1|lincRNA|1/1|n.…	GT:AD:DP:GQ:PL	0/1:16,14:30:99:294,0,380	1/1:0,28:28:84:747,84,0	0/1:23,20:43:99:382,0,546	0/0:41,0:41:99:0,123,1206	0/0:29,0:29:87:0,87,867	0/1:16,16:32:99:330,0,377
1	490434	rs419927487	GCA_000298735.1:1:490434:G:A	G	A	3145.32	AC=6;AF=0.375;AN=16;BaseQRankSum=9.059;ClippingRankSum=0.791;DP=241;FS=7.081;MLEAC=6;MLEAF=0.375;MQ=60;MQRankSum=1.405;QD=21.69;ReadPosRankSum=1.691;SOR=0.989;ANN=A|intron_variant|MODIFIER|HDLBP|ENSOARG00000017870|transcript|ENSOART00000019445.1|protein_coding|22/25|c.3303+254G>A||||||,A|intron_variant|MODIFIER|ENSOARG00000025486|ENSOARG00000025486|transcript|ENSOART00000027410.1|lincRNA|1/1|n.32…	GT:AD:DP:GQ:PL	0/1:7,25:32:99:647,0,251	1/1:0,18:18:54:533,54,0	0/1:4,55:59:24:1470,0,24	0/0:28,0:28:84:0,84,1056	0/0:19,0:19:57:0,57,519	0/1:9,19:28:99:478,0,175
1	490448	rs400528861	GCA_000298735.1:1:490448:C:G	C	G	8112.54	AC=14;AF=0.875;AN=16;BaseQRankSum=4.218;ClippingRankSum=1.431;DP=253;FS=0;MLEAC=14;MLEAF=0.875;MQ=60;MQRankSum=-1.649;QD=32.07;ReadPosRankSum=-0.632;SOR=0.783;ANN=G|intron_variant|MODIFIER|HDLBP|ENSOARG00000017870|transcript|ENSOART00000019445.1|protein_coding|22/25|c.3303+268C>G||||||,G|intron_variant|MODIFIER|ENSOARG00000025486|ENSOARG00000025486|transcript|ENSOART00000027410.1|lincRNA|1/1|n.32…	GT:AD:DP:GQ:PL	0/1:9,23:32:99:971,0,120	1/1:0,18:18:57:762,57,0	1/1:4,58:62:99:2438,109,0	0/1:13,13:26:99:300,0,277	1/1:0,21:21:63:612,63,0	1/1:0,33:33:99:1249,99,0
1	491226	*	GCA_000298735.1:1:491226:C:A	C	A	3053.35	AC=9;AF=0.563;AN=16;BaseQRankSum=-3.509;ClippingRankSum=-0.358;DP=153;FS=7.249;MLEAC=9;MLEAF=0.563;MQ=60;MQRankSum=0.492;QD=19.96;ReadPosRankSum=-6.778;SOR=0.716;ANN=A|splice_region_variant&intron_variant|LOW|HDLBP|ENSOARG00000017870|transcript|ENSOART00000019445.1|protein_coding|23/25|c.3490-3C>A||||||,A|intron_variant|MODIFIER|ENSOARG00000025486|ENSOARG00000025486|transcript|ENSOART00000027410.…	GT:AD:DP:GQ:PL	0/1:2,13:15:19:329,0,19	0/1:3,11:14:46:275,0,46	0/1:8,44:52:85:1115,0,85	0/1:2,15:17:12:383,0,12	0/1:2,10:12:24:265,0,24	0/1:2,10:12:24:250,0,24
1	491514	*	GCA_000298735.1:1:491514:A:G	A	G	3385.53	AC=2;AF=0.125;AN=16;BaseQRankSum=4.675;ClippingRankSum=-0.246;DP=2071;FS=4.322;MLEAC=2;MLEAF=0.125;MQ=60;MQRankSum=-1.181;QD=5.37;ReadPosRankSum=3.739;SOR=2.586;ANN=G|intron_variant|MODIFIER|HDLBP|ENSOARG00000017870|transcript|ENSOART00000019445.1|protein_coding|24/25|c.3606+169A>G||||||,G|intron_variant|MODIFIER|ENSOARG00000025486|ENSOARG00000025486|transcript|ENSOART00000027410.1|lincRNA|1/1|n.…	GT:AD:DP:GQ:PL	0/1:242,33:275:99:181,0,6509	0/0:291,0:291:99:0,874,8785	0/1:216,138:354:99:3244,0,5542	0/0:319,0:319:99:0,958,9760	0/0:199,0:199:99:0,598,6008	0/0:225,0:225:99:0,676,6725
1	491963	*	GCA_000298735.1:1:491963:C:G	C	G	13855.3	AC=16;AF=1;AN=16;BaseQRankSum=-1.805;ClippingRankSum=-0.234;DP=720;FS=0;MLEAC=16;MLEAF=1;MQ=60;MQRankSum=1.134;QD=19.24;ReadPosRankSum=-0.002;SOR=0.559;ANN=G|missense_variant|MODERATE|HDLBP|ENSOARG00000017870|transcript|ENSOART00000019445.1|protein_coding|26/26|c.3742C>G|p.His1248Asp|3742/3822|3742/3822|1248/1273||,G|downstream_gene_variant|MODIFIER|ANO7|ENSOARG00000017936|transcript|ENSOART00000…	GT:AD:DP:GQ:PL	1/1:0,93:93:99:1872,261,0	1/1:0,87:87:99:1728,245,0	1/1:1,106:107:99:1652,261,0	1/1:0,121:121:99:2440,340,0	1/1:0,79:79:99:1507,220,0	1/1:1,67:68:99:1406,173,0
1	492031	rs603195948	GCA_000298735.1:1:492031:C:T	C	T	96105.8	AC=7;AF=0.438;AN=16;BaseQRankSum=-1.649;ClippingRankSum=-0.27;DP=7275;FS=1.105;MLEAC=7;MLEAF=0.438;MQ=60.01;MQRankSum=0.796;QD=19.99;ReadPosRankSum=3.29;SOR=0.582;ANN=T|synonymous_variant|LOW|HDLBP|ENSOARG00000017870|transcript|ENSOART00000019445.1|protein_coding|26/26|c.3810C>T|p.Gly1270Gly|3810/3822|3810/3822|1270/1273||,T|downstream_gene_variant|MODIFIER|ANO7|ENSOARG00000017936|transcript|ENSO…	GT:AD:DP:GQ:PL	0/1:342,596:938:99:14549,0,7235	1/1:4,942:946:99:27222,2719,0	1/1:71,1329:1400:99:36912,2190,0	0/0:1009,1:1010:99:0,2999,29945	0/0:746,2:748:99:0,2183,21827	0/1:358,386:744:99:8985,0,8219
1	492049	rs159742860	GCA_000298735.1:1:492049:G:A	G	A	11251.3	AC=1;AF=0.063;AN=16;BaseQRankSum=11.755;ClippingRankSum=2.071;DP=8120;FS=0;MLEAC=1;MLEAF=0.063;MQ=60.01;MQRankSum=-1.216;QD=10.43;ReadPosRankSum=2.2;SOR=0.723;ANN=A|downstream_gene_variant|MODIFIER|HDLBP|ENSOARG00000017870|transcript|ENSOART00000019445.1|protein_coding||c.*6G>A|||||6|,A|downstream_gene_variant|MODIFIER|ANO7|ENSOARG00000017936|transcript|ENSOART00000019522.1|protein_coding||c.*472…	GT:AD:DP:GQ:PL	0/0:1055,0:1055:99:0,3150,28620	0/0:1044,1:1045:99:0,3114,28660	0/0:1609,3:1612:99:0,4747,43572	0/1:581,494:1075:99:11285,0,12574	0/0:825,3:828:99:0,2402,22067	0/0:844,0:844:99:0,2515,22711
1	492977	rs407545780	GCA_000298735.1:1:492977:C:T	C	T	2249.78	AC=7;AF=0.438;AN=16;BaseQRankSum=-0.79;ClippingRankSum=0.027;DP=185;FS=3.372;MLEAC=7;MLEAF=0.438;MQ=60;MQRankSum=0.373;QD=18.59;ReadPosRankSum=0.303;SOR=0.945;ANN=T|downstream_gene_variant|MODIFIER|HDLBP|ENSOARG00000017870|transcript|ENSOART00000019445.1|protein_coding||c.*934C>T|||||934|,T|downstream_gene_variant|MODIFIER|ANO7|ENSOARG00000017936|transcript|ENSOART00000019522.1|protein_coding||c.…	GT:AD:DP:GQ:PL	0/0:21,0:21:63:0,63,623	0/0:17,1:18:25:0,25,469	0/0:23,0:23:69:0,69,701	0/1:20,20:40:99:445,0,470	1/1:0,14:14:42:424,42,0	0/1:4,18:22:57:442,0,57
1	493194	rs429979061	GCA_000298735.1:1:493194:C:T	C	T	1096.23	AC=7;AF=0.438;AN=16;BaseQRankSum=-0.624;ClippingRankSum=0.76;DP=171;FS=6.361;MLEAC=6;MLEAF=0.375;MQ=60;MQRankSum=-0.54;QD=12.18;ReadPosRankSum=1.401;SOR=0.927;ANN=T|downstream_gene_variant|MODIFIER|HDLBP|ENSOARG00000017870|transcript|ENSOART00000019445.1|protein_coding||c.*1151C>T|||||1151|,T|downstream_gene_variant|MODIFIER|ANO7|ENSOARG00000017936|transcript|ENSOART00000019522.1|protein_coding||…	GT:AD:DP:GQ:PL	0/1:12,11:23:99:273,0,300	1/1:0,13:13:39:386,39,0	1/1:1,10:11:2:253,2,0	0/0:33,0:33:99:0,99,1013	0/0:11,0:11:33:0,33,319	0/1:18,9:27:99:157,0,472
1	493703	rs400523045	GCA_000298735.1:1:493703:G:A	G	A	935.8	AC=4;AF=0.25;AN=16;BaseQRankSum=6.802;ClippingRankSum=0.025;DP=165;FS=4.525;MLEAC=4;MLEAF=0.25;MQ=60;MQRankSum=-0.091;QD=14.85;ReadPosRankSum=-0.486;SOR=0.573;ANN=A|downstream_gene_variant|MODIFIER|HDLBP|ENSOARG00000017870|transcript|ENSOART00000019445.1|protein_coding||c.*1660G>A|||||1660|,A|downstream_gene_variant|MODIFIER|ANO7|ENSOARG00000017936|transcript|ENSOART00000019522.1|protein_coding||…	GT:AD:DP:GQ:PL	0/0:17,0:17:51:0,51,450	0/0:15,1:16:17:0,17,356	0/0:18,0:18:54:0,54,474	0/0:35,0:35:99:0,105,951	1/1:0,13:13:39:395,39,0	0/0:16,0:16:48:0,48,443
1	493767	rs418735718	GCA_000298735.1:1:493767:C:G	C	G	1383.85	AC=3;AF=0.188;AN=16;BaseQRankSum=-0.571;ClippingRankSum=0.862;DP=221;FS=2.684;MLEAC=3;MLEAF=0.188;MQ=60;MQRankSum=-0.458;QD=14.12;ReadPosRankSum=1.502;SOR=0.93;ANN=G|downstream_gene_variant|MODIFIER|HDLBP|ENSOARG00000017870|transcript|ENSOART00000019445.1|protein_coding||c.*1724C>G|||||1724|,G|downstream_gene_variant|MODIFIER|ANO7|ENSOARG00000017936|transcript|ENSOART00000019522.1|protein_coding|…	GT:AD:DP:GQ:PL	0/0:22,0:22:66:0,66,654	0/0:15,0:15:45:0,45,448	0/0:37,0:37:99:0,111,1125	0/1:22,29:51:99:726,0,516	0/0:19,0:19:57:0,57,570	0/1:6,15:21:99:393,0,121
1	542680	rs409816492	GCA_000298735.1:1:542680:A:G	A	G	9748.75	AC=7;AF=0.438;AN=16;BaseQRankSum=-10.123;ClippingRankSum=-0.46;DP=834;FS=0.528;MLEAC=7;MLEAF=0.438;MQ=60;MQRankSum=-0.172;QD=17.47;ReadPosRankSum=1.832;SOR=0.644;ANN=G|synonymous_variant|LOW|PPP1R7|ENSOARG00000017998|transcript|ENSOART00000019592.1|protein_coding|2/10|c.78T>C|p.Ser26Ser|406/3114|78/1029|26/342||WARNING_TRANSCRIPT_NO_START_CODON,G|intron_variant|MODIFIER|ENSOARG00000025486|ENSOARG…	GT:AD:DP:GQ:PL	0/0:66,0:66:99:0,198,1943	0/0:118,0:118:99:0,354,3431	0/0:91,0:91:99:0,273,2673	0/1:70,57:127:99:1162,0,1659	1/1:0,99:99:99:2719,297,0	0/1:47,60:107:99:1261,0,1059
1	543617	rs412148725	GCA_000298735.1:1:543617:A:G	A	G	692.91	AC=3;AF=0.188;AN=16;BaseQRankSum=0.537;ClippingRankSum=0.859;DP=106;FS=1.743;MLEAC=3;MLEAF=0.188;MQ=60;MQRankSum=1.147;QD=11.74;ReadPosRankSum=2.676;SOR=0.508;ANN=G|upstream_gene_variant|MODIFIER|PPP1R7|ENSOARG00000017998|transcript|ENSOART00000019592.1|protein_coding||c.-860T>C|||||130|WARNING_TRANSCRIPT_NO_START_CODON,G|intron_variant|MODIFIER|ENSOARG00000025486|ENSOARG00000025486|transcript|EN…	GT:AD:DP:GQ:PL	0/0:7,0:7:21:0,21,203	0/0:14,0:14:42:0,42,434	0/0:11,0:11:33:0,33,344	0/1:11,12:23:99:310,0,232	0/0:8,0:8:24:0,24,222	0/1:7,10:17:99:241,0,157
1	565281	rs402923060	GCA_000298735.1:1:565281:C:T	C	T	781.53	AC=2;AF=0.125;AN=16;BaseQRankSum=6.051;ClippingRankSum=-0.36;DP=308;FS=3.308;MLEAC=2;MLEAF=0.125;MQ=60;MQRankSum=0.726;QD=11.84;ReadPosRankSum=4.193;SOR=1.017;ANN=T|missense_variant|MODERATE|PASK|ENSOARG00000018016|transcript|ENSOART00000019612.1|protein_coding|15/25|c.2593C>T|p.Arg865Cys|2593/4041|2593/4041|865/1346||WARNING_TRANSCRIPT_NO_STOP_CODON,T|intron_variant|MODIFIER|ENSOARG00000025486|E…	GT:AD:DP:GQ:PL	0/0:63,0:63:99:0,187,1616	0/0:57,0:57:99:0,169,1534	0/0:39,0:39:99:0,117,1032	0/0:44,0:44:99:0,130,1114	0/0:24,0:24:72:0,72,627	0/0:15,0:15:45:0,45,399
1	565369	rs416163300	GCA_000298735.1:1:565369:G:A	G	A	642.27	AC=1;AF=0.063;AN=16;BaseQRankSum=5.297;ClippingRankSum=0.409;DP=297;FS=3.693;MLEAC=1;MLEAF=0.063;MQ=60;MQRankSum=-0.215;QD=12.12;ReadPosRankSum=0.786;SOR=0.93;ANN=A|missense_variant|MODERATE|PASK|ENSOARG00000018016|transcript|ENSOART00000019612.1|protein_coding|15/25|c.2681G>A|p.Arg894His|2681/4041|2681/4041|894/1346||WARNING_TRANSCRIPT_NO_STOP_CODON,A|intron_variant|MODIFIER|ENSOARG00000025486|E…	GT:AD:DP:GQ:PL	0/0:53,0:53:99:0,159,1435	0/1:25,28:53:99:676,0,549	0/0:32,0:32:96:0,96,851	0/0:46,0:46:99:0,138,1211	0/0:39,0:39:99:0,117,1033	0/0:17,0:17:51:0,51,468
1	565412	rs602969859	GCA_000298735.1:1:565412:G:A	G	A	641.27	AC=1;AF=0.063;AN=16;BaseQRankSum=3.763;ClippingRankSum=0.391;DP=293;FS=4.847;MLEAC=1;MLEAF=0.063;MQ=60;MQRankSum=0.449;QD=12.83;ReadPosRankSum=0.895;SOR=1.148;ANN=A|synonymous_variant|LOW|PASK|ENSOARG00000018016|transcript|ENSOART00000019612.1|protein_coding|15/25|c.2724G>A|p.Pro908Pro|2724/4041|2724/4041|908/1346||WARNING_TRANSCRIPT_NO_STOP_CODON,A|intron_variant|MODIFIER|ENSOARG00000025486|ENSO…	GT:AD:DP:GQ:PL	0/0:56,0:56:99:0,168,1536	0/1:22,28:50:99:675,0,427	0/0:37,0:37:99:0,110,955	0/0:40,0:40:99:0,119,1056	0/0:44,0:44:99:0,131,1163	0/0:15,0:15:45:0,45,397
1	567576	rs159742751	GCA_000298735.1:1:567576:A:G	A	G	4018.77	AC=7;AF=0.438;AN=16;BaseQRankSum=-0.014;ClippingRankSum=0.755;DP=432;FS=0.591;MLEAC=7;MLEAF=0.438;MQ=60;MQRankSum=1.094;QD=13.53;ReadPosRankSum=0.36;SOR=0.581;ANN=G|missense_variant|MODERATE|PASK|ENSOARG00000018016|transcript|ENSOART00000019612.1|protein_coding|19/25|c.3062A>G|p.Lys1021Arg|3062/4041|3062/4041|1021/1346||WARNING_TRANSCRIPT_NO_STOP_CODON,G|intron_variant|MODIFIER|ENSOARG00000025486…	GT:AD:DP:GQ:PL	0/0:77,1:78:99:0,203,2258	0/1:33,16:49:99:337,0,847	0/0:57,0:57:99:0,171,1726	0/1:42,29:71:99:679,0,1071	1/1:0,50:50:99:1529,150,0	0/1:12,14:26:99:347,0,279
1	567655	rs159742748	GCA_000298735.1:1:567655:C:T	C	T	384.27	AC=1;AF=0.063;AN=16;BaseQRankSum=3.347;ClippingRankSum=0.604;DP=523;FS=1.808;MLEAC=1;MLEAF=0.063;MQ=60;MQRankSum=-1.348;QD=10.39;ReadPosRankSum=0.013;SOR=0.425;ANN=T|synonymous_variant|LOW|PASK|ENSOARG00000018016|transcript|ENSOART00000019612.1|protein_coding|19/25|c.3141C>T|p.Ser1047Ser|3141/4041|3141/4041|1047/1346||WARNING_TRANSCRIPT_NO_STOP_CODON,T|intron_variant|MODIFIER|ENSOARG00000025486|E…	GT:AD:DP:GQ:PL	0/0:78,0:78:99:0,231,1966	0/0:57,0:57:99:0,170,1446	0/0:64,0:64:99:0,190,1604	0/0:89,0:89:99:0,264,2214	0/0:63,0:63:99:0,188,1649	0/1:18,19:37:99:418,0,327
1	582544	*	GCA_000298735.1:1:582544:C:T	C	T	305.27	AC=1;AF=0.063;AN=16;BaseQRankSum=1.82;ClippingRankSum=0.407;DP=298;FS=4.773;MLEAC=1;MLEAF=0.063;MQ=60;MQRankSum=-1.266;QD=10.9;ReadPosRankSum=-0.679;SOR=1.294;ANN=T|missense_variant|MODERATE|PASK|ENSOARG00000018016|transcript|ENSOART00000019612.1|protein_coding|25/25|c.3977C>T|p.Ala1326Val|3977/4041|3977/4041|1326/1346||WARNING_TRANSCRIPT_NO_STOP_CODON,T|intron_variant|MODIFIER|ENSOARG00000025486…	GT:AD:DP:GQ:PL	0/0:47,4:51:36:0,36,1204	0/0:45,0:45:99:0,135,1233	0/1:13,15:28:99:339,0,281	0/0:60,0:60:99:0,180,1696	0/0:28,0:28:84:0,84,748	0/0:16,0:16:51:0,51,699
1	582565	rs601319117	GCA_000298735.1:1:582565:A:G	A	G	305.91	AC=2;AF=0.125;AN=16;BaseQRankSum=-5.375;ClippingRankSum=-0.155;DP=427;FS=14.243;MLEAC=2;MLEAF=0.125;MQ=60;MQRankSum=0.02;QD=17.99;ReadPosRankSum=0.371;SOR=2.848;ANN=G|missense_variant|MODERATE|PASK|ENSOARG00000018016|transcript|ENSOART00000019612.1|protein_coding|25/25|c.3998A>G|p.His1333Arg|3998/4041|3998/4041|1333/1346||WARNING_TRANSCRIPT_NO_STOP_CODON,G|intron_variant|MODIFIER|ENSOARG000000254…	GT:AD:DP:GQ:PL	0/0:69,0:69:99:0,210,2063	0/0:64,0:64:99:0,192,1865	0/0:46,0:46:99:0,138,1563	0/0:85,0:85:99:0,255,2432	0/0:41,0:41:99:0,123,1181	1/1:1,16:17:22:351,22,0
1	582946	rs605332863	GCA_000298735.1:1:582946:G:A	G	A	491.27	AC=1;AF=0.063;AN=16;BaseQRankSum=4.31;ClippingRankSum=-1.444;DP=320;FS=12.538;MLEAC=1;MLEAF=0.063;MQ=60;MQRankSum=0.764;QD=11.42;ReadPosRankSum=0.948;SOR=2.391;ANN=A|downstream_gene_variant|MODIFIER|PASK|ENSOARG00000018016|transcript|ENSOART00000019612.1|protein_coding||c.*338G>A|||||338|WARNING_TRANSCRIPT_NO_STOP_CODON,A|intron_variant|MODIFIER|ENSOARG00000025486|ENSOARG00000025486|transcript|EN…	GT:AD:DP:GQ:PL	0/0:51,0:51:99:0,153,1501	0/0:48,0:48:99:0,144,1361	0/0:33,0:33:99:0,99,996	0/0:62,0:62:99:0,186,1758	0/0:26,0:26:78:0,78,752	0/0:19,0:19:57:0,57,536
1	590992	rs193634717	GCA_000298735.1:1:590992:G:A	G	A	3433.53	AC=2;AF=0.125;AN=16;BaseQRankSum=-6.211;ClippingRankSum=-1.752;DP=1569;FS=3.409;MLEAC=2;MLEAF=0.125;MQ=60;MQRankSum=0.828;QD=11.6;ReadPosRankSum=4.332;SOR=1.185;ANN=A|synonymous_variant|LOW|MTERF4|ENSOARG00000018079|transcript|ENSOART00000019678.1|protein_coding|2/4|c.360G>A|p.Leu120Leu|360/1038|360/1038|120/345||,A|synonymous_variant|LOW|MTERF4|ENSOARG00000018079|transcript|ENSOART00000019676.1|…	GT:AD:DP:GQ:PL	0/0:178,0:178:99:0,535,5424	0/0:246,0:246:99:0,739,7583	0/0:269,0:269:99:0,811,8399	0/0:200,0:200:99:0,600,6133	0/0:181,0:181:99:0,544,5642	0/1:76,65:141:99:1508,0,1839
1	593407	rs159742673	GCA_000298735.1:1:593407:C:T	C	T	2576.27	AC=1;AF=0.063;AN=16;BaseQRankSum=7.219;ClippingRankSum=0.156;DP=1727;FS=0;MLEAC=1;MLEAF=0.063;MQ=60;MQRankSum=-0.471;QD=9.8;ReadPosRankSum=2.498;SOR=0.69;ANN=T|synonymous_variant|LOW|MTERF4|ENSOARG00000018079|transcript|ENSOART00000019678.1|protein_coding|3/4|c.567C>T|p.Ile189Ile|567/1038|567/1038|189/345||,T|synonymous_variant|LOW|MTERF4|ENSOARG00000018079|transcript|ENSOART00000019676.1|protein…	GT:AD:DP:GQ:PL	0/0:215,0:215:99:0,639,5820	0/1:152,111:263:99:2610,0,3382	0/0:234,1:235:99:0,668,6328	0/0:207,0:207:99:0,616,5668	0/0:204,1:205:99:0,582,5603	0/0:189,0:189:99:0,560,4996
1	594174	rs193634716	GCA_000298735.1:1:594174:C:T	C	T	77.28	AC=1;AF=0.063;AN=16;BaseQRankSum=-0.691;ClippingRankSum=0.371;DP=96;FS=0;MLEAC=1;MLEAF=0.063;MQ=60;MQRankSum=-0.741;QD=5.94;ReadPosRankSum=0;SOR=0.49;ANN=T|intron_variant|MODIFIER|ENSOARG00000025486|ENSOARG00000025486|transcript|ENSOART00000027410.1|lincRNA|1/1|n.327+89794G>A||||||,T|intron_variant|MODIFIER|ENSOARG00000025487|ENSOARG00000025487|transcript|ENSOART00000027411.1|lincRNA|1/1|n.138-70…	GT:AD:DP:GQ:PL	0/0:12,0:12:36:0,36,369	0/0:10,0:10:30:0,30,314	0/0:10,0:10:30:0,30,311	0/0:8,0:8:24:0,24,243	0/0:15,0:15:45:0,45,452	0/1:8,5:13:99:111,0,202
1	594318	rs159742662	GCA_000298735.1:1:594318:C:A	C	A	9008.72	AC=4;AF=0.25;AN=16;BaseQRankSum=-4.867;ClippingRankSum=1.337;DP=1634;FS=0.663;MLEAC=4;MLEAF=0.25;MQ=60;MQRankSum=-0.271;QD=17;ReadPosRankSum=-1.811;SOR=0.56;ANN=A|synonymous_variant|LOW|MTERF4|ENSOARG00000018079|transcript|ENSOART00000019678.1|protein_coding|4/4|c.813C>A|p.Thr271Thr|813/1038|813/1038|271/345||,A|synonymous_variant|LOW|MTERF4|ENSOARG00000018079|transcript|ENSOART00000019676.1|prot…	GT:AD:DP:GQ:PL	0/1:103,56:159:99:1164,0,2618	0/0:244,0:244:99:0,732,7301	0/0:275,8:283:99:0,624,7978	1/1:0,202:202:99:5967,606,0	0/0:180,0:180:99:0,541,5421	0/1:85,84:169:99:1929,0,2041
1	594481	rs595760520	GCA_000298735.1:1:594481:G:A	G	A	4760.53	AC=2;AF=0.125;AN=16;BaseQRankSum=12.608;ClippingRankSum=0.317;DP=1862;FS=1.948;MLEAC=2;MLEAF=0.125;MQ=60;MQRankSum=0.158;QD=10.82;ReadPosRankSum=2.608;SOR=0.466;ANN=A|missense_variant|MODERATE|MTERF4|ENSOARG00000018079|transcript|ENSOART00000019678.1|protein_coding|4/4|c.976G>A|p.Val326Met|976/1038|976/1038|326/345||,A|missense_variant|MODERATE|MTERF4|ENSOARG00000018079|transcript|ENSOART00000019…	GT:AD:DP:GQ:PL	0/1:127,79:206:99:1714,0,2836	0/0:297,0:297:99:0,890,8259	0/0:264,15:279:99:0,395,6924	0/1:107,127:234:99:3086,0,2304	0/0:199,0:199:99:0,595,5472	0/0:186,0:186:99:0,556,5012
1	594697	rs598395030	GCA_000298735.1:1:594697:G:A	G	A	5951.85	AC=3;AF=0.188;AN=16;BaseQRankSum=-3.489;ClippingRankSum=-1.554;DP=1378;FS=0;MLEAC=3;MLEAF=0.188;MQ=60;MQRankSum=0.408;QD=12;ReadPosRankSum=2.628;SOR=0.605;ANN=A|downstream_gene_variant|MODIFIER|MTERF4|ENSOARG00000018079|transcript|ENSOART00000019678.1|protein_coding||c.*154G>A|||||154|,A|downstream_gene_variant|MODIFIER|MTERF4|ENSOARG00000018079|transcript|ENSOART00000019676.1|protein_coding||c.*…	GT:AD:DP:GQ:PL	0/0:148,0:148:99:0,445,4650	0/1:106,81:187:99:1946,0,2742	0/0:214,0:214:99:0,643,6716	0/0:157,0:157:99:0,472,4929	0/0:176,0:176:99:0,529,5465	0/1:76,83:159:99:2075,0,1824
1	594775	rs422667914	GCA_000298735.1:1:594775:A:G	A	G	7162.93	AC=5;AF=0.313;AN=16;BaseQRankSum=-14.086;ClippingRankSum=-0.159;DP=1354;FS=1.311;MLEAC=5;MLEAF=0.313;MQ=60;MQRankSum=-0.327;QD=11.14;ReadPosRankSum=2.871;SOR=0.838;ANN=G|downstream_gene_variant|MODIFIER|MTERF4|ENSOARG00000018079|transcript|ENSOART00000019678.1|protein_coding||c.*232A>G|||||232|,G|downstream_gene_variant|MODIFIER|MTERF4|ENSOARG00000018079|transcript|ENSOART00000019676.1|protein_co…	GT:AD:DP:GQ:PL	0/1:121,54:175:99:974,0,3043	0/1:116,82:198:99:1627,0,2875	0/0:223,5:228:99:0,540,6629	1/1:0,122:122:99:3337,365,0	0/0:154,0:154:99:0,463,4747	0/1:85,63:148:99:1277,0,2124
1	920570	rs410693023	GCA_000298735.1:1:920570:C:G	C	G	3329.18	AC=11;AF=0.688;AN=16;BaseQRankSum=-0.687;ClippingRankSum=-1.249;DP=151;FS=0.774;MLEAC=11;MLEAF=0.688;MQ=60;MQRankSum=0.423;QD=22.05;ReadPosRankSum=-0.744;SOR=0.831;ANN=G|intron_variant|MODIFIER|ENSOARG00000025489|ENSOARG00000025489|transcript|ENSOART00000027413.1|lincRNA|1/1|n.297-27455C>G||||||,G|intron_variant|MODIFIER|ENSOARG00000018428|ENSOARG00000018428|transcript|ENSOART00000020055.1|protei…	GT:AD:DP:GQ:PL	0/1:2,18:20:6:488,0,6	0/1:12,22:34:99:592,0,261	0/1:8,23:31:99:586,0,150	1/1:0,9:9:27:289,27,0	1/1:0,6:6:18:173,18,0	1/1:0,31:31:93:922,93,0
1	955302	rs603028005	GCA_000298735.1:1:955302:G:T	G	T	3916.31	AC=16;AF=1;AN=16;DP=100;FS=0;MLEAC=16;MLEAF=1;MQ=60;QD=28.31;SOR=0.863;ANN=T|upstream_gene_variant|MODIFIER|CAPN10|ENSOARG00000018439|transcript|ENSOART00000020071.1|protein_coding||c.-2719C>A|||||2370|WARNING_TRANSCRIPT_NO_STOP_CODON,T|downstream_gene_variant|MODIFIER|ENSOARG00000025490|ENSOARG00000025490|transcript|ENSOART00000027414.1|lincRNA||n.*689G>T|||||689|,T|intron_variant|MODIFIER|ENSOA…	GT:AD:DP:GQ:PL	1/1:0,9:9:27:326,27,0	1/1:0,19:19:57:768,57,0	1/1:0,13:13:39:525,39,0	1/1:0,9:9:30:373,30,0	1/1:0,12:12:36:414,36,0	1/1:0,18:18:54:716,54,0
1	955322	*	GCA_000298735.1:1:955322:T:TG	T	TG	5828.26	AC=16;AF=1;AN=16;DP=134;FS=0;MLEAC=16;MLEAF=1;MQ=60;QD=28.07;SOR=1.793;ANN=TG|upstream_gene_variant|MODIFIER|CAPN10|ENSOARG00000018439|transcript|ENSOART00000020071.1|protein_coding||c.-2740_-2739insC|||||2391|WARNING_TRANSCRIPT_NO_STOP_CODON,TG|downstream_gene_variant|MODIFIER|ENSOARG00000025490|ENSOARG00000025490|transcript|ENSOART00000027414.1|lincRNA||n.*709_*710insG|||||710|,TG|intron_varian…	GT:AD:DP:GQ:PL	1/1:0,9:9:27:390,27,0	1/1:0,21:21:63:930,63,0	1/1:0,19:19:57:841,57,0	1/1:0,14:14:42:614,42,0	1/1:0,9:9:27:376,27,0	1/1:0,22:22:66:960,66,0
1	955325	*	GCA_000298735.1:1:955325:GC:G	GC	G	5501.27	AC=16;AF=1;AN=16;DP=123;FS=0;MLEAC=16;MLEAF=1;MQ=60;QD=29.58;SOR=1.962;ANN=G|upstream_gene_variant|MODIFIER|CAPN10|ENSOARG00000018439|transcript|ENSOART00000020071.1|protein_coding||c.-2743delG|||||2394|WARNING_TRANSCRIPT_NO_STOP_CODON,G|downstream_gene_variant|MODIFIER|ENSOARG00000025490|ENSOARG00000025490|transcript|ENSOART00000027414.1|lincRNA||n.*713delC|||||713|,G|intron_variant|MODIFIER|ENS…	GT:AD:DP:GQ:PL	1/1:0,8:8:24:360,24,0	1/1:0,20:20:60:900,60,0	1/1:0,18:18:54:810,54,0	1/1:0,13:13:39:585,39,0	1/1:0,7:7:21:315,21,0	1/1:0,20:20:60:900,60,0
1	955328	*	GCA_000298735.1:1:955328:C:A	C	A	5510.31	AC=16;AF=1;AN=16;DP=123;FS=0;MLEAC=16;MLEAF=1;MQ=60;QD=30.4;SOR=1.962;ANN=A|upstream_gene_variant|MODIFIER|CAPN10|ENSOARG00000018439|transcript|ENSOART00000020071.1|protein_coding||c.-2745G>T|||||2396|WARNING_TRANSCRIPT_NO_STOP_CODON,A|downstream_gene_variant|MODIFIER|ENSOARG00000025490|ENSOARG00000025490|transcript|ENSOART00000027414.1|lincRNA||n.*715C>A|||||715|,A|intron_variant|MODIFIER|ENSOAR…	GT:AD:DP:GQ:PL	1/1:0,8:8:24:360,24,0	1/1:0,20:20:60:900,60,0	1/1:0,18:18:54:810,54,0	1/1:0,13:13:39:585,39,0	1/1:0,7:7:21:315,21,0	1/1:0,20:20:60:900,60,0
1	956757	*	GCA_000298735.1:1:956757:G:C	G	C	2932.95	AC=11;AF=0.688;AN=16;BaseQRankSum=8.408;ClippingRankSum=0.444;DP=214;FS=0.501;MLEAC=11;MLEAF=0.688;MQ=60;MQRankSum=-0.177;QD=13.71;ReadPosRankSum=1.736;SOR=0.728;ANN=C|upstream_gene_variant|MODIFIER|CAPN10|ENSOARG00000018439|transcript|ENSOART00000020071.1|protein_coding||c.-4174C>G|||||3825|WARNING_TRANSCRIPT_NO_STOP_CODON,C|downstream_gene_variant|MODIFIER|ENSOARG00000025490|ENSOARG00000025490|…	GT:AD:DP:GQ:PL	0/1:6,14:20:87:358,0,87	0/1:21,15:36:99:373,0,448	0/1:17,12:29:99:286,0,365	1/1:0,17:17:51:486,51,0	1/1:0,20:20:60:612,60,0	0/1:39,9:48:99:131,0,921
1	956988	rs589613923	GCA_000298735.1:1:956988:C:T	C	T	229.65	AC=2;AF=0.125;AN=16;BaseQRankSum=3.846;ClippingRankSum=-0.294;DP=128;FS=1.365;MLEAC=2;MLEAF=0.125;MQ=60;MQRankSum=0;QD=22.96;ReadPosRankSum=-1.298;SOR=1.09;ANN=T|upstream_gene_variant|MODIFIER|CAPN10|ENSOARG00000018439|transcript|ENSOART00000020071.1|protein_coding||c.-4405G>A|||||4056|WARNING_TRANSCRIPT_NO_STOP_CODON,T|downstream_gene_variant|MODIFIER|ENSOARG00000025490|ENSOARG00000025490|transc…	GT:AD:DP:GQ:PL	0/0:8,0:8:24:0,24,206	0/0:25,0:25:75:0,75,696	0/0:14,0:14:42:0,42,371	0/0:14,0:14:42:0,42,384	1/1:0,9:9:27:275,27,0	0/0:22,0:22:66:0,66,606
1	957723	*	GCA_000298735.1:1:957723:T:TA	T	TA	392.23	AC=1;AF=0.063;AN=16;BaseQRankSum=0.269;ClippingRankSum=-1.016;DP=165;FS=5.481;MLEAC=1;MLEAF=0.063;MQ=60;MQRankSum=0.241;QD=14.01;ReadPosRankSum=1.385;SOR=0.256;ANN=TA|upstream_gene_variant|MODIFIER|CAPN10|ENSOARG00000018439|transcript|ENSOART00000020071.1|protein_coding||c.-5141_-5140insT|||||4792|WARNING_TRANSCRIPT_NO_STOP_CODON,TA|downstream_gene_variant|MODIFIER|ENSOARG00000025490|ENSOARG00000…	GT:AD:DP:GQ:PL	0/0:15,0:15:45:0,45,483	0/0:18,0:18:54:0,54,578	0/0:13,0:13:39:0,39,415	0/0:22,0:22:66:0,66,713	0/0:20,0:20:60:0,60,655	0/1:5,18:23:93:435,0,93
1	957749	rs415482412	GCA_000298735.1:1:957749:A:G	A	G	2084.96	AC=11;AF=0.688;AN=16;BaseQRankSum=-0.277;ClippingRankSum=0.348;DP=141;FS=6.639;MLEAC=11;MLEAF=0.688;MQ=60;MQRankSum=-0.273;QD=14.79;ReadPosRankSum=2.137;SOR=1.27;ANN=G|upstream_gene_variant|MODIFIER|CAPN10|ENSOARG00000018439|transcript|ENSOART00000020071.1|protein_coding||c.-5166T>C|||||4817|WARNING_TRANSCRIPT_NO_STOP_CODON,G|downstream_gene_variant|MODIFIER|ENSOARG00000025490|ENSOARG00000025490|…	GT:AD:DP:GQ:PL	0/1:6,12:18:99:303,0,133	0/1:8,8:16:99:197,0,192	0/1:10,2:12:25:25,0,259	1/1:0,17:17:51:502,51,0	1/1:0,18:18:54:515,54,0	0/1:21,5:26:66:66,0,526
1	961333	rs414588305	GCA_000298735.1:1:961333:T:C	T	C	11080.8	AC=3;AF=0.188;AN=16;BaseQRankSum=-14.431;ClippingRankSum=2.163;DP=2633;FS=0.722;MLEAC=3;MLEAF=0.188;MQ=60;MQRankSum=0.972;QD=9.35;ReadPosRankSum=2.486;SOR=0.76;ANN=C|intron_variant|MODIFIER|ENSOARG00000018428|ENSOARG00000018428|transcript|ENSOART00000020055.1|protein_coding|2/3|c.91-6263A>G||||||WARNING_TRANSCRIPT_NO_START_CODON;CSQ=C|intron_variant|MODIFIER||ENSOARG00000018428|Transcript|ENSOART…	GT:AD:DP:GQ:PL	0/1:180,142:322:99:2968,0,4395	0/1:248,189:437:99:4041,0,6016	0/1:231,193:424:99:4115,0,5706	0/0:311,0:311:99:0,935,9425	0/0:256,0:256:99:0,769,7732	0/0:266,0:266:99:0,799,7873
1	972131	rs408175652	GCA_000298735.1:1:972131:G:A	G	A	539.27	AC=1;AF=0.063;AN=16;BaseQRankSum=-0.468;ClippingRankSum=-0.302;DP=668;FS=1.453;MLEAC=1;MLEAF=0.063;MQ=60;MQRankSum=0.198;QD=10.37;ReadPosRankSum=3.557;SOR=1.005;ANN=A|upstream_gene_variant|MODIFIER|ANKMY1|ENSOARG00000018449|transcript|ENSOART00000020079.1|protein_coding||c.-9988G>A|||||4898|WARNING_TRANSCRIPT_NO_STOP_CODON,A|downstream_gene_variant|MODIFIER|ENSOARG00000025491|ENSOARG00000025491|t…	GT:AD:DP:GQ:PL	0/0:76,0:76:99:0,228,2354	0/0:116,0:116:99:0,349,3526	0/0:98,0:98:99:0,294,2955	0/0:90,0:90:99:0,271,2749	0/0:87,0:87:99:0,261,2618	0/1:28,24:52:99:573,0,684
1	972303	rs400388018	GCA_000298735.1:1:972303:A:G	A	G	16001.8	AC=12;AF=0.75;AN=16;BaseQRankSum=-8.1;ClippingRankSum=-0.105;DP=780;FS=1.416;MLEAC=12;MLEAF=0.75;MQ=60;MQRankSum=0.765;QD=20.52;ReadPosRankSum=2.858;SOR=0.848;ANN=G|upstream_gene_variant|MODIFIER|ANKMY1|ENSOARG00000018449|transcript|ENSOART00000020079.1|protein_coding||c.-9816A>G|||||4726|WARNING_TRANSCRIPT_NO_STOP_CODON,G|downstream_gene_variant|MODIFIER|ENSOARG00000025491|ENSOARG00000025491|tra…	GT:AD:DP:GQ:PL	0/1:12,74:86:99:1886,0,112	0/1:53,60:113:99:1407,0,1279	0/1:43,79:122:99:1854,0,974	1/1:0,111:111:99:3131,330,0	1/1:0,84:84:99:2413,251,0	1/1:1,86:87:99:2458,230,0
1	972319	rs413598631	GCA_000298735.1:1:972319:C:T	C	T	16185.0	AC=11;AF=0.688;AN=16;BaseQRankSum=9.247;ClippingRankSum=-1.677;DP=789;FS=1.33;MLEAC=11;MLEAF=0.688;MQ=60;MQRankSum=-1.545;QD=20.51;ReadPosRankSum=2.043;SOR=0.834;ANN=T|upstream_gene_variant|MODIFIER|ANKMY1|ENSOARG00000018449|transcript|ENSOART00000020079.1|protein_coding||c.-9800C>T|||||4710|WARNING_TRANSCRIPT_NO_STOP_CODON,T|downstream_gene_variant|MODIFIER|ENSOARG00000025491|ENSOARG00000025491|…	GT:AD:DP:GQ:PL	0/1:11,82:93:23:2174,0,23	0/1:54,60:114:99:1442,0,1148	0/1:37,74:111:99:1897,0,677	1/1:0,117:117:99:3476,351,0	1/1:0,87:87:99:2592,261,0	0/1:31,51:82:99:1229,0,600
1	972493	*	GCA_000298735.1:1:972493:CT:C	CT	C	18710.3	AC=16;AF=1;AN=16;DP=408;FS=0;MLEAC=16;MLEAF=1;MQ=60;QD=24.62;SOR=0.982;ANN=C|upstream_gene_variant|MODIFIER|ANKMY1|ENSOARG00000018449|transcript|ENSOART00000020079.1|protein_coding||c.-9625delT|||||4535|WARNING_TRANSCRIPT_NO_STOP_CODON,C|downstream_gene_variant|MODIFIER|ENSOARG00000025491|ENSOARG00000025491|transcript|ENSOART00000027415.1|lincRNA||n.*3717delT|||||3717|,C|intron_variant|MODIFIER|E…	GT:AD:DP:GQ:PL	1/1:0,41:41:99:1885,126,0	1/1:0,59:59:99:2813,190,0	1/1:0,53:53:99:2421,163,0	1/1:0,52:52:99:2380,160,0	1/1:0,57:57:99:2605,175,0	1/1:0,38:38:99:1750,117,0
1	972500	*	GCA_000298735.1:1:972500:A:AC	A	AC	19016.3	AC=16;AF=1;AN=16;DP=427;FS=0;MLEAC=16;MLEAF=1;MQ=60;QD=27.31;SOR=0.871;ANN=AC|upstream_gene_variant|MODIFIER|ANKMY1|ENSOARG00000018449|transcript|ENSOART00000020079.1|protein_coding||c.-9619_-9618insC|||||4528|WARNING_TRANSCRIPT_NO_STOP_CODON,AC|downstream_gene_variant|MODIFIER|ENSOARG00000025491|ENSOARG00000025491|transcript|ENSOART00000027415.1|lincRNA||n.*3723_*3724insC|||||3724|,AC|intron_var…	GT:AD:DP:GQ:PL	1/1:0,43:43:99:1944,130,0	1/1:0,64:64:99:2849,191,0	1/1:0,55:55:99:2477,165,0	1/1:0,54:54:99:2409,159,0	1/1:0,59:59:99:2641,175,0	1/1:0,40:40:99:1785,118,0
1	972624	rs412507799	GCA_000298735.1:1:972624:C:T	C	T	829.27	AC=1;AF=0.063;AN=16;BaseQRankSum=-2.736;ClippingRankSum=0.889;DP=755;FS=1.271;MLEAC=1;MLEAF=0.063;MQ=60;MQRankSum=-1.875;QD=12.56;ReadPosRankSum=0.122;SOR=0.772;ANN=T|upstream_gene_variant|MODIFIER|ANKMY1|ENSOARG00000018449|transcript|ENSOART00000020079.1|protein_coding||c.-9495C>T|||||4405|WARNING_TRANSCRIPT_NO_STOP_CODON,T|downstream_gene_variant|MODIFIER|ENSOARG00000025491|ENSOARG00000025491|t…	GT:AD:DP:GQ:PL	0/0:95,0:95:99:0,286,2868	0/0:113,0:113:99:0,340,3473	0/0:98,0:98:99:0,295,2955	0/0:110,0:110:99:0,331,3359	0/0:98,0:98:99:0,294,2926	0/1:30,36:66:99:863,0,683
1	972644	rs426197938	GCA_000298735.1:1:972644:G:A	G	A	15573.3	AC=12;AF=0.75;AN=16;BaseQRankSum=3.004;ClippingRankSum=0.257;DP=716;FS=3.231;MLEAC=12;MLEAF=0.75;MQ=60;MQRankSum=-1.714;QD=21.75;ReadPosRankSum=1.768;SOR=0.446;ANN=A|upstream_gene_variant|MODIFIER|ANKMY1|ENSOARG00000018449|transcript|ENSOART00000020079.1|protein_coding||c.-9475G>A|||||4385|WARNING_TRANSCRIPT_NO_STOP_CODON,A|downstream_gene_variant|MODIFIER|ENSOARG00000025491|ENSOARG00000025491|tr…	GT:AD:DP:GQ:PL	0/1:11,82:93:3:2143,0,3	0/1:59,53:112:99:1225,0,1353	0/1:38,63:101:99:1577,0,763	1/1:0,85:85:99:2518,255,0	1/1:0,95:95:99:2738,285,0	1/1:0,59:59:99:1749,177,0
1	972754	rs425005735	GCA_000298735.1:1:972754:T:C	T	C	13853.8	AC=12;AF=0.75;AN=16;BaseQRankSum=3.14;ClippingRankSum=0.314;DP=629;FS=0.67;MLEAC=12;MLEAF=0.75;MQ=60;MQRankSum=-0.379;QD=22.03;ReadPosRankSum=1.182;SOR=0.779;ANN=C|upstream_gene_variant|MODIFIER|ANKMY1|ENSOARG00000018449|transcript|ENSOART00000020079.1|protein_coding||c.-9365T>C|||||4275|WARNING_TRANSCRIPT_NO_STOP_CODON,C|downstream_gene_variant|MODIFIER|ENSOARG00000025491|ENSOARG00000025491|tran…	GT:AD:DP:GQ:PL	0/1:15,74:89:99:1909,0,150	0/1:37,56:93:99:1346,0,796	0/1:41,47:88:99:1143,0,943	1/1:0,84:84:99:2559,252,0	1/1:0,86:86:99:2509,258,0	1/1:0,57:57:99:1680,171,0
1	972833	*	GCA_000298735.1:1:972833:A:G	A	G	12904.8	AC=12;AF=0.75;AN=16;BaseQRankSum=-9.294;ClippingRankSum=-0.383;DP=674;FS=2.235;MLEAC=12;MLEAF=0.75;MQ=60;MQRankSum=-0.97;QD=19.15;ReadPosRankSum=0.29;SOR=0.516;ANN=G|upstream_gene_variant|MODIFIER|ANKMY1|ENSOARG00000018449|transcript|ENSOART00000020079.1|protein_coding||c.-9286A>G|||||4196|WARNING_TRANSCRIPT_NO_STOP_CODON,G|downstream_gene_variant|MODIFIER|ENSOARG00000025491|ENSOARG00000025491|tr…	GT:AD:DP:GQ:PL	0/1:13,73:86:99:1645,0,111	0/1:62,55:117:99:1147,0,1486	0/1:39,62:101:99:1300,0,876	1/1:0,103:103:99:2711,307,0	1/1:0,80:80:99:2104,239,0	1/1:0,52:52:99:1343,155,0
1	973390	rs418150810	GCA_000298735.1:1:973390:G:A	G	A	13442.0	AC=11;AF=0.688;AN=16;BaseQRankSum=6.314;ClippingRankSum=-1.023;DP=667;FS=0;MLEAC=11;MLEAF=0.688;MQ=60;MQRankSum=0.745;QD=20.15;ReadPosRankSum=0.011;SOR=0.681;ANN=A|upstream_gene_variant|MODIFIER|ANKMY1|ENSOARG00000018449|transcript|ENSOART00000020079.1|protein_coding||c.-8729G>A|||||3639|WARNING_TRANSCRIPT_NO_STOP_CODON,A|downstream_gene_variant|MODIFIER|ENSOARG00000025491|ENSOARG00000025491|tran…	GT:AD:DP:GQ:PL	0/1:11,70:81:64:1760,0,64	0/1:34,60:94:99:1492,0,675	0/1:47,55:102:99:1285,0,957	1/1:0,96:96:99:2814,288,0	1/1:1,82:83:99:2366,239,0	0/1:24,20:44:99:445,0,503
1	973460	rs408257034	GCA_000298735.1:1:973460:T:C	T	C	11399.0	AC=11;AF=0.688;AN=16;BaseQRankSum=-2.803;ClippingRankSum=-0.321;DP=557;FS=6.303;MLEAC=11;MLEAF=0.688;MQ=60;MQRankSum=-0.257;QD=20.47;ReadPosRankSum=1.591;SOR=1.257;ANN=C|upstream_gene_variant|MODIFIER|ANKMY1|ENSOARG00000018449|transcript|ENSOART00000020079.1|protein_coding||c.-8659T>C|||||3569|WARNING_TRANSCRIPT_NO_STOP_CODON,C|downstream_gene_variant|MODIFIER|ENSOARG00000025491|ENSOARG0000002549…	GT:AD:DP:GQ:PL	0/1:7,53:60:20:1412,0,20	0/1:39,32:71:99:729,0,960	0/1:41,56:97:99:1381,0,974	1/1:0,72:72:99:2181,216,0	1/1:0,61:61:99:1843,183,0	0/1:23,23:46:99:552,0,539
1	973511	rs421540311	GCA_000298735.1:1:973511:A:G	A	G	11507.8	AC=12;AF=0.75;AN=16;BaseQRankSum=-11.378;ClippingRankSum=-1.494;DP=618;FS=2.143;MLEAC=12;MLEAF=0.75;MQ=60;MQRankSum=-1.141;QD=18.62;ReadPosRankSum=-1.111;SOR=0.535;ANN=G|upstream_gene_variant|MODIFIER|ANKMY1|ENSOARG00000018449|transcript|ENSOART00000020079.1|protein_coding||c.-8608A>G|||||3518|WARNING_TRANSCRIPT_NO_STOP_CODON,G|downstream_gene_variant|MODIFIER|ENSOARG00000025491|ENSOARG0000002549…	GT:AD:DP:GQ:PL	1/1:5,50:55:23:1197,23,0	0/1:42,54:96:99:1095,0,970	0/1:36,61:97:99:1363,0,810	1/1:0,75:75:99:1948,223,0	1/1:0,78:78:99:2065,233,0	0/1:25,27:52:99:546,0,590
1	973576	rs606157853	GCA_000298735.1:1:973576:C:T	C	T	776.27	AC=1;AF=0.063;AN=16;BaseQRankSum=0.358;ClippingRankSum=1.53;DP=812;FS=0;MLEAC=1;MLEAF=0.063;MQ=60.01;MQRankSum=0.094;QD=11.76;ReadPosRankSum=0.495;SOR=0.695;ANN=T|upstream_gene_variant|MODIFIER|ANKMY1|ENSOARG00000018449|transcript|ENSOART00000020079.1|protein_coding||c.-8543C>T|||||3453|WARNING_TRANSCRIPT_NO_STOP_CODON,T|downstream_gene_variant|MODIFIER|ENSOARG00000025491|ENSOARG00000025491|trans…	GT:AD:DP:GQ:PL	0/0:94,0:94:99:0,282,2846	0/0:129,0:129:99:0,388,3877	0/0:107,0:107:99:0,322,3288	0/0:118,0:118:99:0,355,3516	0/0:88,0:88:99:0,264,2678	0/1:32,33:65:99:810,0,763
1	973690	rs161787003	GCA_000298735.1:1:973690:A:C	A	C	15763.8	AC=12;AF=0.75;AN=16;BaseQRankSum=-15.033;ClippingRankSum=1.78;DP=899;FS=1.267;MLEAC=12;MLEAF=0.75;MQ=60;MQRankSum=0.089;QD=17.53;ReadPosRankSum=2.403;SOR=0.596;ANN=C|upstream_gene_variant|MODIFIER|ANKMY1|ENSOARG00000018449|transcript|ENSOART00000020079.1|protein_coding||c.-8429A>C|||||3339|WARNING_TRANSCRIPT_NO_STOP_CODON,C|downstream_gene_variant|MODIFIER|ENSOARG00000025491|ENSOARG00000025491|tr…	GT:AD:DP:GQ:PL	1/1:7,87:94:59:2083,59,0	0/1:84,73:157:99:1490,0,2114	0/1:68,63:131:99:1322,0,1667	1/1:0,122:122:99:3294,364,0	1/1:1,97:98:99:2570,261,0	0/1:39,37:76:99:757,0,930
1	974177	rs398601063	GCA_000298735.1:1:974177:G:A	G	A	637.27	AC=1;AF=0.063;AN=16;BaseQRankSum=4.204;ClippingRankSum=-0.32;DP=853;FS=0;MLEAC=1;MLEAF=0.063;MQ=60;MQRankSum=-0.549;QD=9.96;ReadPosRankSum=1.724;SOR=0.629;ANN=A|upstream_gene_variant|MODIFIER|ANKMY1|ENSOARG00000018449|transcript|ENSOART00000020079.1|protein_coding||c.-7942G>A|||||2852|WARNING_TRANSCRIPT_NO_STOP_CODON,A|intron_variant|MODIFIER|ENSOARG00000018428|ENSOARG00000018428|transcript|ENSOA…	GT:AD:DP:GQ:PL	0/0:106,0:106:99:0,313,2667	0/0:109,0:109:99:0,325,2857	0/0:126,0:126:99:0,375,3318	0/0:140,0:140:99:0,418,3703	0/0:102,0:102:99:0,305,2660	0/1:34,30:64:99:671,0,708
1	1041374	rs406796770	GCA_000298735.1:1:1041374:T:G	T	G	1146.14	AC=7;AF=0.438;AN=16;BaseQRankSum=0.731;ClippingRankSum=-1.63;DP=173;FS=11.889;MLEAC=7;MLEAF=0.438;MQ=60;MQRankSum=-0.831;QD=10.14;ReadPosRankSum=0.328;SOR=0.769;ANN=G|upstream_gene_variant|MODIFIER|ENSOARG00000025493|ENSOARG00000025493|transcript|ENSOART00000027417.1|lincRNA||n.-4268T>G|||||4268|,G|intron_variant|MODIFIER|ENSOARG00000018428|ENSOARG00000018428|transcript|ENSOART00000020055.1|prote…	GT:AD:DP:GQ:PL	0/1:15,3:18:34:34,0,385	0/0:17,0:17:51:0,51,513	0/1:23,5:28:68:68,0,608	1/1:0,6:6:18:191,18,0	1/1:0,6:6:18:179,18,0	0/0:19,0:19:57:0,57,670
1	1043712	*	GCA_000298735.1:1:1043712:C:T	C	T	296.3	AC=1;AF=0.063;AN=16;BaseQRankSum=1.123;ClippingRankSum=-0.357;DP=161;FS=0;MLEAC=1;MLEAF=0.063;MQ=60;MQRankSum=1.316;QD=21.16;ReadPosRankSum=0.486;SOR=0.549;ANN=T|synonymous_variant|LOW|GPC1|ENSOARG00000018493|transcript|ENSOART00000020131.1|protein_coding|6/10|c.894G>A|p.Gln298Gln|894/1473|894/1473|298/490||WARNING_TRANSCRIPT_NO_START_CODON,T|upstream_gene_variant|MODIFIER|ENSOARG00000025493|ENSO…	GT:AD:DP:GQ:PL	0/0:17,0:17:51:0,51,513	0/1:2,12:14:18:330,0,18	0/0:23,0:23:69:0,69,681	0/0:6,0:6:18:0,18,183	0/0:9,0:9:27:0,27,277	0/0:18,0:18:54:0,54,540
1	1280502	rs407739630	GCA_000298735.1:1:1280502:G:A	G	A	13191.8	AC=13;AF=0.813;AN=16;BaseQRankSum=-2.305;ClippingRankSum=-0.595;DP=737;FS=21.404;MLEAC=13;MLEAF=0.813;MQ=60;MQRankSum=1.112;QD=17.9;ReadPosRankSum=-0.666;SOR=2.742;ANN=A|intergenic_region|MODIFIER|OTOS-ENSOARG00000018569|ENSOARG00000018559-ENSOARG00000018569|intergenic_region|ENSOARG00000018559-ENSOARG00000018569|||n.1280502G>A||||||;CSQ=A|intergenic_variant|MODIFIER|||||||||||||||rs407739630|||S…	GT:AD:DP:GQ:PL	0/1:49,44:93:99:1047,0,1185	1/1:0,72:72:99:2144,216,0	1/1:8,110:118:99:3039,113,0	0/1:75,39:114:99:844,0,1938	1/1:0,61:61:99:1856,183,0	1/1:0,58:58:99:1743,174,0
1	1280535	rs410674367	GCA_000298735.1:1:1280535:C:T	C	T	41116.3	AC=15;AF=0.938;AN=16;BaseQRankSum=-0.815;ClippingRankSum=-0.298;DP=1680;FS=15.816;MLEAC=15;MLEAF=0.938;MQ=60;MQRankSum=1.2;QD=24.47;ReadPosRankSum=1.791;SOR=2.852;ANN=T|intergenic_region|MODIFIER|OTOS-ENSOARG00000018569|ENSOARG00000018559-ENSOARG00000018569|intergenic_region|ENSOARG00000018559-ENSOARG00000018569|||n.1280535C>T||||||;CSQ=T|intergenic_variant|MODIFIER|||||||||||||||rs410674367|||SN…	GT:AD:DP:GQ:PL	1/1:0,193:193:99:5513,576,0	1/1:0,195:195:99:5649,585,0	1/1:0,268:268:99:7659,801,0	1/1:1,260:261:99:7576,772,0	1/1:0,134:134:99:3885,402,0	1/1:0,145:145:99:4170,435,0
1	1280601	rs400849122	GCA_000298735.1:1:1280601:C:G	C	G	82286.3	AC=15;AF=0.938;AN=16;BaseQRankSum=-4.85;ClippingRankSum=-0.49;DP=3164;FS=4.722;MLEAC=15;MLEAF=0.938;MQ=60;MQRankSum=-2.857;QD=26.01;ReadPosRankSum=-4.218;SOR=1.283;ANN=G|intergenic_region|MODIFIER|OTOS-ENSOARG00000018569|ENSOARG00000018559-ENSOARG00000018569|intergenic_region|ENSOARG00000018559-ENSOARG00000018569|||n.1280601C>G||||||;CSQ=G|intergenic_variant|MODIFIER|||||||||||||||rs400849122|||S…	GT:AD:DP:GQ:PL	1/1:0,356:356:99:10576,1069,0	1/1:0,419:419:99:12389,1257,0	1/1:0,467:467:99:13979,1403,0	1/1:0,481:481:99:14377,1444,0	1/1:0,294:294:99:8739,883,0	1/1:0,306:306:99:8998,918,0
1	1280621	rs414107499	GCA_000298735.1:1:1280621:G:A	G	A	91424.3	AC=15;AF=0.938;AN=16;BaseQRankSum=-2.582;ClippingRankSum=-0.297;DP=3503;FS=3.284;MLEAC=15;MLEAF=0.938;MQ=60;MQRankSum=1.077;QD=26.1;ReadPosRankSum=2.459;SOR=0.417;ANN=A|intergenic_region|MODIFIER|OTOS-ENSOARG00000018569|ENSOARG00000018559-ENSOARG00000018569|intergenic_region|ENSOARG00000018559-ENSOARG00000018569|||n.1280621G>A||||||;CSQ=A|intergenic_variant|MODIFIER|||||||||||||||rs414107499|||SN…	GT:AD:DP:GQ:PL	1/1:1,403:404:99:11890,1189,0	1/1:0,464:464:99:13690,1393,0	1/1:2,534:536:99:15810,1569,0	1/1:0,488:488:99:14542,1468,0	1/1:0,344:344:99:10111,1032,0	1/1:0,359:359:99:10496,1078,0
1	1280683	rs423243767	GCA_000298735.1:1:1280683:G:A	G	A	79511.3	AC=15;AF=0.938;AN=16;BaseQRankSum=5.044;ClippingRankSum=1.379;DP=2979;FS=1.562;MLEAC=15;MLEAF=0.938;MQ=60;MQRankSum=0.218;QD=26.69;ReadPosRankSum=1.925;SOR=0.355;ANN=A|intergenic_region|MODIFIER|OTOS-ENSOARG00000018569|ENSOARG00000018559-ENSOARG00000018569|intergenic_region|ENSOARG00000018559-ENSOARG00000018569|||n.1280683G>A||||||;CSQ=A|intergenic_variant|MODIFIER|||||||||||||||rs423243767|||SNV…	GT:AD:DP:GQ:PL	1/1:0,335:335:99:9876,1009,0	1/1:0,387:387:99:11444,1162,0	1/1:0,469:469:99:13799,1408,0	1/1:2,421:423:99:12469,1208,0	1/1:0,322:322:99:9552,966,0	1/1:0,302:302:99:8818,907,0
1	1491872	rs402801237	GCA_000298735.1:1:1491872:C:G	C	G	91184.3	AC=16;AF=1;AN=16;DP=2009;FS=0;MLEAC=16;MLEAF=1;MQ=60;QD=28.22;SOR=0.747;ANN=G|synonymous_variant|LOW|NDUFA10|ENSOARG00000018675|transcript|ENSOART00000020330.1|protein_coding|3/10|c.312C>G|p.Leu104Leu|322/1468|312/1068|104/355||;CSQ=G|synonymous_variant|LOW|NDUFA10|ENSOARG00000018675|Transcript|ENSOART00000020330|protein_coding|3/10||||322|312|104|L|ctC/ctG|rs402801237||1|SNV|HGNC|HGNC:7684|YES||…	GT:AD:DP:GQ:PL	1/1:0,228:228:99:10346,704,0	1/1:0,262:262:99:11828,816,0	1/1:0,253:253:99:11694,812,0	1/1:0,283:283:99:12961,885,0	1/1:0,197:197:99:8954,617,0	1/1:0,231:231:99:10484,722,0
1	1491875	rs412103385	GCA_000298735.1:1:1491875:C:T	C	T	59658.3	AC=16;AF=1;AN=16;BaseQRankSum=2.818;ClippingRankSum=-1.336;DP=2022;FS=0;MLEAC=16;MLEAF=1;MQ=60;MQRankSum=-1.215;QD=29.5;ReadPosRankSum=1.678;SOR=0.279;ANN=T|synonymous_variant|LOW|NDUFA10|ENSOARG00000018675|transcript|ENSOART00000020330.1|protein_coding|3/10|c.315C>T|p.Pro105Pro|325/1468|315/1068|105/355||;CSQ=T|synonymous_variant|LOW|NDUFA10|ENSOARG00000018675|Transcript|ENSOART00000020330|prote…	GT:AD:DP:GQ:PL	1/1:0,230:230:99:6750,691,0	1/1:0,260:260:99:7685,783,0	1/1:3,261:264:99:7640,718,0	1/1:0,288:288:99:8588,865,0	1/1:1,200:201:99:5916,577,0	1/1:0,231:231:99:6764,696,0
1	1494063	rs428066766	GCA_000298735.1:1:1494063:G:A	G	A	6430.85	AC=3;AF=0.188;AN=16;BaseQRankSum=15.421;ClippingRankSum=-0.134;DP=1514;FS=0.679;MLEAC=3;MLEAF=0.188;MQ=60;MQRankSum=1.777;QD=10.84;ReadPosRankSum=0.838;SOR=0.755;ANN=A|missense_variant|MODERATE|NDUFA10|ENSOARG00000018675|transcript|ENSOART00000020330.1|protein_coding|5/10|c.583G>A|p.Val195Ile|593/1468|583/1068|195/355||;CSQ=A|missense_variant|MODERATE|NDUFA10|ENSOARG00000018675|Transcript|ENSOART…	GT:AD:DP:GQ:PL	0/0:161,0:161:99:0,482,4311	0/0:198,1:199:99:0,564,5314	0/0:175,0:175:99:0,523,4637	0/0:222,0:222:99:0,664,6024	0/0:160,0:160:99:0,477,4259	0/1:77,77:154:99:1796,0,1564
1	1494585	rs420259396	GCA_000298735.1:1:1494585:T:C	T	C	2195.52	AC=10;AF=0.625;AN=16;BaseQRankSum=-2.234;ClippingRankSum=1.29;DP=138;FS=53.823;MLEAC=10;MLEAF=0.625;MQ=60;MQRankSum=-0.024;QD=15.91;ReadPosRankSum=1.37;SOR=1.024;ANN=C|intron_variant|MODIFIER|NDUFA10|ENSOARG00000018675|transcript|ENSOART00000020330.1|protein_coding|5/9|c.669+436T>C||||||;CSQ=C|intron_variant|MODIFIER|NDUFA10|ENSOARG00000018675|Transcript|ENSOART00000020330|protein_coding||5/9||||…	GT:AD:DP:GQ:PL	0/1:7,7:14:99:221,0,221	0/1:15,7:22:99:249,0,609	0/1:11,5:16:99:177,0,447	0/1:22,13:35:99:454,0,859	0/1:6,5:11:99:166,0,200	1/1:0,6:6:18:205,18,0
1	1494587	rs400897262	GCA_000298735.1:1:1494587:T:C	T	C	2195.52	AC=10;AF=0.625;AN=16;BaseQRankSum=-1.57;ClippingRankSum=-1.134;DP=137;FS=53.823;MLEAC=10;MLEAF=0.625;MQ=60;MQRankSum=-0.532;QD=16.03;ReadPosRankSum=0.969;SOR=1.024;ANN=C|intron_variant|MODIFIER|NDUFA10|ENSOARG00000018675|transcript|ENSOART00000020330.1|protein_coding|5/9|c.669+438T>C||||||;CSQ=C|intron_variant|MODIFIER|NDUFA10|ENSOARG00000018675|Transcript|ENSOART00000020330|protein_coding||5/9||…	GT:AD:DP:GQ:PL	0/1:7,7:14:99:221,0,221	0/1:15,7:22:99:249,0,609	0/1:11,5:16:99:177,0,447	0/1:22,13:35:99:454,0,859	0/1:6,5:11:99:166,0,200	1/1:0,6:6:18:205,18,0
1	1494866	rs421757468	GCA_000298735.1:1:1494866:G:A	G	A	945.86	AC=3;AF=0.188;AN=16;BaseQRankSum=5.38;ClippingRankSum=-1.756;DP=161;FS=5.591;MLEAC=3;MLEAF=0.188;MQ=60;MQRankSum=0.087;QD=11.97;ReadPosRankSum=2.625;SOR=1.206;ANN=A|intron_variant|MODIFIER|NDUFA10|ENSOARG00000018675|transcript|ENSOART00000020330.1|protein_coding|5/9|c.669+717G>A||||||;CSQ=A|intron_variant|MODIFIER|NDUFA10|ENSOARG00000018675|Transcript|ENSOART00000020330|protein_coding||5/9|||||||…	GT:AD:DP:GQ:PL	0/0:22,0:22:66:0,66,559	0/0:17,0:17:51:0,51,457	0/0:18,0:18:54:0,54,473	0/0:16,0:16:48:0,48,422	0/0:9,0:9:27:0,27,255	0/1:11,10:21:99:235,0,241
1	1494908	rs411814275	GCA_000298735.1:1:1494908:T:C	T	C	1522.81	AC=7;AF=0.438;AN=16;BaseQRankSum=-6.849;ClippingRankSum=0.425;DP=154;FS=13.457;MLEAC=7;MLEAF=0.438;MQ=60;MQRankSum=0.4;QD=14.64;ReadPosRankSum=1.086;SOR=1.63;ANN=C|intron_variant|MODIFIER|NDUFA10|ENSOARG00000018675|transcript|ENSOART00000020330.1|protein_coding|5/9|c.669+759T>C||||||;CSQ=C|intron_variant|MODIFIER|NDUFA10|ENSOARG00000018675|Transcript|ENSOART00000020330|protein_coding||5/9||||||||…	GT:AD:DP:GQ:PL	0/1:9,7:16:99:136,0,196	0/0:28,0:28:84:0,84,864	0/1:9,10:19:99:218,0,209	0/0:15,0:15:45:0,45,466	0/0:7,0:7:21:0,21,222	1/1:0,17:17:51:420,51,0
1	1495188	rs598075056	GCA_000298735.1:1:1495188:CG:C	CG	C	201.49	AC=2;AF=0.125;AN=16;BaseQRankSum=3.258;ClippingRankSum=0.279;DP=151;FS=6.866;MLEAC=2;MLEAF=0.125;MQ=60;MQRankSum=1.112;QD=5.6;ReadPosRankSum=0.325;SOR=1.577;ANN=C|intron_variant|MODIFIER|NDUFA10|ENSOARG00000018675|transcript|ENSOART00000020330.1|protein_coding|5/9|c.669+1040delG||||||;CSQ=-|intron_variant|MODIFIER|NDUFA10|ENSOARG00000018675|Transcript|ENSOART00000020330|protein_coding||5/9|||||||…	GT:AD:DP:GQ:PL	0/1:12,3:15:76:76,0,407	0/0:17,0:17:51:0,51,656	0/0:21,0:21:63:0,63,839	0/0:14,1:15:38:0,38,559	0/0:9,0:9:27:0,27,354	0/1:15,6:21:99:174,0,493
1	1495310	rs602805507	GCA_000298735.1:1:1495310:G:C	G	C	197.56	AC=2;AF=0.125;AN=16;BaseQRankSum=-0.225;ClippingRankSum=0.458;DP=126;FS=4.613;MLEAC=2;MLEAF=0.125;MQ=60;MQRankSum=-0.674;QD=6.37;ReadPosRankSum=-0.415;SOR=1.498;ANN=C|intron_variant|MODIFIER|NDUFA10|ENSOARG00000018675|transcript|ENSOART00000020330.1|protein_coding|5/9|c.670-1115G>C||||||;CSQ=C|intron_variant|MODIFIER|NDUFA10|ENSOARG00000018675|Transcript|ENSOART00000020330|protein_coding||5/9||||…	GT:AD:DP:GQ:PL	0/1:8,3:11:58:58,0,217	0/0:15,0:15:45:0,45,476	0/1:12,8:20:99:179,0,301	0/0:15,0:15:45:0,45,480	0/0:7,0:7:21:0,21,201	0/0:22,0:22:66:0,66,644
1	1495345	rs404053636	GCA_000298735.1:1:1495345:T:C	T	C	811.25	AC=7;AF=0.438;AN=16;BaseQRankSum=-3.519;ClippingRankSum=0.424;DP=114;FS=1.599;MLEAC=7;MLEAF=0.438;MQ=60;MQRankSum=1.92;QD=10.67;ReadPosRankSum=2.498;SOR=0.711;ANN=C|intron_variant|MODIFIER|NDUFA10|ENSOARG00000018675|transcript|ENSOART00000020330.1|protein_coding|5/9|c.670-1080T>C||||||;CSQ=C|intron_variant|MODIFIER|NDUFA10|ENSOARG00000018675|Transcript|ENSOART00000020330|protein_coding||5/9||||||…	GT:AD:DP:GQ:PL	0/1:10,4:14:79:79,0,263	0/0:16,0:16:48:0,48,496	0/1:15,2:17:11:11,0,395	0/0:15,0:15:45:0,45,457	0/0:7,0:7:21:0,21,215	1/1:0,12:12:36:305,36,0
1	1495668	rs429303808	GCA_000298735.1:1:1495668:T:C	T	C	930.53	AC=6;AF=0.375;AN=16;BaseQRankSum=-0.156;ClippingRankSum=-0.798;DP=89;FS=1.767;MLEAC=6;MLEAF=0.375;MQ=60;MQRankSum=0.03;QD=20.23;ReadPosRankSum=-0.097;SOR=0.722;ANN=C|intron_variant|MODIFIER|NDUFA10|ENSOARG00000018675|transcript|ENSOART00000020330.1|protein_coding|5/9|c.670-757T>C||||||;CSQ=C|intron_variant|MODIFIER|NDUFA10|ENSOARG00000018675|Transcript|ENSOART00000020330|protein_coding||5/9||||||…	GT:AD:DP:GQ:PL	0/1:7,4:11:93:93,0,185	0/0:14,0:14:42:0,42,427	0/0:17,0:17:51:0,51,526	0/0:6,0:6:18:0,18,191	0/0:6,0:6:18:0,18,193	1/1:0,10:10:30:313,30,0
1	1496232	*	GCA_000298735.1:1:1496232:C:A	C	A	3599.32	AC=16;AF=1;AN=16;DP=85;FS=0;MLEAC=16;MLEAF=1;MQ=60;QD=37.14;SOR=0.979;ANN=A|intron_variant|MODIFIER|NDUFA10|ENSOARG00000018675|transcript|ENSOART00000020330.1|protein_coding|5/9|c.670-193C>A||||||;CSQ=A|intron_variant|MODIFIER|NDUFA10|ENSOARG00000018675|Transcript|ENSOART00000020330|protein_coding||5/9||||||||||1|SNV|HGNC|HGNC:7684|YES||||ENSOARP00000020052||W5QBF5|UPI00029D7CC6||||||||||||||||||…	GT:AD:DP:GQ:PL	1/1:0,6:6:18:240,18,0	1/1:0,11:11:33:480,33,0	1/1:0,10:10:30:407,30,0	1/1:0,10:10:30:436,30,0	1/1:0,7:7:21:315,21,0	1/1:0,8:8:24:315,24,0
1	1496250	*	GCA_000298735.1:1:1496250:A:G	A	G	704.46	AC=6;AF=0.375;AN=16;BaseQRankSum=-3.734;ClippingRankSum=-0.726;DP=101;FS=5.357;MLEAC=6;MLEAF=0.375;MQ=60;MQRankSum=-0.288;QD=12.36;ReadPosRankSum=1.055;SOR=1.243;ANN=G|intron_variant|MODIFIER|NDUFA10|ENSOARG00000018675|transcript|ENSOART00000020330.1|protein_coding|5/9|c.670-175A>G||||||;CSQ=G|intron_variant|MODIFIER|NDUFA10|ENSOARG00000018675|Transcript|ENSOART00000020330|protein_coding||5/9||||…	GT:AD:DP:GQ:PL	0/1:6,2:8:29:29,0,160	0/0:14,0:14:42:0,42,414	0/0:12,0:12:36:0,36,367	0/0:10,0:10:30:0,30,282	0/0:8,0:8:24:0,24,247	1/1:0,7:7:21:198,21,0
1	1496496	rs413580036	GCA_000298735.1:1:1496496:C:T	C	T	3942.51	AC=2;AF=0.125;AN=16;BaseQRankSum=12.491;ClippingRankSum=0.815;DP=1751;FS=1.095;MLEAC=2;MLEAF=0.125;MQ=60;MQRankSum=0.549;QD=29.64;ReadPosRankSum=5.737;SOR=0.479;ANN=T|synonymous_variant|LOW|NDUFA10|ENSOARG00000018675|transcript|ENSOART00000020330.1|protein_coding|6/10|c.741C>T|p.Pro247Pro|751/1468|741/1068|247/355||;CSQ=T|synonymous_variant|LOW|NDUFA10|ENSOARG00000018675|Transcript|ENSOART0000002…	GT:AD:DP:GQ:PL	0/0:187,0:187:99:0,551,4521	0/0:237,0:237:99:0,699,5867	0/0:233,0:233:99:0,693,6006	0/0:231,0:231:99:0,690,6017	1/1:0,133:133:99:3988,400,0	0/0:223,0:223:99:0,652,5269
1	1506403	rs597187572	GCA_000298735.1:1:1506403:G:A	G	A	2445.27	AC=1;AF=0.063;AN=16;BaseQRankSum=6.356;ClippingRankSum=-0.29;DP=2193;FS=0;MLEAC=1;MLEAF=0.063;MQ=60;MQRankSum=-0.507;QD=10.23;ReadPosRankSum=0.939;SOR=0.696;ANN=A|missense_variant|MODERATE|NDUFA10|ENSOARG00000018675|transcript|ENSOART00000020330.1|protein_coding|9/10|c.977G>A|p.Arg326Gln|987/1468|977/1068|326/355||;CSQ=A|missense_variant|MODERATE|NDUFA10|ENSOARG00000018675|Transcript|ENSOART00000…	GT:AD:DP:GQ:PL	0/0:253,0:253:99:0,757,6864	0/0:290,0:290:99:0,869,8212	0/0:296,0:296:99:0,888,8235	0/0:300,0:300:99:0,898,8271	0/0:226,0:226:99:0,677,6173	0/1:129,108:237:99:2479,0,2782
1	2136079	rs159742255	GCA_000298735.1:1:2136079:T:C	T	C	922.95	AC=5;AF=0.313;AN=16;BaseQRankSum=-1.772;ClippingRankSum=-0.561;DP=159;FS=0.657;MLEAC=5;MLEAF=0.313;MQ=60;MQRankSum=-1.427;QD=8.1;ReadPosRankSum=0.072;SOR=0.786;ANN=C|synonymous_variant|LOW|HDAC4|ENSOARG00000018722|transcript|ENSOART00000020384.1|protein_coding|3/26|c.372T>C|p.Ser124Ser|372/2850|372/2850|124/949||WARNING_TRANSCRIPT_NO_STOP_CODON,C|intron_variant|MODIFIER|ENSOARG00000025494|ENSOARG…	GT:AD:DP:GQ:PL	0/1:6,10:16:99:242,0,124	0/1:22,6:28:97:97,0,528	0/1:19,10:29:99:195,0,462	0/0:17,0:17:51:0,51,513	0/0:12,0:12:36:0,36,360	0/1:11,10:21:99:234,0,259
1	2140294	rs159742252	GCA_000298735.1:1:2140294:T:C	T	C	2776.94	AC=11;AF=0.688;AN=16;BaseQRankSum=-1.927;ClippingRankSum=0.399;DP=176;FS=1.987;MLEAC=11;MLEAF=0.688;MQ=60;MQRankSum=0.54;QD=17.36;ReadPosRankSum=-0.067;SOR=0.892;ANN=C|synonymous_variant|LOW|HDAC4|ENSOARG00000018722|transcript|ENSOART00000020384.1|protein_coding|4/26|c.522T>C|p.Ile174Ile|522/2850|522/2850|174/949||WARNING_TRANSCRIPT_NO_STOP_CODON,C|intron_variant|MODIFIER|ENSOARG00000025494|ENSOA…	GT:AD:DP:GQ:PL	1/1:0,11:11:33:272,33,0	0/1:22,17:39:99:365,0,527	1/1:0,28:28:82:701,82,0	1/1:0,20:20:60:535,60,0	1/1:0,13:13:39:377,39,0	0/1:10,10:20:99:226,0,226
1	2143998	*	GCA_000298735.1:1:2143998:C:T	C	T	898.64	AC=6;AF=0.375;AN=16;BaseQRankSum=5.984;ClippingRankSum=-1;DP=142;FS=4.529;MLEAC=6;MLEAF=0.375;MQ=60;MQRankSum=0.76;QD=8.81;ReadPosRankSum=0.958;SOR=0.842;ANN=T|synonymous_variant|LOW|HDAC4|ENSOARG00000018722|transcript|ENSOART00000020384.1|protein_coding|5/26|c.657C>T|p.Thr219Thr|657/2850|657/2850|219/949||WARNING_TRANSCRIPT_NO_STOP_CODON,T|intron_variant|MODIFIER|ENSOARG00000025494|ENSOARG000000…	GT:AD:DP:GQ:PL	0/0:11,1:12:6:0,6,251	0/1:13,8:21:99:183,0,259	0/1:12,4:16:73:73,0,261	0/0:18,0:18:54:0,54,474	0/0:9,0:9:27:0,27,228	0/1:18,5:23:82:82,0,369
1	2144233	rs605424640	GCA_000298735.1:1:2144233:G:A	G	A	2485.86	AC=13;AF=0.813;AN=16;BaseQRankSum=1.685;ClippingRankSum=1.877;DP=126;FS=0;MLEAC=13;MLEAF=0.813;MQ=60;MQRankSum=-1.481;QD=19.73;ReadPosRankSum=2.124;SOR=0.815;ANN=A|synonymous_variant|LOW|HDAC4|ENSOARG00000018722|transcript|ENSOART00000020384.1|protein_coding|6/26|c.798G>A|p.Ala266Ala|798/2850|798/2850|266/949||WARNING_TRANSCRIPT_NO_STOP_CODON,A|intron_variant|MODIFIER|ENSOARG00000025494|ENSOARG00…	GT:AD:DP:GQ:PL	1/1:0,14:14:42:401,42,0	0/1:13,8:21:99:172,0,296	1/1:0,13:13:39:390,39,0	0/1:7,8:15:99:196,0,125	1/1:0,10:10:30:302,30,0	1/1:0,19:19:57:545,57,0
1	2154983	*	GCA_000298735.1:1:2154983:A:C	A	C	726.44	AC=6;AF=0.375;AN=16;BaseQRankSum=-0.979;ClippingRankSum=0.442;DP=123;FS=3.994;MLEAC=6;MLEAF=0.375;MQ=60;MQRankSum=0.859;QD=10.09;ReadPosRankSum=-0.865;SOR=0.378;ANN=C|synonymous_variant|LOW|HDAC4|ENSOARG00000018722|transcript|ENSOART00000020384.1|protein_coding|12/26|c.1317A>C|p.Pro439Pro|1317/2850|1317/2850|439/949||WARNING_TRANSCRIPT_NO_STOP_CODON,C|intron_variant|MODIFIER|ENSOARG00000025494|EN…	GT:AD:DP:GQ:PL	0/1:10,3:13:51:51,0,246	0/0:15,0:15:45:0,45,426	0/1:11,10:21:99:268,0,257	0/0:20,0:20:63:0,63,781	1/1:0,7:7:21:202,21,0	0/1:12,7:19:99:142,0,290
1	2154992	rs594850955	GCA_000298735.1:1:2154992:G:A	G	A	245.28	AC=1;AF=0.063;AN=16;BaseQRankSum=4.183;ClippingRankSum=0.089;DP=122;FS=0;MLEAC=1;MLEAF=0.063;MQ=60;MQRankSum=-0.063;QD=12.91;ReadPosRankSum=2.744;SOR=0.604;ANN=A|synonymous_variant|LOW|HDAC4|ENSOARG00000018722|transcript|ENSOART00000020384.1|protein_coding|12/26|c.1326G>A|p.Ala442Ala|1326/2850|1326/2850|442/949||WARNING_TRANSCRIPT_NO_STOP_CODON,A|intron_variant|MODIFIER|ENSOARG00000025494|ENSOARG…	GT:AD:DP:GQ:PL	0/0:11,0:11:33:0,33,332	0/0:17,0:17:51:0,51,435	0/0:19,0:19:57:0,57,640	0/1:8,11:19:99:279,0,131	0/0:7,0:7:21:0,21,280	0/0:20,0:20:66:0,66,667
1	2159743	rs603497517	GCA_000298735.1:1:2159743:G:A	G	A	1352.95	AC=5;AF=0.313;AN=16;BaseQRankSum=3.13;ClippingRankSum=-0.445;DP=189;FS=1.945;MLEAC=5;MLEAF=0.313;MQ=60;MQRankSum=0.334;QD=10.49;ReadPosRankSum=4.103;SOR=0.526;ANN=A|synonymous_variant|LOW|HDAC4|ENSOARG00000018722|transcript|ENSOART00000020384.1|protein_coding|14/26|c.1659G>A|p.Ser553Ser|1659/2850|1659/2850|553/949||WARNING_TRANSCRIPT_NO_STOP_CODON,A|upstream_gene_variant|MODIFIER|ENSOARG000000254…	GT:AD:DP:GQ:PL	0/1:10,5:15:95:95,0,240	0/1:9,21:30:99:530,0,162	0/1:15,10:25:99:215,0,325	0/0:26,0:26:78:0,78,719	0/0:12,0:12:36:0,36,300	0/1:24,16:40:99:347,0,515
1	2163819	rs159742216	GCA_000298735.1:1:2163819:G:A	G	A	1664.78	AC=7;AF=0.438;AN=16;BaseQRankSum=3.555;ClippingRankSum=-1.349;DP=209;FS=4.23;MLEAC=7;MLEAF=0.438;MQ=60;MQRankSum=-0.451;QD=12.33;ReadPosRankSum=1.232;SOR=0.619;ANN=A|synonymous_variant|LOW|HDAC4|ENSOARG00000018722|transcript|ENSOART00000020384.1|protein_coding|15/26|c.1773G>A|p.Thr591Thr|1773/2850|1773/2850|591/949||WARNING_TRANSCRIPT_NO_STOP_CODON;CSQ=A|synonymous_variant|LOW|HDAC4|ENSOARG000000…	GT:AD:DP:GQ:PL	0/1:8,9:17:99:226,0,182	0/0:45,0:45:99:0,135,1268	0/1:15,8:23:99:173,0,358	0/1:9,17:26:99:436,0,183	1/1:0,12:12:36:366,36,0	0/1:18,19:37:99:453,0,366
1	2177827	rs159742198	GCA_000298735.1:1:2177827:A:C	A	C	2038.31	AC=6;AF=0.375;AN=16;BaseQRankSum=-6.473;ClippingRankSum=-1.521;DP=225;FS=3.811;MLEAC=6;MLEAF=0.375;MQ=60;MQRankSum=-1.454;QD=13.24;ReadPosRankSum=0.511;SOR=0.748;ANN=C|synonymous_variant|LOW|HDAC4|ENSOARG00000018722|transcript|ENSOART00000020384.1|protein_coding|20/26|c.2166A>C|p.Arg722Arg|2166/2850|2166/2850|722/949||WARNING_TRANSCRIPT_NO_STOP_CODON;CSQ=C|synonymous_variant|LOW|HDAC4|ENSOARG0000…	GT:AD:DP:GQ:PL	0/1:11,5:16:87:87,0,260	0/1:21,27:48:99:572,0,489	0/1:14,10:24:99:196,0,365	1/1:0,34:34:99:949,102,0	0/0:11,0:11:33:0,33,337	0/0:34,0:34:99:0,102,984
1	2178536	rs402339168	GCA_000298735.1:1:2178536:C:T	C	T	1293.33	AC=6;AF=0.375;AN=16;BaseQRankSum=4.542;ClippingRankSum=-0.309;DP=163;FS=2.062;MLEAC=6;MLEAF=0.375;MQ=60;MQRankSum=0.052;QD=11.34;ReadPosRankSum=1.977;SOR=0.871;ANN=T|synonymous_variant|LOW|HDAC4|ENSOARG00000018722|transcript|ENSOART00000020384.1|protein_coding|21/26|c.2283C>T|p.Thr761Thr|2283/2850|2283/2850|761/949||WARNING_TRANSCRIPT_NO_STOP_CODON;CSQ=T|synonymous_variant|LOW|HDAC4|ENSOARG000000…	GT:AD:DP:GQ:PL	0/1:10,2:12:27:27,0,235	0/1:18,17:35:99:388,0,375	0/1:13,9:22:99:199,0,259	1/1:0,14:14:42:411,42,0	0/0:10,0:10:30:0,30,263	0/0:25,0:25:75:0,75,666
1	2188521	rs159742181	GCA_000298735.1:1:2188521:G:A	G	A	1624.76	AC=7;AF=0.438;AN=16;BaseQRankSum=3.537;ClippingRankSum=-1.086;DP=162;FS=0;MLEAC=7;MLEAF=0.438;MQ=60;MQRankSum=-0.159;QD=21.38;ReadPosRankSum=3.08;SOR=0.668;ANN=A|synonymous_variant|LOW|HDAC4|ENSOARG00000018722|transcript|ENSOART00000020384.1|protein_coding|22/26|c.2349G>A|p.Pro783Pro|2349/2850|2349/2850|783/949||WARNING_TRANSCRIPT_NO_STOP_CODON;CSQ=A|synonymous_variant|LOW|HDAC4|ENSOARG0000001872…	GT:AD:DP:GQ:PL	0/0:19,0:19:57:0,57,512	0/1:16,14:30:99:334,0,369	0/0:23,0:23:69:0,69,606	0/0:15,0:15:45:0,45,418	1/1:0,9:9:27:273,27,0	1/1:0,20:20:60:589,60,0
1	2201208	*	GCA_000298735.1:1:2201208:G:A	G	A	2888.31	AC=16;AF=1;AN=16;DP=104;FS=0;MLEAC=16;MLEAF=1;MQ=60;QD=27.77;SOR=1.779;ANN=A|intron_variant|MODIFIER|HDAC4|ENSOARG00000018722|transcript|ENSOART00000020384.1|protein_coding|25/25|c.2813+615G>A||||||WARNING_TRANSCRIPT_NO_STOP_CODON;CSQ=A|intron_variant|MODIFIER|HDAC4|ENSOARG00000018722|Transcript|ENSOART00000020384|protein_coding||25/25||||||||||1|SNV|HGNC|HGNC:14063|YES||||ENSOARP00000020106||W5Q…	GT:AD:DP:GQ:PL	1/1:0,10:10:30:273,30,0	1/1:0,17:17:51:496,51,0	1/1:0,17:17:51:513,51,0	1/1:0,7:7:21:208,21,0	1/1:0,9:9:27:258,27,0	1/1:0,18:18:54:517,54,0
1	2201461	*	GCA_000298735.1:1:2201461:A:AG	A	AG	139.23	AC=1;AF=0.063;AN=16;BaseQRankSum=1.829;ClippingRankSum=-0.52;DP=197;FS=1.435;MLEAC=1;MLEAF=0.063;MQ=60.27;MQRankSum=0.111;QD=6.63;ReadPosRankSum=0.393;SOR=0.918;ANN=AG|intron_variant|MODIFIER|HDAC4|ENSOARG00000018722|transcript|ENSOART00000020384.1|protein_coding|25/25|c.2814-845_2814-844insG||||||WARNING_TRANSCRIPT_NO_STOP_CODON;CSQ=G|intron_variant|MODIFIER|HDAC4|ENSOARG00000018722|Transcript|E…	GT:AD:DP:GQ:PL	0/0:24,0:24:72:0,72,793	0/0:23,0:23:69:0,69,731	0/0:25,0:25:75:0,75,826	0/0:24,0:24:72:0,72,780	0/0:12,0:12:36:0,36,383	0/0:30,0:30:90:0,90,947
1	2201767	*	GCA_000298735.1:1:2201767:CTGT:C	CTGT	C	273.23	AC=1;AF=0.063;AN=16;BaseQRankSum=-0.225;ClippingRankSum=-0.025;DP=273;FS=2.835;MLEAC=1;MLEAF=0.063;MQ=60;MQRankSum=0.537;QD=12.42;ReadPosRankSum=-0.801;SOR=0.735;ANN=C|intron_variant|MODIFIER|HDAC4|ENSOARG00000018722|transcript|ENSOART00000020384.1|protein_coding|25/25|c.2814-538_2814-536delTGT||||||WARNING_TRANSCRIPT_NO_STOP_CODON;CSQ=-|intron_variant|MODIFIER|HDAC4|ENSOARG00000018722|Transcript…	GT:AD:DP:GQ:PL	0/0:26,0:26:78:0,78,1170	0/0:41,0:41:99:0,123,1848	0/0:37,0:37:99:0,111,1677	0/0:34,0:34:99:0,102,1503	0/0:17,0:17:51:0,51,744	0/0:42,0:42:99:0,126,1890
1	2202820	rs159742105	GCA_000298735.1:1:2202820:C:G	C	G	1445.94	AC=5;AF=0.313;AN=16;BaseQRankSum=1.125;ClippingRankSum=-0.019;DP=162;FS=11.807;MLEAC=5;MLEAF=0.313;MQ=60;MQRankSum=0.72;QD=15.38;ReadPosRankSum=0.456;SOR=1.533;ANN=G|downstream_gene_variant|MODIFIER|HDAC4|ENSOARG00000018722|transcript|ENSOART00000020384.1|protein_coding||c.*478C>G|||||478|WARNING_TRANSCRIPT_NO_STOP_CODON,G|intergenic_region|MODIFIER|HDAC4-TWIST2|ENSOARG00000018722-ENSOARG00000000…	GT:AD:DP:GQ:PL	0/0:17,0:17:51:0,51,482	0/1:18,15:33:99:367,0,447	0/0:19,0:19:57:0,57,604	1/1:0,20:20:60:613,60,0	0/0:22,0:22:66:0,66,648	0/1:5,7:12:99:169,0,108
1	2202872	rs593576568	GCA_000298735.1:1:2202872:G:A	G	A	408.38	AC=2;AF=0.125;AN=16;BaseQRankSum=3.778;ClippingRankSum=0.161;DP=149;FS=4.598;MLEAC=2;MLEAF=0.125;MQ=60;MQRankSum=-1.072;QD=8.01;ReadPosRankSum=-0.254;SOR=1.195;ANN=A|downstream_gene_variant|MODIFIER|HDAC4|ENSOARG00000018722|transcript|ENSOART00000020384.1|protein_coding||c.*530G>A|||||530|WARNING_TRANSCRIPT_NO_STOP_CODON,A|intergenic_region|MODIFIER|HDAC4-TWIST2|ENSOARG00000018722-ENSOARG00000000…	GT:AD:DP:GQ:PL	0/0:10,1:11:3:0,3,250	0/1:16,7:23:99:139,0,382	0/1:15,13:28:99:308,0,335	0/0:12,0:12:36:0,36,345	0/0:24,0:24:72:0,72,640	0/0:16,0:16:48:0,48,426
1	2202916	rs589078251	GCA_000298735.1:1:2202916:G:A	G	A	267.27	AC=1;AF=0.063;AN=16;BaseQRankSum=1.94;ClippingRankSum=1.445;DP=144;FS=1.181;MLEAC=1;MLEAF=0.063;MQ=60;MQRankSum=0.484;QD=14.07;ReadPosRankSum=1.103;SOR=0.96;ANN=A|downstream_gene_variant|MODIFIER|HDAC4|ENSOARG00000018722|transcript|ENSOART00000020384.1|protein_coding||c.*574G>A|||||574|WARNING_TRANSCRIPT_NO_STOP_CODON,A|intergenic_region|MODIFIER|HDAC4-TWIST2|ENSOARG00000018722-ENSOARG00000000265…	GT:AD:DP:GQ:PL	0/0:15,0:15:45:0,45,421	0/1:7,12:19:99:301,0,134	0/0:26,0:26:78:0,78,721	0/0:14,0:14:42:0,42,391	0/0:16,0:16:48:0,48,429	0/0:17,0:17:51:0,51,438
1	2203012	rs596787134	GCA_000298735.1:1:2203012:G:A	G	A	540.91	AC=3;AF=0.188;AN=16;BaseQRankSum=6.285;ClippingRankSum=0.136;DP=127;FS=1.835;MLEAC=3;MLEAF=0.188;MQ=60;MQRankSum=-0.409;QD=9.33;ReadPosRankSum=2.137;SOR=0.61;ANN=A|downstream_gene_variant|MODIFIER|HDAC4|ENSOARG00000018722|transcript|ENSOART00000020384.1|protein_coding||c.*670G>A|||||670|WARNING_TRANSCRIPT_NO_STOP_CODON,A|intergenic_region|MODIFIER|HDAC4-TWIST2|ENSOARG00000018722-ENSOARG0000000026…	GT:AD:DP:GQ:PL	0/1:11,2:13:23:23,0,260	0/1:11,14:25:99:348,0,215	0/1:11,9:20:99:213,0,227	0/0:10,0:10:30:0,30,298	0/0:10,0:10:30:0,30,267	0/0:12,0:12:36:0,36,301
1	2203398	rs162298256	GCA_000298735.1:1:2203398:C:T	C	T	147.28	AC=1;AF=0.063;AN=16;BaseQRankSum=2.285;ClippingRankSum=-0.412;DP=133;FS=12.518;MLEAC=1;MLEAF=0.063;MQ=60;MQRankSum=-1.386;QD=6.4;ReadPosRankSum=0.563;SOR=1.756;ANN=T|downstream_gene_variant|MODIFIER|HDAC4|ENSOARG00000018722|transcript|ENSOART00000020384.1|protein_coding||c.*1056C>T|||||1056|WARNING_TRANSCRIPT_NO_STOP_CODON,T|intergenic_region|MODIFIER|HDAC4-TWIST2|ENSOARG00000018722-ENSOARG000000…	GT:AD:DP:GQ:PL	0/0:21,0:21:63:0,63,622	0/1:15,8:23:99:181,0,366	0/0:14,0:14:42:0,42,414	0/0:8,0:8:24:0,24,250	0/0:8,0:8:24:0,24,223	0/0:23,0:23:69:0,69,660
1	2203624	rs418892343	GCA_000298735.1:1:2203624:T:A	T	A	323.28	AC=1;AF=0.063;AN=16;BaseQRankSum=-0.124;ClippingRankSum=-0.078;DP=180;FS=5.49;MLEAC=1;MLEAF=0.063;MQ=60;MQRankSum=0.471;QD=10.1;ReadPosRankSum=0.197;SOR=1.467;ANN=A|downstream_gene_variant|MODIFIER|HDAC4|ENSOARG00000018722|transcript|ENSOART00000020384.1|protein_coding||c.*1282T>A|||||1282|WARNING_TRANSCRIPT_NO_STOP_CODON,A|intergenic_region|MODIFIER|HDAC4-TWIST2|ENSOARG00000018722-ENSOARG0000000…	GT:AD:DP:GQ:PL	0/0:13,0:13:39:0,39,557	0/1:17,15:32:99:357,0,423	0/0:22,0:22:66:0,66,808	0/0:15,0:15:45:0,45,455	0/0:9,0:9:27:0,27,269	0/0:35,0:35:99:0,105,1058
1	2203629	rs399315596	GCA_000298735.1:1:2203629:A:G	A	G	3241.62	AC=10;AF=0.625;AN=16;BaseQRankSum=-7.01;ClippingRankSum=-0.943;DP=168;FS=3.093;MLEAC=10;MLEAF=0.625;MQ=60;MQRankSum=-1.389;QD=20.78;ReadPosRankSum=-0.332;SOR=0.938;ANN=G|downstream_gene_variant|MODIFIER|HDAC4|ENSOARG00000018722|transcript|ENSOART00000020384.1|protein_coding||c.*1287A>G|||||1287|WARNING_TRANSCRIPT_NO_STOP_CODON,G|intergenic_region|MODIFIER|HDAC4-TWIST2|ENSOARG00000018722-ENSOARG00…	GT:AD:DP:GQ:PL	0/0:11,1:12:12:0,12,311	1/1:0,32:32:96:1130,96,0	0/1:12,8:20:99:149,0,289	1/1:0,13:13:39:372,39,0	0/1:1,8:9:10:190,0,10	1/1:0,32:32:96:861,96,0
1	2203670	rs591891618	GCA_000298735.1:1:2203670:G:T	G	T	443.28	AC=1;AF=0.063;AN=16;BaseQRankSum=5.369;ClippingRankSum=-0.198;DP=194;FS=0;MLEAC=1;MLEAF=0.063;MQ=60;MQRankSum=-1.222;QD=12.31;ReadPosRankSum=1.342;SOR=0.696;ANN=T|downstream_gene_variant|MODIFIER|HDAC4|ENSOARG00000018722|transcript|ENSOART00000020384.1|protein_coding||c.*1328G>T|||||1328|WARNING_TRANSCRIPT_NO_STOP_CODON,T|intergenic_region|MODIFIER|HDAC4-TWIST2|ENSOARG00000018722-ENSOARG000000002…	GT:AD:DP:GQ:PL	0/0:12,0:12:36:0,36,318	0/1:17,19:36:99:477,0,362	0/0:29,0:29:85:0,85,713	0/0:16,0:16:48:0,48,445	0/0:8,0:8:24:0,24,232	0/0:41,0:41:99:0,122,1068
1	2203748	rs159742082	GCA_000298735.1:1:2203748:T:C	T	C	3508.83	AC=12;AF=0.75;AN=16;BaseQRankSum=3.547;ClippingRankSum=0.273;DP=182;FS=3.073;MLEAC=12;MLEAF=0.75;MQ=60;MQRankSum=0.303;QD=19.28;ReadPosRankSum=1.291;SOR=0.985;ANN=C|downstream_gene_variant|MODIFIER|HDAC4|ENSOARG00000018722|transcript|ENSOART00000020384.1|protein_coding||c.*1406T>C|||||1406|WARNING_TRANSCRIPT_NO_STOP_CODON,C|intergenic_region|MODIFIER|HDAC4-TWIST2|ENSOARG00000018722-ENSOARG0000000…	GT:AD:DP:GQ:PL	0/1:15,2:17:12:12,0,397	1/1:0,30:30:90:916,90,0	0/1:13,17:30:99:442,0,289	1/1:0,12:12:36:372,36,0	1/1:0,7:7:21:214,21,0	1/1:0,34:34:99:1017,102,0
1	2203779	rs159742081	GCA_000298735.1:1:2203779:T:C	T	C	901.78	AC=4;AF=0.25;AN=16;BaseQRankSum=-7.593;ClippingRankSum=0.276;DP=168;FS=12.875;MLEAC=4;MLEAF=0.25;MQ=60;MQRankSum=-0.573;QD=13.87;ReadPosRankSum=1.389;SOR=1.62;ANN=C|downstream_gene_variant|MODIFIER|HDAC4|ENSOARG00000018722|transcript|ENSOART00000020384.1|protein_coding||c.*1437T>C|||||1437|WARNING_TRANSCRIPT_NO_STOP_CODON,C|intergenic_region|MODIFIER|HDAC4-TWIST2|ENSOARG00000018722-ENSOARG0000000…	GT:AD:DP:GQ:PL	0/1:9,3:12:38:38,0,245	1/1:0,27:27:80:683,80,0	0/1:12,13:25:99:232,0,287	0/0:16,0:16:48:0,48,495	0/0:6,0:6:18:0,18,183	0/0:36,0:36:99:0,108,1078
1	2203869	rs604849265	GCA_000298735.1:1:2203869:T:G	T	G	333.27	AC=1;AF=0.063;AN=16;BaseQRankSum=-4.682;ClippingRankSum=-0.179;DP=154;FS=0.979;MLEAC=1;MLEAF=0.063;MQ=60;MQRankSum=0.161;QD=11.11;ReadPosRankSum=-0.156;SOR=0.9;ANN=G|downstream_gene_variant|MODIFIER|HDAC4|ENSOARG00000018722|transcript|ENSOART00000020384.1|protein_coding||c.*1527T>G|||||1527|WARNING_TRANSCRIPT_NO_STOP_CODON,G|intergenic_region|MODIFIER|HDAC4-TWIST2|ENSOARG00000018722-ENSOARG000000…	GT:AD:DP:GQ:PL	0/0:14,0:14:42:0,42,427	0/1:13,17:30:99:367,0,303	0/0:12,0:12:36:0,36,378	0/0:16,0:16:48:0,48,468	0/0:12,0:12:36:0,36,349	0/0:26,0:26:78:0,78,782
1	2203962	rs418588952	GCA_000298735.1:1:2203962:T:C	T	C	3746.85	AC=13;AF=0.813;AN=16;BaseQRankSum=-2.398;ClippingRankSum=-0.19;DP=163;FS=1.604;MLEAC=13;MLEAF=0.813;MQ=60.2;MQRankSum=0.69;QD=22.99;ReadPosRankSum=0.326;SOR=0.9;ANN=C|downstream_gene_variant|MODIFIER|HDAC4|ENSOARG00000018722|transcript|ENSOART00000020384.1|protein_coding||c.*1620T>C|||||1620|WARNING_TRANSCRIPT_NO_STOP_CODON,C|intergenic_region|MODIFIER|HDAC4-TWIST2|ENSOARG00000018722-ENSOARG00000…	GT:AD:DP:GQ:PL	0/1:8,8:16:99:312,0,181	1/1:0,26:26:78:923,78,0	0/1:9,9:18:99:335,0,220	1/1:0,14:14:42:379,42,0	1/1:0,13:13:39:365,39,0	1/1:0,27:27:80:722,80,0
1	2203968	rs591664488	GCA_000298735.1:1:2203968:G:A	G	A	635.85	AC=3;AF=0.188;AN=16;BaseQRankSum=6.971;ClippingRankSum=0.245;DP=172;FS=0.806;MLEAC=3;MLEAF=0.188;MQ=60.25;MQRankSum=-0.718;QD=9.94;ReadPosRankSum=1.113;SOR=0.574;ANN=A|downstream_gene_variant|MODIFIER|HDAC4|ENSOARG00000018722|transcript|ENSOART00000020384.1|protein_coding||c.*1626G>A|||||1626|WARNING_TRANSCRIPT_NO_STOP_CODON,A|intergenic_region|MODIFIER|HDAC4-TWIST2|ENSOARG00000018722-ENSOARG0000…	GT:AD:DP:GQ:PL	0/1:11,8:19:99:183,0,351	0/1:14,12:26:99:281,0,278	0/1:10,9:19:99:215,0,359	0/0:15,0:15:45:0,45,409	0/0:12,0:12:36:0,36,312	0/0:30,0:30:89:0,89,737
1	2204014	*	GCA_000298735.1:1:2204014:G:C	G	C	6250.26	AC=16;AF=1;AN=16;DP=112;FS=0;MLEAC=14;MLEAF=0.875;MQ=60.29;QD=29.85;SOR=1.522;ANN=C|downstream_gene_variant|MODIFIER|HDAC4|ENSOARG00000018722|transcript|ENSOART00000020384.1|protein_coding||c.*1672G>C|||||1672|WARNING_TRANSCRIPT_NO_STOP_CODON,C|intergenic_region|MODIFIER|HDAC4-TWIST2|ENSOARG00000018722-ENSOARG00000000265|intergenic_region|ENSOARG00000018722-ENSOARG00000000265|||n.2204014G>C||||||…	GT:AD:DP:GQ:PL	1/1:0,10:10:69:809,69,0	1/1:0,12:12:63:667,63,0	1/1:0,9:9:42:454,42,0	1/1:0,10:10:48:629,48,0	1/1:0,6:6:39:504,39,0	1/1:0,21:21:99:1240,99,0
1	2204017	*	GCA_000298735.1:1:2204017:G:GAGCCCCACCA	G	GAGCCCCACCA	6301.26	AC=16;AF=1;AN=16;DP=164;FS=0;MLEAC=14;MLEAF=0.875;MQ=60.46;QD=36.05;SOR=1.402;ANN=GAGCCCCACCA|downstream_gene_variant|MODIFIER|HDAC4|ENSOARG00000018722|transcript|ENSOART00000020384.1|protein_coding||c.*1675_*1676insAGCCCCACCA|||||1676|WARNING_TRANSCRIPT_NO_STOP_CODON,GAGCCCCACCA|intergenic_region|MODIFIER|HDAC4-TWIST2|ENSOARG00000018722-ENSOARG00000000265|intergenic_region|ENSOARG00000018722-ENS…	GT:AD:DP:GQ:PL	1/1:0,17:17:51:630,51,0	1/1:0,18:18:60:644,60,0	1/1:0,12:12:36:407,36,0	1/1:0,16:16:51:661,51,0	1/1:0,13:13:42:533,42,0	1/1:0,33:33:99:1405,114,0
1	2204025	*	GCA_000298735.1:1:2204025:C:G	C	G	5103.31	AC=16;AF=1;AN=16;DP=132;FS=0;MLEAC=16;MLEAF=1;MQ=60.33;QD=29.8;SOR=0.873;ANN=G|downstream_gene_variant|MODIFIER|HDAC4|ENSOARG00000018722|transcript|ENSOART00000020384.1|protein_coding||c.*1683C>G|||||1683|WARNING_TRANSCRIPT_NO_STOP_CODON,G|intergenic_region|MODIFIER|HDAC4-TWIST2|ENSOARG00000018722-ENSOARG00000000265|intergenic_region|ENSOARG00000018722-ENSOARG00000000265|||n.2204025C>G||||||;CSQ=…	GT:AD:DP:GQ:PL	1/1:0,17:17:51:650,51,0	1/1:0,17:17:51:644,51,0	1/1:0,11:11:33:434,33,0	1/1:0,12:12:36:511,36,0	1/1:0,11:11:33:444,33,0	1/1:0,32:32:95:1222,95,0
1	2205003	rs416871877	GCA_000298735.1:1:2205003:A:G	A	G	967.47	AC=6;AF=0.375;AN=16;BaseQRankSum=-0.261;ClippingRankSum=-0.41;DP=82;FS=1.836;MLEAC=6;MLEAF=0.375;MQ=60;MQRankSum=-0.596;QD=16.4;ReadPosRankSum=1.64;SOR=0.509;ANN=G|downstream_gene_variant|MODIFIER|HDAC4|ENSOARG00000018722|transcript|ENSOART00000020384.1|protein_coding||c.*2661A>G|||||2661|WARNING_TRANSCRIPT_NO_STOP_CODON,G|intergenic_region|MODIFIER|HDAC4-TWIST2|ENSOARG00000018722-ENSOARG00000000…	GT:AD:DP:GQ:PL	0/0:10,0:10:30:0,30,316	0/1:5,9:14:99:241,0,113	0/1:6,4:10:96:96,0,157	1/1:0,11:11:33:344,33,0	0/0:6,0:6:18:0,18,192	0/1:5,5:10:99:125,0,124
1	2687105	*	GCA_000298735.1:1:2687105:G:A	G	A	339.52	AC=2;AF=0.125;AN=16;BaseQRankSum=3.155;ClippingRankSum=0.346;DP=131;FS=0;MLEAC=2;MLEAF=0.125;MQ=60;MQRankSum=1.166;QD=24.25;ReadPosRankSum=1.129;SOR=0.836;ANN=A|intergenic_region|MODIFIER|TWIST2-TRAF3IP1|ENSOARG00000000265-ENSOARG00000018779|intergenic_region|ENSOARG00000000265-ENSOARG00000018779|||n.2687105G>A||||||;CSQ=A|intergenic_variant|MODIFIER||||||||||||||||||SNV||||||||||||||||||||||||||…	GT:AD:DP:GQ:PL	0/0:18,0:18:54:0,54,503	0/0:11,0:11:33:0,33,307	0/0:9,0:9:27:0,27,244	0/0:27,0:27:81:0,81,715	1/1:0,14:14:41:385,41,0	0/0:13,0:13:38:0,38,296
1	2692767	rs193634713	GCA_000298735.1:1:2692767:T:C	T	C	1327.72	AC=4;AF=0.25;AN=16;BaseQRankSum=0.843;ClippingRankSum=-0.659;DP=326;FS=1.866;MLEAC=4;MLEAF=0.25;MQ=60;MQRankSum=-0.285;QD=15.81;ReadPosRankSum=3.931;SOR=0.543;ANN=C|downstream_gene_variant|MODIFIER|TRAF3IP1|ENSOARG00000018779|transcript|ENSOART00000020451.1|protein_coding||c.*5332A>G|||||4475|,C|intergenic_region|MODIFIER|TWIST2-TRAF3IP1|ENSOARG00000000265-ENSOARG00000018779|intergenic_region|ENS…	GT:AD:DP:GQ:PL	0/1:11,17:28:99:443,0,411	0/0:46,0:46:99:0,138,1999	0/0:52,3:55:80:0,80,2318	0/1:22,15:37:99:353,0,912	1/1:0,19:19:57:583,57,0	0/0:30,0:30:93:0,93,1146
1	2692769	rs424411297	GCA_000298735.1:1:2692769:T:G	T	G	2314.94	AC=5;AF=0.313;AN=16;BaseQRankSum=1.921;ClippingRankSum=-0.266;DP=329;FS=10.245;MLEAC=5;MLEAF=0.313;MQ=60;MQRankSum=-0.391;QD=20.13;ReadPosRankSum=2.836;SOR=0.379;ANN=G|downstream_gene_variant|MODIFIER|TRAF3IP1|ENSOARG00000018779|transcript|ENSOART00000020451.1|protein_coding||c.*5330A>C|||||4473|,G|intergenic_region|MODIFIER|TWIST2-TRAF3IP1|ENSOARG00000000265-ENSOARG00000018779|intergenic_region|…	GT:AD:DP:GQ:PL	0/1:11,17:28:99:681,0,244	0/0:42,0:42:99:0,126,1251	0/0:53,3:56:33:0,33,1436	0/1:23,15:38:99:561,0,577	1/1:0,19:19:57:855,57,0	0/1:17,13:30:99:270,0,426
1	2692818	rs416853378	GCA_000298735.1:1:2692818:C:G	C	G	567.51	AC=2;AF=0.125;AN=16;BaseQRankSum=4.908;ClippingRankSum=0.421;DP=344;FS=11.935;MLEAC=2;MLEAF=0.125;MQ=60;MQRankSum=-0.768;QD=28.38;ReadPosRankSum=2.401;SOR=1.685;ANN=G|downstream_gene_variant|MODIFIER|TRAF3IP1|ENSOARG00000018779|transcript|ENSOART00000020451.1|protein_coding||c.*5281G>C|||||4424|,G|intergenic_region|MODIFIER|TWIST2-TRAF3IP1|ENSOARG00000000265-ENSOARG00000018779|intergenic_region|E…	GT:AD:DP:GQ:PL	0/0:30,0:30:90:0,90,815	0/0:46,0:46:99:0,138,1230	0/0:57,0:57:99:0,171,1539	0/0:45,0:45:99:0,135,1255	1/1:0,20:20:60:613,60,0	0/0:39,0:39:99:0,117,1038
1	2692885	rs402684422	GCA_000298735.1:1:2692885:G:C	G	C	3877.33	AC=6;AF=0.375;AN=16;BaseQRankSum=-5.096;ClippingRankSum=0.293;DP=376;FS=6.012;MLEAC=6;MLEAF=0.375;MQ=60;MQRankSum=-2.16;QD=12.84;ReadPosRankSum=-1.077;SOR=0.478;ANN=C|downstream_gene_variant|MODIFIER|TRAF3IP1|ENSOARG00000018779|transcript|ENSOART00000020451.1|protein_coding||c.*5214C>G|||||4357|,C|intergenic_region|MODIFIER|TWIST2-TRAF3IP1|ENSOARG00000000265-ENSOARG00000018779|intergenic_region|E…	GT:AD:DP:GQ:PL	0/1:25,10:35:99:187,0,657	0/1:31,20:51:99:447,0,820	0/1:10,44:54:99:1177,0,140	0/0:38,0:38:99:0,114,1197	0/0:36,0:36:99:0,108,1104	0/1:28,25:53:99:572,0,689
1	2693165	rs415930449	GCA_000298735.1:1:2693165:A:G	A	G	13777.5	AC=14;AF=0.875;AN=16;BaseQRankSum=2.978;ClippingRankSum=-0.97;DP=422;FS=0;MLEAC=14;MLEAF=0.875;MQ=60;MQRankSum=0.18;QD=32.65;ReadPosRankSum=-1.691;SOR=0.703;ANN=G|downstream_gene_variant|MODIFIER|TRAF3IP1|ENSOARG00000018779|transcript|ENSOART00000020451.1|protein_coding||c.*4934T>C|||||4077|,G|intergenic_region|MODIFIER|TWIST2-TRAF3IP1|ENSOARG00000000265-ENSOARG00000018779|intergenic_region|ENSOA…	GT:AD:DP:GQ:PL	0/1:28,8:36:99:241,0,707	1/1:0,58:58:99:2145,174,0	1/1:3,60:63:99:2569,105,0	0/1:26,26:52:99:626,0,627	1/1:0,43:43:99:1879,132,0	1/1:0,42:42:99:1594,126,0
1	2693172	rs428840666	GCA_000298735.1:1:2693172:G:A	G	A	5596.42	AC=8;AF=0.5;AN=16;BaseQRankSum=10.111;ClippingRankSum=-0.263;DP=410;FS=2.452;MLEAC=8;MLEAF=0.5;MQ=60;MQRankSum=0.206;QD=15.5;ReadPosRankSum=1.719;SOR=0.772;ANN=A|downstream_gene_variant|MODIFIER|TRAF3IP1|ENSOARG00000018779|transcript|ENSOART00000020451.1|protein_coding||c.*4927C>T|||||4070|,A|intergenic_region|MODIFIER|TWIST2-TRAF3IP1|ENSOARG00000000265-ENSOARG00000018779|intergenic_region|ENSOAR…	GT:AD:DP:GQ:PL	0/1:28,7:35:99:105,0,1189	0/1:28,30:58:99:708,0,576	0/1:5,57:62:12:1546,0,12	0/0:49,0:49:99:0,146,1742	1/1:0,40:40:99:1184,120,0	0/1:17,23:40:99:552,0,303
1	2693224	rs161786887	GCA_000298735.1:1:2693224:T:C	T	C	8243.53	AC=14;AF=0.875;AN=16;BaseQRankSum=-5.942;ClippingRankSum=-1.507;DP=373;FS=1.988;MLEAC=14;MLEAF=0.875;MQ=60;MQRankSum=-1.044;QD=22.1;ReadPosRankSum=0.405;SOR=0.544;ANN=C|downstream_gene_variant|MODIFIER|TRAF3IP1|ENSOARG00000018779|transcript|ENSOART00000020451.1|protein_coding||c.*4875A>G|||||4018|,C|intergenic_region|MODIFIER|TWIST2-TRAF3IP1|ENSOARG00000000265-ENSOARG00000018779|intergenic_region…	GT:AD:DP:GQ:PL	0/1:18,11:29:99:204,0,459	1/1:0,53:53:99:1377,157,0	1/1:6,67:73:35:1590,35,0	0/1:20,23:43:99:464,0,436	1/1:0,31:31:93:814,93,0	1/1:0,42:42:99:1132,126,0
1	2693601	rs408491689	GCA_000298735.1:1:2693601:C:G	C	G	840.27	AC=1;AF=0.063;AN=16;BaseQRankSum=-3.452;ClippingRankSum=-1.097;DP=550;FS=0;MLEAC=1;MLEAF=0.063;MQ=60;MQRankSum=-0.064;QD=10.37;ReadPosRankSum=0.533;SOR=0.671;ANN=G|downstream_gene_variant|MODIFIER|TRAF3IP1|ENSOARG00000018779|transcript|ENSOART00000020451.1|protein_coding||c.*4498G>C|||||3641|,G|intergenic_region|MODIFIER|TWIST2-TRAF3IP1|ENSOARG00000000265-ENSOARG00000018779|intergenic_region|ENSO…	GT:AD:DP:GQ:PL	0/0:53,0:53:99:0,159,1655	0/0:79,0:79:99:0,237,2401	0/0:73,0:73:99:0,219,2240	0/0:64,0:64:99:0,192,1993	0/0:41,0:41:99:0,123,1257	0/1:44,37:81:99:874,0,1098
1	2693674	rs159741981	GCA_000298735.1:1:2693674:T:C	T	C	9676.85	AC=13;AF=0.813;AN=16;BaseQRankSum=-4.74;ClippingRankSum=-0.195;DP=441;FS=4.071;MLEAC=13;MLEAF=0.813;MQ=60;MQRankSum=-1.773;QD=21.94;ReadPosRankSum=-1.272;SOR=0.328;ANN=C|downstream_gene_variant|MODIFIER|TRAF3IP1|ENSOARG00000018779|transcript|ENSOART00000020451.1|protein_coding||c.*4425A>G|||||3568|,C|intergenic_region|MODIFIER|TWIST2-TRAF3IP1|ENSOARG00000000265-ENSOARG00000018779|intergenic_regio…	GT:AD:DP:GQ:PL	0/1:23,13:36:99:254,0,540	1/1:0,58:58:99:1548,173,0	0/1:8,55:63:40:1254,0,40	0/1:26,25:51:99:502,0,596	1/1:0,35:35:99:918,105,0	1/1:0,62:62:99:1637,186,0
1	2693733	rs398931226	GCA_000298735.1:1:2693733:G:A	G	A	1126.85	AC=3;AF=0.188;AN=16;BaseQRankSum=3.498;ClippingRankSum=0.179;DP=401;FS=0;MLEAC=3;MLEAF=0.188;MQ=60;MQRankSum=0.915;QD=8.23;ReadPosRankSum=1.362;SOR=0.673;ANN=A|downstream_gene_variant|MODIFIER|TRAF3IP1|ENSOARG00000018779|transcript|ENSOART00000020451.1|protein_coding||c.*4366C>T|||||3509|,A|intergenic_region|MODIFIER|TWIST2-TRAF3IP1|ENSOARG00000000265-ENSOARG00000018779|intergenic_region|ENSOARG0…	GT:AD:DP:GQ:PL	0/1:31,8:39:99:129,0,735	0/0:56,0:56:99:0,168,1590	0/1:33,25:58:99:555,0,775	0/0:52,0:52:99:0,156,1447	0/0:42,0:42:99:0,126,1151	0/1:20,20:40:99:486,0,431
1	2693833	rs410962825	GCA_000298735.1:1:2693833:A:G	A	G	6029.95	AC=11;AF=0.688;AN=16;BaseQRankSum=1.628;ClippingRankSum=0.757;DP=367;FS=0.814;MLEAC=11;MLEAF=0.688;MQ=60;MQRankSum=-1.077;QD=16.43;ReadPosRankSum=1.045;SOR=0.746;ANN=G|downstream_gene_variant|MODIFIER|TRAF3IP1|ENSOARG00000018779|transcript|ENSOART00000020451.1|protein_coding||c.*4266T>C|||||3409|,G|intergenic_region|MODIFIER|TWIST2-TRAF3IP1|ENSOARG00000000265-ENSOARG00000018779|intergenic_region|…	GT:AD:DP:GQ:PL	1/1:0,33:33:98:970,98,0	0/1:21,22:43:99:543,0,497	1/1:1,60:61:99:1806,150,0	0/1:27,15:42:99:325,0,717	1/1:0,27:27:81:807,81,0	0/1:25,24:49:99:570,0,626
1	2693873	rs603038038	GCA_000298735.1:1:2693873:G:C	G	C	1196.53	AC=2;AF=0.125;AN=16;BaseQRankSum=-5.031;ClippingRankSum=-0.95;DP=401;FS=0;MLEAC=2;MLEAF=0.125;MQ=60;MQRankSum=0.73;QD=10.14;ReadPosRankSum=1.045;SOR=0.694;ANN=C|downstream_gene_variant|MODIFIER|TRAF3IP1|ENSOARG00000018779|transcript|ENSOART00000020451.1|protein_coding||c.*4226C>G|||||3369|,C|intergenic_region|MODIFIER|TWIST2-TRAF3IP1|ENSOARG00000000265-ENSOARG00000018779|intergenic_region|ENSOARG…	GT:AD:DP:GQ:PL	0/0:33,0:33:99:0,99,930	0/1:28,26:54:99:483,0,643	0/0:59,0:59:99:0,177,1754	0/0:46,0:46:99:0,138,1355	0/0:29,0:29:87:0,87,865	0/0:54,0:54:99:0,162,1536
1	2693930	rs404967550	GCA_000298735.1:1:2693930:A:G	A	G	543.53	AC=2;AF=0.125;AN=16;BaseQRankSum=-4.146;ClippingRankSum=-0.822;DP=343;FS=4.646;MLEAC=2;MLEAF=0.125;MQ=60;MQRankSum=-0.44;QD=8.49;ReadPosRankSum=2.989;SOR=0.384;ANN=G|downstream_gene_variant|MODIFIER|TRAF3IP1|ENSOARG00000018779|transcript|ENSOART00000020451.1|protein_coding||c.*4169T>C|||||3312|,G|intergenic_region|MODIFIER|TWIST2-TRAF3IP1|ENSOARG00000000265-ENSOARG00000018779|intergenic_region|EN…	GT:AD:DP:GQ:PL	0/1:11,17:28:99:393,0,245	0/0:43,0:43:99:0,129,1289	0/0:52,4:56:58:0,58,1479	0/1:25,11:36:99:190,0,676	0/0:23,0:23:69:0,69,686	0/0:54,0:54:99:0,162,1593
1	2694043	rs402524108	GCA_000298735.1:1:2694043:T:C	T	C	5654.95	AC=11;AF=0.688;AN=16;BaseQRankSum=-7.25;ClippingRankSum=-0.307;DP=396;FS=2.756;MLEAC=11;MLEAF=0.688;MQ=60;MQRankSum=-0.394;QD=14.28;ReadPosRankSum=1.703;SOR=0.856;ANN=C|downstream_gene_variant|MODIFIER|TRAF3IP1|ENSOARG00000018779|transcript|ENSOART00000020451.1|protein_coding||c.*4056A>G|||||3199|,C|intergenic_region|MODIFIER|TWIST2-TRAF3IP1|ENSOARG00000000265-ENSOARG00000018779|intergenic_region…	GT:AD:DP:GQ:PL	1/1:0,26:26:78:702,78,0	0/1:28,21:49:99:430,0,673	1/1:0,56:56:99:1476,166,0	0/1:27,20:47:99:415,0,687	1/1:0,33:33:99:892,99,0	0/1:23,27:50:99:580,0,525
1	2694331	rs415978272	GCA_000298735.1:1:2694331:T:C	T	C	6217.77	AC=9;AF=0.563;AN=16;BaseQRankSum=-5.978;ClippingRankSum=1.456;DP=405;FS=2.569;MLEAC=9;MLEAF=0.563;MQ=60;MQRankSum=-0.355;QD=16.49;ReadPosRankSum=2.759;SOR=0.506;ANN=C|downstream_gene_variant|MODIFIER|TRAF3IP1|ENSOARG00000018779|transcript|ENSOART00000020451.1|protein_coding||c.*3768A>G|||||2911|,C|intergenic_region|MODIFIER|TWIST2-TRAF3IP1|ENSOARG00000000265-ENSOARG00000018779|intergenic_region|E…	GT:AD:DP:GQ:PL	1/1:0,40:40:99:1157,120,0	0/1:23,24:47:99:580,0,573	1/1:0,78:78:99:2314,234,0	0/1:37,13:50:99:242,0,954	0/0:28,0:28:84:0,84,848	0/1:27,27:54:99:620,0,638
1	2694412	rs600099924	GCA_000298735.1:1:2694412:C:T	C	T	2713.95	AC=5;AF=0.313;AN=16;BaseQRankSum=8.48;ClippingRankSum=0.319;DP=312;FS=20.511;MLEAC=5;MLEAF=0.313;MQ=60;MQRankSum=-1.473;QD=12.12;ReadPosRankSum=2.772;SOR=0.42;ANN=T|downstream_gene_variant|MODIFIER|TRAF3IP1|ENSOARG00000018779|transcript|ENSOART00000020451.1|protein_coding||c.*3687G>A|||||2830|,T|intergenic_region|MODIFIER|TWIST2-TRAF3IP1|ENSOARG00000000265-ENSOARG00000018779|intergenic_region|ENS…	GT:AD:DP:GQ:PL	0/0:20,0:20:59:0,59,477	0/1:20,16:36:99:377,0,422	0/0:41,0:41:99:0,122,1040	0/1:15,26:41:99:651,0,296	0/0:27,0:27:80:0,80,695	0/1:20,25:45:99:599,0,383
1	2694416	*	GCA_000298735.1:1:2694416:G:C	G	C	11731.3	AC=16;AF=1;AN=16;DP=274;FS=0;MLEAC=16;MLEAF=1;MQ=60;QD=24.63;SOR=0.935;ANN=C|downstream_gene_variant|MODIFIER|TRAF3IP1|ENSOARG00000018779|transcript|ENSOART00000020451.1|protein_coding||c.*3683C>G|||||2826|,C|intergenic_region|MODIFIER|TWIST2-TRAF3IP1|ENSOARG00000000265-ENSOARG00000018779|intergenic_region|ENSOARG00000000265-ENSOARG00000018779|||n.2694416G>C||||||;CSQ=C|downstream_gene_variant|MO…	GT:AD:DP:GQ:PL	1/1:0,17:17:51:678,51,0	1/1:0,31:31:96:1375,96,0	1/1:0,37:37:99:1478,111,0	1/1:0,39:39:99:1713,120,0	1/1:0,24:24:72:927,72,0	1/1:0,40:40:99:1742,123,0
1	2694426	*	GCA_000298735.1:1:2694426:AG:A	AG	A	9549.25	AC=8;AF=0.5;AN=16;BaseQRankSum=5.8;ClippingRankSum=-0.481;DP=420;FS=12.375;MLEAC=8;MLEAF=0.5;MQ=60;MQRankSum=0.941;QD=22.74;ReadPosRankSum=12.983;SOR=0.287;ANN=A|downstream_gene_variant|MODIFIER|TRAF3IP1|ENSOARG00000018779|transcript|ENSOART00000020451.1|protein_coding||c.*3672delC|||||2815|,A|intergenic_region|MODIFIER|TWIST2-TRAF3IP1|ENSOARG00000000265-ENSOARG00000018779|intergenic_region|ENSOA…	GT:AD:DP:GQ:PL	0/1:13,17:30:99:587,0,478	0/1:24,28:52:99:1067,0,1028	0/1:37,30:67:99:1195,0,1469	0/1:16,33:49:99:1390,0,568	0/1:12,18:30:99:734,0,488	0/1:23,35:58:99:1482,0,963
1	2694431	*	GCA_000298735.1:1:2694431:G:GA	G	GA	7315.25	AC=8;AF=0.5;AN=16;BaseQRankSum=3.635;ClippingRankSum=-1.214;DP=394;FS=12.785;MLEAC=8;MLEAF=0.5;MQ=60;MQRankSum=1.241;QD=18.57;ReadPosRankSum=-15.548;SOR=0.369;ANN=GA|downstream_gene_variant|MODIFIER|TRAF3IP1|ENSOARG00000018779|transcript|ENSOART00000020451.1|protein_coding||c.*3667_*3668insT|||||2810|,GA|intergenic_region|MODIFIER|TWIST2-TRAF3IP1|ENSOARG00000000265-ENSOARG00000018779|intergenic_r…	GT:AD:DP:GQ:PL	0/1:13,11:24:99:423,0,496	0/1:28,23:51:99:881,0,1080	0/1:38,23:61:99:851,0,1505	0/1:18,27:45:99:1080,0,632	0/1:15,14:29:99:543,0,509	0/1:28,26:54:99:1007,0,1039
1	2694437	rs592710635	GCA_000298735.1:1:2694437:C:A	C	A	6173.31	AC=16;AF=1;AN=16;BaseQRankSum=4.5;ClippingRankSum=-1.052;DP=233;FS=13.599;MLEAC=16;MLEAF=1;MQ=60;MQRankSum=-0.721;QD=26.49;ReadPosRankSum=-0.52;SOR=0.031;ANN=A|downstream_gene_variant|MODIFIER|TRAF3IP1|ENSOARG00000018779|transcript|ENSOART00000020451.1|protein_coding||c.*3662G>T|||||2805|,A|intergenic_region|MODIFIER|TWIST2-TRAF3IP1|ENSOARG00000000265-ENSOARG00000018779|intergenic_region|ENSOARG0…	GT:AD:DP:GQ:PL	1/1:1,13:14:32:342,32,0	1/1:1,32:33:88:872,88,0	1/1:0,39:39:99:1096,117,0	1/1:1,21:22:56:581,56,0	1/1:0,17:17:51:493,51,0	1/1:1,33:34:92:916,92,0
1	2694494	rs429129155	GCA_000298735.1:1:2694494:C:T	C	T	400.27	AC=1;AF=0.063;AN=16;BaseQRankSum=2.985;ClippingRankSum=1.579;DP=342;FS=6.023;MLEAC=1;MLEAF=0.063;MQ=60;MQRankSum=0.148;QD=8.01;ReadPosRankSum=1.302;SOR=1.371;ANN=T|downstream_gene_variant|MODIFIER|TRAF3IP1|ENSOARG00000018779|transcript|ENSOART00000020451.1|protein_coding||c.*3605G>A|||||2748|,T|intergenic_region|MODIFIER|TWIST2-TRAF3IP1|ENSOARG00000000265-ENSOARG00000018779|intergenic_region|ENSO…	GT:AD:DP:GQ:PL	0/0:19,0:19:57:0,57,510	0/0:57,0:57:99:0,171,1580	0/0:45,0:45:99:0,135,1271	0/0:41,0:41:99:0,121,1058	0/0:29,0:29:86:0,86,766	0/1:30,20:50:99:434,0,652
1	2694537	rs405677632	GCA_000298735.1:1:2694537:C:G	C	G	2984.31	AC=6;AF=0.375;AN=16;BaseQRankSum=-1.223;ClippingRankSum=0.19;DP=337;FS=1.401;MLEAC=6;MLEAF=0.375;MQ=60;MQRankSum=0.883;QD=14.35;ReadPosRankSum=1.026;SOR=0.593;ANN=G|downstream_gene_variant|MODIFIER|TRAF3IP1|ENSOARG00000018779|transcript|ENSOART00000020451.1|protein_coding||c.*3562G>C|||||2705|,G|intergenic_region|MODIFIER|TWIST2-TRAF3IP1|ENSOARG00000000265-ENSOARG00000018779|intergenic_region|ENS…	GT:AD:DP:GQ:PL	0/1:18,7:25:99:141,0,451	0/1:29,27:56:99:635,0,733	1/1:3,51:54:72:1475,72,0	0/0:46,0:46:99:0,138,1425	0/0:23,0:23:69:0,69,686	0/1:20,22:42:99:522,0,474
1	2694846	rs427495842	GCA_000298735.1:1:2694846:G:T	G	T	4831.95	AC=11;AF=0.688;AN=16;BaseQRankSum=9.178;ClippingRankSum=-0.235;DP=306;FS=16.938;MLEAC=11;MLEAF=0.688;MQ=60;MQRankSum=0.757;QD=15.79;ReadPosRankSum=2.644;SOR=0.797;ANN=T|downstream_gene_variant|MODIFIER|TRAF3IP1|ENSOARG00000018779|transcript|ENSOART00000020451.1|protein_coding||c.*3253C>A|||||2396|,T|intergenic_region|MODIFIER|TWIST2-TRAF3IP1|ENSOARG00000000265-ENSOARG00000018779|intergenic_region…	GT:AD:DP:GQ:PL	1/1:0,25:25:75:782,75,0	0/1:26,20:46:99:483,0,536	1/1:0,41:41:99:1263,123,0	0/1:21,15:36:99:351,0,451	1/1:0,15:15:45:476,45,0	0/1:24,20:44:99:474,0,465
1	2694995	rs408152530	GCA_000298735.1:1:2694995:A:T	A	T	7915.95	AC=13;AF=0.813;AN=16;BaseQRankSum=-3.534;ClippingRankSum=0.266;DP=307;FS=1.31;MLEAC=13;MLEAF=0.813;MQ=60;MQRankSum=0.744;QD=25.78;ReadPosRankSum=2.488;SOR=0.818;ANN=T|downstream_gene_variant|MODIFIER|TRAF3IP1|ENSOARG00000018779|transcript|ENSOART00000020451.1|protein_coding||c.*3104T>A|||||2247|,T|intergenic_region|MODIFIER|TWIST2-TRAF3IP1|ENSOARG00000000265-ENSOARG00000018779|intergenic_region|E…	GT:AD:DP:GQ:PL	0/1:13,17:30:99:350,0,292	1/1:0,33:33:99:1096,99,0	0/1:4,32:36:20:874,0,20	0/1:24,23:47:99:538,0,593	1/1:0,22:22:66:627,66,0	1/1:0,40:40:99:1182,120,0
1	2695018	rs421201048	GCA_000298735.1:1:2695018:T:C	T	C	935.53	AC=2;AF=0.125;AN=16;BaseQRankSum=2.247;ClippingRankSum=-0.576;DP=307;FS=0.635;MLEAC=2;MLEAF=0.125;MQ=60;MQRankSum=-0.166;QD=11.01;ReadPosRankSum=0.725;SOR=0.626;ANN=C|downstream_gene_variant|MODIFIER|TRAF3IP1|ENSOARG00000018779|transcript|ENSOART00000020451.1|protein_coding||c.*3081A>G|||||2224|,C|intergenic_region|MODIFIER|TWIST2-TRAF3IP1|ENSOARG00000000265-ENSOARG00000018779|intergenic_region|E…	GT:AD:DP:GQ:PL	0/0:23,0:23:69:0,69,874	0/1:22,15:37:99:334,0,544	0/0:39,0:39:99:0,117,1215	0/0:45,0:45:99:0,144,1828	0/0:23,0:23:69:0,69,671	0/0:41,0:41:99:0,123,1252
1	2695258	rs400710829	GCA_000298735.1:1:2695258:A:G	A	G	615.53	AC=2;AF=0.125;AN=16;BaseQRankSum=-6.529;ClippingRankSum=-2.676;DP=320;FS=8.185;MLEAC=2;MLEAF=0.125;MQ=60;MQRankSum=-0.58;QD=10.09;ReadPosRankSum=-1.667;SOR=1.356;ANN=G|downstream_gene_variant|MODIFIER|TRAF3IP1|ENSOARG00000018779|transcript|ENSOART00000020451.1|protein_coding||c.*2841T>C|||||1984|,G|intergenic_region|MODIFIER|TWIST2-TRAF3IP1|ENSOARG00000000265-ENSOARG00000018779|intergenic_region|…	GT:AD:DP:GQ:PL	0/1:10,17:27:99:363,0,195	0/0:32,0:32:96:0,96,1196	0/0:46,2:48:89:0,89,1310	0/1:17,16:33:99:292,0,391	0/0:14,0:14:42:0,42,428	0/0:50,0:50:99:0,150,1462
1	2695259	*	GCA_000298735.1:1:2695259:T:C	T	C	322.27	AC=1;AF=0.063;AN=16;BaseQRankSum=-3.515;ClippingRankSum=-1.23;DP=331;FS=5.147;MLEAC=1;MLEAF=0.063;MQ=60;MQRankSum=0.575;QD=10.07;ReadPosRankSum=2.664;SOR=1.402;ANN=C|downstream_gene_variant|MODIFIER|TRAF3IP1|ENSOARG00000018779|transcript|ENSOART00000020451.1|protein_coding||c.*2840A>G|||||1983|,C|intergenic_region|MODIFIER|TWIST2-TRAF3IP1|ENSOARG00000000265-ENSOARG00000018779|intergenic_region|EN…	GT:AD:DP:GQ:PL	0/0:30,0:30:90:0,90,1129	0/1:16,16:32:99:356,0,376	0/0:48,0:48:99:0,144,1472	0/0:35,0:35:99:0,105,1254	0/0:15,0:15:45:0,45,466	0/0:50,0:50:99:0,150,1445
1	2695314	*	GCA_000298735.1:1:2695314:C:T	C	T	790.51	AC=2;AF=0.125;AN=16;BaseQRankSum=6.475;ClippingRankSum=-0.097;DP=395;FS=2.612;MLEAC=2;MLEAF=0.125;MQ=60;MQRankSum=0.305;QD=29.28;ReadPosRankSum=0.799;SOR=1.034;ANN=T|downstream_gene_variant|MODIFIER|TRAF3IP1|ENSOARG00000018779|transcript|ENSOART00000020451.1|protein_coding||c.*2785G>A|||||1928|,T|intergenic_region|MODIFIER|TWIST2-TRAF3IP1|ENSOARG00000000265-ENSOARG00000018779|intergenic_region|EN…	GT:AD:DP:GQ:PL	0/0:31,0:31:93:0,93,838	0/0:44,0:44:99:0,132,1191	0/0:50,0:50:99:0,150,1363	0/0:49,0:49:99:0,146,1310	1/1:0,27:27:81:836,81,0	0/0:59,0:59:99:0,176,1596
1	2695369	*	GCA_000298735.1:1:2695369:G:A	G	A	851.51	AC=2;AF=0.125;AN=16;BaseQRankSum=1.519;ClippingRankSum=1.097;DP=406;FS=2.356;MLEAC=2;MLEAF=0.125;MQ=60;MQRankSum=0.072;QD=29.36;ReadPosRankSum=0.213;SOR=0.93;ANN=A|downstream_gene_variant|MODIFIER|TRAF3IP1|ENSOARG00000018779|transcript|ENSOART00000020451.1|protein_coding||c.*2730C>T|||||1873|,A|intergenic_region|MODIFIER|TWIST2-TRAF3IP1|ENSOARG00000000265-ENSOARG00000018779|intergenic_region|ENSO…	GT:AD:DP:GQ:PL	0/0:31,0:31:93:0,93,902	0/0:48,0:48:99:0,144,1478	0/0:51,0:51:99:0,153,1568	0/0:43,0:43:99:0,129,1322	1/1:0,29:29:87:897,87,0	0/0:63,0:63:99:0,189,1907
1	2695394	rs161786879	GCA_000298735.1:1:2695394:C:T	C	T	7943.87	AC=13;AF=0.813;AN=16;BaseQRankSum=-4.831;ClippingRankSum=1.699;DP=361;FS=3.642;MLEAC=13;MLEAF=0.813;MQ=60;MQRankSum=1.384;QD=22.01;ReadPosRankSum=-1.124;SOR=0.565;ANN=T|downstream_gene_variant|MODIFIER|TRAF3IP1|ENSOARG00000018779|transcript|ENSOART00000020451.1|protein_coding||c.*2705G>A|||||1848|,T|intergenic_region|MODIFIER|TWIST2-TRAF3IP1|ENSOARG00000000265-ENSOARG00000018779|intergenic_region…	GT:AD:DP:GQ:PL	0/1:17,4:21:52:52,0,464	1/1:0,39:39:99:1167,117,0	1/1:5,48:53:22:1332,22,0	0/1:18,26:44:99:622,0,403	1/1:0,30:30:90:876,90,0	1/1:0,57:57:99:1667,171,0
1	2695751	rs424987879	GCA_000298735.1:1:2695751:C:T	C	T	804.51	AC=2;AF=0.125;AN=16;BaseQRankSum=3.678;ClippingRankSum=0.685;DP=277;FS=0.752;MLEAC=2;MLEAF=0.125;MQ=60;MQRankSum=0.249;QD=29.8;ReadPosRankSum=1.515;SOR=0.728;ANN=T|downstream_gene_variant|MODIFIER|TRAF3IP1|ENSOARG00000018779|transcript|ENSOART00000020451.1|protein_coding||c.*2348G>A|||||1491|,T|intergenic_region|MODIFIER|TWIST2-TRAF3IP1|ENSOARG00000000265-ENSOARG00000018779|intergenic_region|ENSO…	GT:AD:DP:GQ:PL	0/0:37,0:37:99:0,111,1057	0/0:35,0:35:99:0,105,1046	0/0:44,0:44:99:0,132,1286	0/0:22,0:22:66:0,66,650	1/1:0,27:27:81:850,81,0	0/0:38,0:38:99:0,114,1151
1	2695864	*	GCA_000298735.1:1:2695864:G:A	G	A	162.27	AC=1;AF=0.063;AN=16;BaseQRankSum=0.5;ClippingRankSum=0.067;DP=265;FS=1.14;MLEAC=1;MLEAF=0.063;MQ=60;MQRankSum=-0.921;QD=5.8;ReadPosRankSum=3.537;SOR=0.846;ANN=A|downstream_gene_variant|MODIFIER|TRAF3IP1|ENSOARG00000018779|transcript|ENSOART00000020451.1|protein_coding||c.*2235C>T|||||1378|,A|intergenic_region|MODIFIER|TWIST2-TRAF3IP1|ENSOARG00000000265-ENSOARG00000018779|intergenic_region|ENSOARG…	GT:AD:DP:GQ:PL	0/0:19,0:19:56:0,56,474	0/0:24,0:24:72:0,72,658	0/0:47,0:47:99:0,140,1229	0/1:16,11:27:99:196,0,307	0/0:24,0:24:72:0,72,628	0/0:40,0:40:99:0,119,1020
1	2696089	*	GCA_000298735.1:1:2696089:C:T	C	T	870.51	AC=2;AF=0.125;AN=16;BaseQRankSum=2.48;ClippingRankSum=-0.293;DP=322;FS=11.224;MLEAC=2;MLEAF=0.125;MQ=60;MQRankSum=-0.009;QD=30.46;ReadPosRankSum=2.788;SOR=1.762;ANN=T|downstream_gene_variant|MODIFIER|TRAF3IP1|ENSOARG00000018779|transcript|ENSOART00000020451.1|protein_coding||c.*2010G>A|||||1153|,T|intergenic_region|MODIFIER|TWIST2-TRAF3IP1|ENSOARG00000000265-ENSOARG00000018779|intergenic_region|E…	GT:AD:DP:GQ:PL	0/0:16,0:16:48:0,48,955	0/0:41,0:41:99:0,132,2535	0/0:49,0:49:99:0,154,2876	0/0:43,0:43:99:0,132,2560	1/1:1,21:22:47:916,47,0	0/0:50,0:50:99:0,157,2948
1	2696091	*	GCA_000298735.1:1:2696091:T:C	T	C	870.51	AC=2;AF=0.125;AN=16;BaseQRankSum=-4.092;ClippingRankSum=-0.236;DP=331;FS=9.244;MLEAC=2;MLEAF=0.125;MQ=60;MQRankSum=1.139;QD=29.11;ReadPosRankSum=3.212;SOR=1.607;ANN=C|downstream_gene_variant|MODIFIER|TRAF3IP1|ENSOARG00000018779|transcript|ENSOART00000020451.1|protein_coding||c.*2008A>G|||||1151|,C|intergenic_region|MODIFIER|TWIST2-TRAF3IP1|ENSOARG00000000265-ENSOARG00000018779|intergenic_region|E…	GT:AD:DP:GQ:PL	0/0:16,0:16:48:0,48,955	0/0:43,0:43:99:0,132,2535	0/0:50,0:50:99:0,154,2876	0/0:43,0:43:99:0,132,2560	1/1:1,21:22:47:916,47,0	0/0:51,0:51:99:0,157,2948
1	2696296	*	GCA_000298735.1:1:2696296:C:T	C	T	859.51	AC=2;AF=0.125;AN=16;BaseQRankSum=5.842;ClippingRankSum=0.472;DP=338;FS=3.615;MLEAC=2;MLEAF=0.125;MQ=60;MQRankSum=0.354;QD=28.65;ReadPosRankSum=0.321;SOR=0.428;ANN=T|downstream_gene_variant|MODIFIER|TRAF3IP1|ENSOARG00000018779|transcript|ENSOART00000020451.1|protein_coding||c.*1803G>A|||||946|,T|intergenic_region|MODIFIER|TWIST2-TRAF3IP1|ENSOARG00000000265-ENSOARG00000018779|intergenic_region|ENSO…	GT:AD:DP:GQ:PL	0/0:35,0:35:99:0,104,883	0/0:34,0:34:99:0,102,907	0/0:56,0:56:99:0,166,1419	0/0:34,0:34:99:0,101,849	1/1:0,30:30:90:905,90,0	0/0:46,0:46:99:0,136,1151
1	2696442	rs601899962	GCA_000298735.1:1:2696442:AC:A	AC	A	5126.79	AC=12;AF=0.75;AN=16;BaseQRankSum=-1.88;ClippingRankSum=-1.579;DP=247;FS=1.238;MLEAC=12;MLEAF=0.75;MQ=60;MQRankSum=0.567;QD=20.76;ReadPosRankSum=-0.36;SOR=0.594;ANN=A|downstream_gene_variant|MODIFIER|TRAF3IP1|ENSOARG00000018779|transcript|ENSOART00000020451.1|protein_coding||c.*1656delG|||||799|,A|intergenic_region|MODIFIER|TWIST2-TRAF3IP1|ENSOARG00000000265-ENSOARG00000018779|intergenic_region|EN…	GT:AD:DP:GQ:PL	0/1:15,6:21:99:131,0,387	1/1:0,28:28:84:909,84,0	0/1:4,30:34:19:872,0,19	0/1:10,16:26:99:441,0,232	1/1:0,16:16:48:521,48,0	1/1:0,28:28:84:907,84,0
1	2696489	*	GCA_000298735.1:1:2696489:G:A	G	A	706.85	AC=3;AF=0.188;AN=16;BaseQRankSum=0.055;ClippingRankSum=0.405;DP=273;FS=7.077;MLEAC=3;MLEAF=0.188;MQ=60;MQRankSum=-0.47;QD=7.85;ReadPosRankSum=-0.638;SOR=1.28;ANN=A|downstream_gene_variant|MODIFIER|TRAF3IP1|ENSOARG00000018779|transcript|ENSOART00000020451.1|protein_coding||c.*1610C>T|||||753|,A|intergenic_region|MODIFIER|TWIST2-TRAF3IP1|ENSOARG00000000265-ENSOARG00000018779|intergenic_region|ENSOA…	GT:AD:DP:GQ:PL	0/1:17,5:22:90:90,0,453	0/1:14,19:33:99:458,0,337	0/1:25,10:35:99:202,0,662	0/0:28,0:28:84:0,84,871	0/0:17,0:17:51:0,51,520	0/0:39,0:39:99:0,117,1197
1	2697429	rs420564136	GCA_000298735.1:1:2697429:T:C	T	C	691.27	AC=1;AF=0.063;AN=16;BaseQRankSum=-3.437;ClippingRankSum=-0.477;DP=344;FS=5.709;MLEAC=1;MLEAF=0.063;MQ=60;MQRankSum=0.615;QD=11.15;ReadPosRankSum=0.447;SOR=0.686;ANN=C|3_prime_UTR_variant|MODIFIER|TRAF3IP1|ENSOARG00000018779|transcript|ENSOART00000020451.1|protein_coding|5/5|c.*670A>G|||||670|;CSQ=C|3_prime_UTR_variant|MODIFIER|TRAF3IP1|ENSOARG00000018779|Transcript|ENSOART00000020451|protein_codi…	GT:AD:DP:GQ:PL	0/0:25,0:25:75:0,75,755	0/0:38,0:38:99:0,114,1127	0/0:48,0:48:99:0,144,1471	0/0:57,0:57:99:0,171,1712	0/0:24,0:24:72:0,72,731	0/0:40,0:40:99:0,120,1183
1	2697515	rs400790478	GCA_000298735.1:1:2697515:G:A	G	A	466.27	AC=1;AF=0.063;AN=16;BaseQRankSum=-3.535;ClippingRankSum=-1.448;DP=319;FS=1.807;MLEAC=1;MLEAF=0.063;MQ=60;MQRankSum=-0.849;QD=11.37;ReadPosRankSum=0.006;SOR=0.805;ANN=A|3_prime_UTR_variant|MODIFIER|TRAF3IP1|ENSOARG00000018779|transcript|ENSOART00000020451.1|protein_coding|5/5|c.*584C>T|||||584|;CSQ=A|3_prime_UTR_variant|MODIFIER|TRAF3IP1|ENSOARG00000018779|Transcript|ENSOART00000020451|protein_cod…	GT:AD:DP:GQ:PL	0/0:23,0:23:69:0,69,694	0/0:38,0:38:99:0,114,1156	0/0:43,0:43:99:0,128,1265	0/0:45,0:45:99:0,135,1338	0/0:27,0:27:81:0,81,795	0/1:19,22:41:99:500,0,439
1	2697803	rs418913901	GCA_000298735.1:1:2697803:T:C	T	C	552.27	AC=1;AF=0.063;AN=16;BaseQRankSum=-4.661;ClippingRankSum=-1.799;DP=389;FS=3.489;MLEAC=1;MLEAF=0.063;MQ=60;MQRankSum=-1.369;QD=8.12;ReadPosRankSum=0.657;SOR=0.92;ANN=C|3_prime_UTR_variant|MODIFIER|TRAF3IP1|ENSOARG00000018779|transcript|ENSOART00000020451.1|protein_coding|5/5|c.*296A>G|||||296|;CSQ=C|3_prime_UTR_variant|MODIFIER|TRAF3IP1|ENSOARG00000018779|Transcript|ENSOART00000020451|protein_codin…	GT:AD:DP:GQ:PL	0/0:42,0:42:99:0,126,1275	0/0:41,0:41:99:0,123,1264	0/0:54,0:54:99:0,162,1621	0/0:44,0:44:99:0,132,1344	0/0:31,0:31:93:0,93,936	0/0:45,0:45:99:0,135,1351
1	2697902	rs399837565	GCA_000298735.1:1:2697902:A:G	A	G	1308.53	AC=2;AF=0.125;AN=16;BaseQRankSum=-6.942;ClippingRankSum=-0.43;DP=470;FS=0.787;MLEAC=2;MLEAF=0.125;MQ=60;MQRankSum=0.708;QD=10.3;ReadPosRankSum=2.078;SOR=0.805;ANN=G|3_prime_UTR_variant|MODIFIER|TRAF3IP1|ENSOARG00000018779|transcript|ENSOART00000020451.1|protein_coding|5/5|c.*197T>C|||||197|;CSQ=G|3_prime_UTR_variant|MODIFIER|TRAF3IP1|ENSOARG00000018779|Transcript|ENSOART00000020451|protein_coding…	GT:AD:DP:GQ:PL	0/0:47,0:47:99:0,141,1423	0/0:57,0:57:99:0,171,1682	0/0:63,0:63:99:0,189,1927	0/1:25,27:52:99:580,0,615	0/0:41,0:41:99:0,123,1204	0/0:66,0:66:99:0,198,1981
1	2697924	rs413072128	GCA_000298735.1:1:2697924:C:T	C	T	1357.22	AC=3;AF=0.188;AN=16;BaseQRankSum=4.383;ClippingRankSum=0.539;DP=537;FS=2.882;MLEAC=2;MLEAF=0.125;MQ=60;MQRankSum=-0.855;QD=7.14;ReadPosRankSum=1.969;SOR=0.682;ANN=T|3_prime_UTR_variant|MODIFIER|TRAF3IP1|ENSOARG00000018779|transcript|ENSOART00000020451.1|protein_coding|5/5|c.*175G>A|||||175|;CSQ=T|3_prime_UTR_variant|MODIFIER|TRAF3IP1|ENSOARG00000018779|Transcript|ENSOART00000020451|protein_coding…	GT:AD:DP:GQ:PL	0/1:42,5:47:3:3,0,1017	0/0:55,0:55:99:0,164,1485	0/1:41,26:67:99:583,0,889	0/0:63,0:63:99:0,188,1775	0/0:49,0:49:99:0,146,1335	0/1:41,35:76:99:811,0,795
1	2698074	rs596780115	GCA_000298735.1:1:2698074:CT:C	CT	C	11176.5	AC=14;AF=0.875;AN=16;BaseQRankSum=-7.01;ClippingRankSum=-0.781;DP=382;FS=0;MLEAC=14;MLEAF=0.875;MQ=60;MQRankSum=-0.146;QD=29.26;ReadPosRankSum=4.052;SOR=0.678;ANN=C|3_prime_UTR_variant|MODIFIER|TRAF3IP1|ENSOARG00000018779|transcript|ENSOART00000020451.1|protein_coding|5/5|c.*24delA|||||24|;CSQ=-|3_prime_UTR_variant|MODIFIER|TRAF3IP1|ENSOARG00000018779|Transcript|ENSOART00000020451|protein_coding|…	GT:AD:DP:GQ:PL	1/1:0,24:24:79:1053,79,0	1/1:0,28:28:99:1393,106,0	1/1:0,32:32:99:1826,136,0	0/1:27,24:51:99:818,0,928	1/1:0,32:32:96:1292,96,0	1/1:0,39:39:99:1908,142,0
1	2698083	rs425074007	GCA_000298735.1:1:2698083:A:G	A	G	2690.95	AC=5;AF=0.313;AN=16;BaseQRankSum=0.737;ClippingRankSum=-0.065;DP=413;FS=5.683;MLEAC=5;MLEAF=0.313;MQ=60;MQRankSum=1.82;QD=11.35;ReadPosRankSum=2.442;SOR=0.909;ANN=G|3_prime_UTR_variant|MODIFIER|TRAF3IP1|ENSOARG00000018779|transcript|ENSOART00000020451.1|protein_coding|5/5|c.*16T>C|||||16|;CSQ=G|3_prime_UTR_variant|MODIFIER|TRAF3IP1|ENSOARG00000018779|Transcript|ENSOART00000020451|protein_coding|5…	GT:AD:DP:GQ:PL	0/1:30,7:37:84:84,0,783	0/1:30,17:47:99:367,0,754	0/1:6,42:48:41:1145,0,41	0/0:57,0:57:99:0,171,2323	0/0:41,0:41:99:0,123,1226	0/1:31,28:59:99:635,0,752
1	2710480	*	GCA_000298735.1:1:2710480:GGAGCA:G	GGAGCA	G	5846.77	AC=14;AF=0.875;AN=16;BaseQRankSum=-2.018;ClippingRankSum=1.313;DP=163;FS=21.885;MLEAC=14;MLEAF=0.875;MQ=60;MQRankSum=1.034;QD=29.64;SOR=3.548;ANN=G|frameshift_variant|HIGH|TRAF3IP1|ENSOARG00000018779|transcript|ENSOART00000020451.1|protein_coding|3/5|c.202_206delTGCTC|p.Cys68fs|206/1823|202/966|68/321||,G|downstream_gene_variant|MODIFIER|TRAF3IP1|ENSOARG00000018779|transcript|ENSOART00000020452.1…	GT:AD:DP:GQ:PL	1/1:0,20:20:60:841,60,0	1/1:1,21:22:21:845,21,0	1/1:1,21:22:21:799,21,0	1/1:0,18:18:54:680,54,0	1/1:0,21:21:63:776,63,0	0/1:2,11:13:51:443,0,51
1	2710489	*	GCA_000298735.1:1:2710489:G:GGGAGC	G	GGGAGC	5846.77	AC=14;AF=0.875;AN=16;BaseQRankSum=0.314;ClippingRankSum=-1.261;DP=113;FS=26.986;MLEAC=14;MLEAF=0.875;MQ=60;MQRankSum=1.197;QD=25.32;ReadPosRankSum=-4.117;SOR=4.379;ANN=GGGAGC|frameshift_variant&splice_region_variant|HIGH|TRAF3IP1|ENSOARG00000018779|transcript|ENSOART00000020451.1|protein_coding|3/5|c.197_198insGCTCC|p.Cys68fs|197/1823|197/966|66/321||,GGGAGC|downstream_gene_variant|MODIFIER|TRAF3…	GT:AD:DP:GQ:PL	1/1:0,16:16:60:841,60,0	1/1:1,17:18:21:845,21,0	1/1:1,14:15:21:799,21,0	1/1:0,9:9:54:680,54,0	1/1:0,10:10:63:776,63,0	0/1:2,10:12:51:443,0,51
1	2734529	rs427325405	GCA_000298735.1:1:2734529:C:T	C	T	43.3	AC=1;AF=0.063;AN=16;BaseQRankSum=2.21;ClippingRankSum=-0.567;DP=68;FS=5.514;MLEAC=1;MLEAF=0.063;MQ=60;MQRankSum=-0.418;QD=6.19;ReadPosRankSum=0.866;SOR=2.115;ANN=T|downstream_gene_variant|MODIFIER|TRAF3IP1|ENSOARG00000018779|transcript|ENSOART00000020454.1|protein_coding||c.*1854G>A|||||1854|WARNING_TRANSCRIPT_NO_START_CODON,T|intron_variant|MODIFIER|TRAF3IP1|ENSOARG00000018779|transcript|ENSOART…	GT:AD:DP:GQ:PL	0/0:7,0:7:21:0,21,197	0/0:8,0:8:24:0,24,253	0/1:4,3:7:77:77,0,106	0/0:11,0:11:33:0,33,338	0/0:9,0:9:27:0,27,269	0/0:9,0:9:27:0,27,253
1	2734578	*	GCA_000298735.1:1:2734578:C:A	C	A	1129.64	AC=8;AF=0.5;AN=16;BaseQRankSum=5.762;ClippingRankSum=0.08;DP=95;FS=0;MLEAC=8;MLEAF=0.5;MQ=60;MQRankSum=-0.103;QD=21.72;ReadPosRankSum=1.388;SOR=0.645;ANN=A|downstream_gene_variant|MODIFIER|TRAF3IP1|ENSOARG00000018779|transcript|ENSOART00000020454.1|protein_coding||c.*1805G>T|||||1805|WARNING_TRANSCRIPT_NO_START_CODON,A|intron_variant|MODIFIER|TRAF3IP1|ENSOARG00000018779|transcript|ENSOART00000020…	GT:AD:DP:GQ:PL	0/1:7,1:8:8:8,0,167	0/1:4,5:9:88:132,0,88	1/1:0,12:12:36:382,36,0	0/0:18,0:18:54:0,54,509	1/1:0,9:9:27:274,27,0	1/1:0,13:13:39:393,39,0
1	2735022	rs159741825	GCA_000298735.1:1:2735022:C:T	C	T	727.53	AC=2;AF=0.125;AN=16;BaseQRankSum=-1.638;ClippingRankSum=-0.247;DP=192;FS=0.725;MLEAC=2;MLEAF=0.125;MQ=60;MQRankSum=0.141;QD=12.13;ReadPosRankSum=0.844;SOR=0.767;ANN=T|downstream_gene_variant|MODIFIER|TRAF3IP1|ENSOARG00000018779|transcript|ENSOART00000020454.1|protein_coding||c.*1361G>A|||||1361|WARNING_TRANSCRIPT_NO_START_CODON,T|intron_variant|MODIFIER|TRAF3IP1|ENSOARG00000018779|transcript|ENSO…	GT:AD:DP:GQ:PL	0/0:26,0:26:78:0,78,803	0/0:24,0:24:72:0,72,765	0/0:20,0:20:60:0,60,618	0/1:14,20:34:99:511,0,348	0/0:21,0:21:63:0,63,662	0/0:16,0:16:48:0,48,496
1	2735157	rs411421763	GCA_000298735.1:1:2735157:G:T	G	T	553.47	AC=3;AF=0.188;AN=16;BaseQRankSum=-2.194;ClippingRankSum=1.064;DP=128;FS=3.059;MLEAC=3;MLEAF=0.188;MQ=60;MQRankSum=1.473;QD=13.18;ReadPosRankSum=-0.799;SOR=0.407;ANN=T|downstream_gene_variant|MODIFIER|TRAF3IP1|ENSOARG00000018779|transcript|ENSOART00000020454.1|protein_coding||c.*1226C>A|||||1226|WARNING_TRANSCRIPT_NO_START_CODON,T|intron_variant|MODIFIER|TRAF3IP1|ENSOARG00000018779|transcript|ENSO…	GT:AD:DP:GQ:PL	0/1:1,8:9:5:215,0,5	0/1:8,10:18:99:254,0,203	0/0:12,1:13:8:0,8,346	0/0:19,0:19:57:0,57,585	0/0:22,0:22:66:0,66,637	0/0:15,0:15:45:0,45,443
1	2735458	rs424757411	GCA_000298735.1:1:2735458:G:A	G	A	512.54	AC=2;AF=0.125;AN=16;BaseQRankSum=-2.347;ClippingRankSum=0.736;DP=149;FS=0.967;MLEAC=2;MLEAF=0.125;MQ=60;MQRankSum=-0.72;QD=10.05;ReadPosRankSum=1.237;SOR=0.485;ANN=A|downstream_gene_variant|MODIFIER|TRAF3IP1|ENSOARG00000018779|transcript|ENSOART00000020454.1|protein_coding||c.*925C>T|||||925|WARNING_TRANSCRIPT_NO_START_CODON,A|intron_variant|MODIFIER|TRAF3IP1|ENSOARG00000018779|transcript|ENSOART…	GT:AD:DP:GQ:PL	0/0:14,0:14:42:0,42,425	0/0:9,0:9:27:0,27,286	0/0:27,0:27:81:0,81,872	0/1:17,9:26:99:203,0,454	0/0:17,0:17:51:0,51,526	0/0:14,0:14:42:0,42,425
1	2735536	rs405400372	GCA_000298735.1:1:2735536:T:C	T	C	5795.75	AC=12;AF=0.75;AN=16;BaseQRankSum=-1.109;ClippingRankSum=0.602;DP=280;FS=9.712;MLEAC=12;MLEAF=0.75;MQ=60;MQRankSum=2.341;QD=20.7;ReadPosRankSum=1.871;SOR=0.315;ANN=C|downstream_gene_variant|MODIFIER|TRAF3IP1|ENSOARG00000018779|transcript|ENSOART00000020454.1|protein_coding||c.*847A>G|||||847|WARNING_TRANSCRIPT_NO_START_CODON,C|intron_variant|MODIFIER|TRAF3IP1|ENSOARG00000018779|transcript|ENSOART0…	GT:AD:DP:GQ:PL	0/1:27,8:35:99:139,0,744	0/1:11,10:21:99:255,0,286	0/1:7,31:38:99:843,0,107	1/1:0,51:51:99:1561,153,0	1/1:0,22:22:66:676,66,0	1/1:0,28:28:84:846,84,0
1	2735557	rs415336332	GCA_000298735.1:1:2735557:C:A	C	A	10384.3	AC=16;AF=1;AN=16;DP=263;FS=0;MLEAC=16;MLEAF=1;MQ=60;QD=38.5;SOR=0.892;ANN=A|downstream_gene_variant|MODIFIER|TRAF3IP1|ENSOARG00000018779|transcript|ENSOART00000020454.1|protein_coding||c.*826G>T|||||826|WARNING_TRANSCRIPT_NO_START_CODON,A|intron_variant|MODIFIER|TRAF3IP1|ENSOARG00000018779|transcript|ENSOART00000020452.1|protein_coding|16/16|c.1892+830G>T||||||;CSQ=A|intron_variant|MODIFIER|TRAF3…	GT:AD:DP:GQ:PL	1/1:0,30:30:90:950,90,0	1/1:0,23:23:72:816,72,0	1/1:0,37:37:99:1496,114,0	1/1:0,45:45:99:1996,141,0	1/1:0,22:22:75:1018,75,0	1/1:0,30:30:93:1250,93,0
1	2735585	rs424512362	GCA_000298735.1:1:2735585:C:T	C	T	4500.75	AC=12;AF=0.75;AN=16;BaseQRankSum=1.544;ClippingRankSum=-1.073;DP=232;FS=2.7;MLEAC=12;MLEAF=0.75;MQ=60;MQRankSum=1.668;QD=19.4;ReadPosRankSum=0.758;SOR=0.939;ANN=T|downstream_gene_variant|MODIFIER|TRAF3IP1|ENSOARG00000018779|transcript|ENSOART00000020454.1|protein_coding||c.*798G>A|||||798|WARNING_TRANSCRIPT_NO_START_CODON,T|intron_variant|MODIFIER|TRAF3IP1|ENSOARG00000018779|transcript|ENSOART000…	GT:AD:DP:GQ:PL	0/1:26,12:38:99:249,0,689	0/1:14,10:24:99:243,0,340	0/1:6,32:38:61:877,0,61	1/1:0,35:35:99:1052,105,0	1/1:0,14:14:42:429,42,0	1/1:0,20:20:60:615,60,0
1	2735619	rs161786840	GCA_000298735.1:1:2735619:T:A	T	A	4943.88	AC=13;AF=0.813;AN=16;BaseQRankSum=-0.49;ClippingRankSum=0.83;DP=247;FS=3.493;MLEAC=13;MLEAF=0.813;MQ=60;MQRankSum=1.341;QD=20.02;ReadPosRankSum=1.263;SOR=0.485;ANN=A|downstream_gene_variant|MODIFIER|TRAF3IP1|ENSOARG00000018779|transcript|ENSOART00000020454.1|protein_coding||c.*764A>T|||||764|WARNING_TRANSCRIPT_NO_START_CODON,A|intron_variant|MODIFIER|TRAF3IP1|ENSOARG00000018779|transcript|ENSOART…	GT:AD:DP:GQ:PL	0/1:26,14:40:99:305,0,676	0/1:12,13:25:99:328,0,290	1/1:3,35:38:20:930,20,0	1/1:0,40:40:99:1205,120,0	1/1:0,18:18:54:553,54,0	1/1:0,21:21:62:588,62,0
1	2735693	rs418548022	GCA_000298735.1:1:2735693:T:C	T	C	1333.4	AC=4;AF=0.25;AN=16;BaseQRankSum=-5.833;ClippingRankSum=-0.312;DP=148;FS=3.849;MLEAC=4;MLEAF=0.25;MQ=60;MQRankSum=-1.162;QD=18.27;ReadPosRankSum=0.866;SOR=1.089;ANN=C|downstream_gene_variant|MODIFIER|TRAF3IP1|ENSOARG00000018779|transcript|ENSOART00000020454.1|protein_coding||c.*690A>G|||||690|WARNING_TRANSCRIPT_NO_START_CODON,C|intron_variant|MODIFIER|TRAF3IP1|ENSOARG00000018779|transcript|ENSOART…	GT:AD:DP:GQ:PL	0/1:4,11:15:99:402,0,144	0/1:10,9:19:99:403,0,370	0/1:17,1:18:10:10,0,660	0/0:23,0:23:75:0,75,1050	0/0:20,0:20:60:0,60,855	0/0:15,0:15:45:0,45,638
1	2735699	rs427732836	GCA_000298735.1:1:2735699:G:A	G	A	1446.09	AC=4;AF=0.25;AN=16;BaseQRankSum=1.737;ClippingRankSum=-0.613;DP=145;FS=0;MLEAC=4;MLEAF=0.25;MQ=60;MQRankSum=-0.471;QD=19.81;ReadPosRankSum=0.198;SOR=0.619;ANN=A|downstream_gene_variant|MODIFIER|TRAF3IP1|ENSOARG00000018779|transcript|ENSOART00000020454.1|protein_coding||c.*684C>T|||||684|WARNING_TRANSCRIPT_NO_START_CODON,A|intron_variant|MODIFIER|TRAF3IP1|ENSOARG00000018779|transcript|ENSOART00000…	GT:AD:DP:GQ:PL	0/1:5,13:18:99:485,0,140	0/1:9,11:20:99:406,0,345	0/1:14,2:16:13:13,0,632	0/0:23,0:23:69:0,69,988	0/0:19,0:19:57:0,57,825	0/0:13,0:13:39:0,39,585
1	2735832	rs159741809	GCA_000298735.1:1:2735832:A:G	A	G	2217.77	AC=9;AF=0.563;AN=16;BaseQRankSum=-5.249;ClippingRankSum=0.309;DP=151;FS=0.601;MLEAC=9;MLEAF=0.563;MQ=60;MQRankSum=1.21;QD=17.46;ReadPosRankSum=0.78;SOR=0.766;ANN=G|downstream_gene_variant|MODIFIER|TRAF3IP1|ENSOARG00000018779|transcript|ENSOART00000020454.1|protein_coding||c.*551T>C|||||551|WARNING_TRANSCRIPT_NO_START_CODON,G|intron_variant|MODIFIER|TRAF3IP1|ENSOARG00000018779|transcript|ENSOART00…	GT:AD:DP:GQ:PL	0/1:7,11:18:99:365,0,149	0/1:8,12:20:99:404,0,193	0/0:23,1:24:46:0,46,653	0/1:12,10:22:99:203,0,307	1/1:0,16:16:48:444,48,0	0/1:7,6:13:99:116,0,152
1	2735839	rs599878688	GCA_000298735.1:1:2735839:CAGAG:C	CAGAG	C	778.81	AC=3;AF=0.188;AN=16;BaseQRankSum=-0.091;ClippingRankSum=0.698;DP=161;FS=11.532;MLEAC=3;MLEAF=0.188;MQ=60;MQRankSum=0.516;QD=12.17;ReadPosRankSum=0.872;SOR=1.68;ANN=C|downstream_gene_variant|MODIFIER|TRAF3IP1|ENSOARG00000018779|transcript|ENSOART00000020454.1|protein_coding||c.*540_*543delCTCT|||||543|WARNING_TRANSCRIPT_NO_START_CODON,C|intron_variant|MODIFIER|TRAF3IP1|ENSOARG00000018779|transcrip…	GT:AD:DP:GQ:PL	0/1:7,9:16:99:332,0,267	0/1:9,8:17:99:309,0,338	0/0:24,0:24:72:0,72,1061	0/0:26,0:26:78:0,78,1099	0/0:17,0:17:51:0,51,748	0/0:12,0:12:36:0,36,540
1	2735927	rs417095987	GCA_000298735.1:1:2735927:C:T	C	T	3210.86	AC=13;AF=0.813;AN=16;BaseQRankSum=-1.675;ClippingRankSum=0.727;DP=148;FS=0.73;MLEAC=13;MLEAF=0.813;MQ=60.58;MQRankSum=1.935;QD=21.69;ReadPosRankSum=0.54;SOR=0.581;ANN=T|downstream_gene_variant|MODIFIER|TRAF3IP1|ENSOARG00000018779|transcript|ENSOART00000020454.1|protein_coding||c.*456G>A|||||456|WARNING_TRANSCRIPT_NO_START_CODON,T|intron_variant|MODIFIER|TRAF3IP1|ENSOARG00000018779|transcript|ENSO…	GT:AD:DP:GQ:PL	0/1:10,4:14:68:68,0,272	0/1:11,8:19:99:194,0,271	1/1:1,21:22:34:627,34,0	1/1:0,24:24:72:718,72,0	1/1:0,17:17:51:510,51,0	1/1:0,13:13:39:394,39,0
1	2735962	*	GCA_000298735.1:1:2735962:A:AG	A	AG	2628.7	AC=12;AF=0.75;AN=16;BaseQRankSum=-0.997;ClippingRankSum=1.027;DP=125;FS=6.479;MLEAC=12;MLEAF=0.75;MQ=61.88;MQRankSum=2.228;QD=21.03;ReadPosRankSum=0.875;SOR=0.293;ANN=AG|downstream_gene_variant|MODIFIER|TRAF3IP1|ENSOARG00000018779|transcript|ENSOART00000020454.1|protein_coding||c.*420_*421insC|||||420|WARNING_TRANSCRIPT_NO_START_CODON,AG|intron_variant|MODIFIER|TRAF3IP1|ENSOARG00000018779|transcr…	GT:AD:DP:GQ:PL	0/1:9,3:12:73:73,0,297	0/1:7,3:10:75:75,0,227	0/1:3,7:10:81:224,0,81	1/1:0,13:13:42:502,42,0	1/1:0,17:17:51:614,51,0	1/1:0,11:11:33:397,33,0
1	2735989	rs430492925	GCA_000298735.1:1:2735989:T:C	T	C	3253.75	AC=12;AF=0.75;AN=16;BaseQRankSum=-3.878;ClippingRankSum=0.14;DP=163;FS=3.208;MLEAC=12;MLEAF=0.75;MQ=61.05;MQRankSum=0.832;QD=19.96;ReadPosRankSum=1.437;SOR=0.443;ANN=C|downstream_gene_variant|MODIFIER|TRAF3IP1|ENSOARG00000018779|transcript|ENSOART00000020454.1|protein_coding||c.*394A>G|||||394|WARNING_TRANSCRIPT_NO_START_CODON,C|intron_variant|MODIFIER|TRAF3IP1|ENSOARG00000018779|transcript|ENSOA…	GT:AD:DP:GQ:PL	0/1:19,5:24:65:65,0,498	0/1:7,9:16:99:221,0,175	0/1:4,16:20:54:421,0,54	1/1:0,21:21:63:635,63,0	1/1:0,20:20:60:586,60,0	1/1:0,15:15:45:451,45,0
1	2736090	*	GCA_000298735.1:1:2736090:G:A	G	A	261.27	AC=1;AF=0.063;AN=16;BaseQRankSum=2.558;ClippingRankSum=0.247;DP=187;FS=2.459;MLEAC=1;MLEAF=0.063;MQ=60;MQRankSum=-2.08;QD=9.33;ReadPosRankSum=0.938;SOR=1.179;ANN=A|downstream_gene_variant|MODIFIER|TRAF3IP1|ENSOARG00000018779|transcript|ENSOART00000020454.1|protein_coding||c.*293C>T|||||293|WARNING_TRANSCRIPT_NO_START_CODON,A|intron_variant|MODIFIER|TRAF3IP1|ENSOARG00000018779|transcript|ENSOART00…	GT:AD:DP:GQ:PL	0/0:21,0:21:63:0,63,597	0/0:17,0:17:51:0,51,648	0/0:31,0:31:96:0,96,1230	0/0:25,0:25:75:0,75,837	0/0:18,0:18:54:0,54,697	0/0:21,0:21:63:0,63,757
1	2736112	rs399462755	GCA_000298735.1:1:2736112:G:A	G	A	3296.18	AC=11;AF=0.688;AN=16;BaseQRankSum=3.87;ClippingRankSum=0.116;DP=196;FS=0;MLEAC=11;MLEAF=0.688;MQ=60;MQRankSum=-1.5;QD=16.82;ReadPosRankSum=1.631;SOR=0.678;ANN=A|downstream_gene_variant|MODIFIER|TRAF3IP1|ENSOARG00000018779|transcript|ENSOART00000020454.1|protein_coding||c.*271C>T|||||271|WARNING_TRANSCRIPT_NO_START_CODON,A|intron_variant|MODIFIER|TRAF3IP1|ENSOARG00000018779|transcript|ENSOART00000…	GT:AD:DP:GQ:PL	0/1:19,4:23:53:53,0,759	0/1:9,14:23:99:337,0,367	1/1:2,28:30:13:746,13,0	0/1:13,13:26:99:323,0,230	1/1:0,19:19:57:561,57,0	1/1:0,21:21:63:619,63,0
1	2736123	rs408861015	GCA_000298735.1:1:2736123:A:G	A	G	6169.86	AC=13;AF=0.813;AN=16;BaseQRankSum=-1.161;ClippingRankSum=-0.869;DP=219;FS=6.729;MLEAC=13;MLEAF=0.813;MQ=60;MQRankSum=-0.55;QD=28.17;ReadPosRankSum=0.747;SOR=0.372;ANN=G|downstream_gene_variant|MODIFIER|TRAF3IP1|ENSOARG00000018779|transcript|ENSOART00000020454.1|protein_coding||c.*260T>C|||||260|WARNING_TRANSCRIPT_NO_START_CODON,G|intron_variant|MODIFIER|TRAF3IP1|ENSOARG00000018779|transcript|ENSO…	GT:AD:DP:GQ:PL	0/1:24,3:27:54:54,0,664	0/1:12,13:25:99:510,0,293	1/1:2,27:29:32:1075,32,0	1/1:0,29:29:87:1047,87,0	1/1:0,19:19:57:812,57,0	1/1:0,26:26:78:1052,78,0
1	2736184	rs422156114	GCA_000298735.1:1:2736184:G:A	G	A	229.27	AC=1;AF=0.063;AN=16;BaseQRankSum=-0.959;ClippingRankSum=-0.561;DP=224;FS=8.678;MLEAC=1;MLEAF=0.063;MQ=60;MQRankSum=-0.103;QD=8.19;ReadPosRankSum=2.205;SOR=1.332;ANN=A|downstream_gene_variant|MODIFIER|TRAF3IP1|ENSOARG00000018779|transcript|ENSOART00000020454.1|protein_coding||c.*199C>T|||||199|WARNING_TRANSCRIPT_NO_START_CODON,A|intron_variant|MODIFIER|TRAF3IP1|ENSOARG00000018779|transcript|ENSOAR…	GT:AD:DP:GQ:PL	0/0:29,0:29:87:0,87,867	0/0:23,0:23:69:0,69,715	0/0:32,0:32:96:0,96,959	0/1:16,12:28:99:263,0,402	0/0:25,0:25:75:0,75,744	0/0:30,0:30:90:0,90,891
1	2736318	rs398524853	GCA_000298735.1:1:2736318:T:C	T	C	679.53	AC=2;AF=0.125;AN=16;BaseQRankSum=-3.342;ClippingRankSum=-0.171;DP=209;FS=10.128;MLEAC=2;MLEAF=0.125;MQ=60;MQRankSum=-0.463;QD=12.58;ReadPosRankSum=0.619;SOR=0.228;ANN=C|downstream_gene_variant|MODIFIER|TRAF3IP1|ENSOARG00000018779|transcript|ENSOART00000020454.1|protein_coding||c.*65A>G|||||65|WARNING_TRANSCRIPT_NO_START_CODON,C|intron_variant|MODIFIER|TRAF3IP1|ENSOARG00000018779|transcript|ENSOAR…	GT:AD:DP:GQ:PL	0/0:35,0:35:99:0,105,1040	0/0:17,0:17:51:0,51,487	0/0:29,0:29:87:0,87,848	0/1:11,19:30:99:415,0,231	0/0:23,0:23:69:0,69,953	0/0:26,0:26:78:0,78,895
1	2736342	rs161786834	GCA_000298735.1:1:2736342:C:T	C	T	1012.83	AC=3;AF=0.188;AN=16;BaseQRankSum=6.521;ClippingRankSum=-0.315;DP=214;FS=5.927;MLEAC=3;MLEAF=0.188;MQ=60;MQRankSum=0.138;QD=18.76;ReadPosRankSum=0.838;SOR=1.214;ANN=T|downstream_gene_variant|MODIFIER|TRAF3IP1|ENSOARG00000018779|transcript|ENSOART00000020454.1|protein_coding||c.*41G>A|||||41|WARNING_TRANSCRIPT_NO_START_CODON,T|intron_variant|MODIFIER|TRAF3IP1|ENSOARG00000018779|transcript|ENSOART00…	GT:AD:DP:GQ:PL	0/0:30,0:30:89:0,89,729	0/0:20,0:20:60:0,60,546	0/0:26,0:26:78:0,78,728	0/0:31,0:31:93:0,93,1088	1/1:0,26:26:78:787,78,0	0/1:16,12:28:99:275,0,327
1	2736381	rs424840131	GCA_000298735.1:1:2736381:T:C	T	C	467.53	AC=2;AF=0.125;AN=16;BaseQRankSum=-1.733;ClippingRankSum=-0.862;DP=170;FS=1.921;MLEAC=2;MLEAF=0.125;MQ=60;MQRankSum=-1.658;QD=11.99;ReadPosRankSum=1.975;SOR=0.98;ANN=C|splice_region_variant&intron_variant|LOW|TRAF3IP1|ENSOARG00000018779|transcript|ENSOART00000020452.1|protein_coding|16/16|c.1892+6A>G||||||,C|downstream_gene_variant|MODIFIER|TRAF3IP1|ENSOARG00000018779|transcript|ENSOART00000020454…	GT:AD:DP:GQ:PL	0/0:25,0:25:75:0,75,782	0/0:16,0:16:48:0,48,498	0/0:18,0:18:54:0,54,569	0/1:12,11:23:99:244,0,304	0/0:19,0:19:57:0,57,595	0/0:28,0:28:84:0,84,842
1	2737409	rs596311423	GCA_000298735.1:1:2737409:C:T	C	T	138.27	AC=1;AF=0.063;AN=16;BaseQRankSum=-0.311;ClippingRankSum=0.588;DP=164;FS=9.183;MLEAC=1;MLEAF=0.063;MQ=60;MQRankSum=-0.572;QD=7.68;ReadPosRankSum=-0.78;SOR=0.909;ANN=T|missense_variant|MODERATE|TRAF3IP1|ENSOARG00000018779|transcript|ENSOART00000020452.1|protein_coding|15/17|c.1687G>A|p.Ala563Thr|1687/2004|1687/2004|563/667||,T|missense_variant|MODERATE|TRAF3IP1|ENSOARG00000018779|transcript|ENSOART…	GT:AD:DP:GQ:PL	0/0:16,0:16:48:0,48,453	0/0:18,0:18:54:0,54,516	0/0:19,0:19:57:0,57,531	0/0:28,0:28:84:0,84,791	0/0:14,0:14:42:0,42,386	0/1:10,8:18:99:172,0,206
1	2737512	rs429530908	GCA_000298735.1:1:2737512:C:T	C	T	643.53	AC=2;AF=0.125;AN=16;BaseQRankSum=5.811;ClippingRankSum=-1.175;DP=198;FS=9.681;MLEAC=2;MLEAF=0.125;MQ=60;MQRankSum=0.929;QD=10.38;ReadPosRankSum=0.719;SOR=1.429;ANN=T|synonymous_variant|LOW|TRAF3IP1|ENSOARG00000018779|transcript|ENSOART00000020452.1|protein_coding|15/17|c.1584G>A|p.Ala528Ala|1584/2004|1584/2004|528/667||,T|synonymous_variant|LOW|TRAF3IP1|ENSOARG00000018779|transcript|ENSOART000000…	GT:AD:DP:GQ:PL	0/0:19,0:19:57:0,57,513	0/0:20,0:20:60:0,60,545	0/0:24,0:24:72:0,72,618	0/1:21,17:38:99:394,0,450	0/0:31,0:31:93:0,93,847	0/0:12,0:12:36:0,36,322
1	2737551	rs159741792	GCA_000298735.1:1:2737551:T:C	T	C	725.53	AC=2;AF=0.125;AN=16;BaseQRankSum=0.203;ClippingRankSum=0.109;DP=196;FS=0;MLEAC=2;MLEAF=0.125;MQ=60;MQRankSum=0.033;QD=10.99;ReadPosRankSum=1.799;SOR=0.608;ANN=C|synonymous_variant|LOW|TRAF3IP1|ENSOARG00000018779|transcript|ENSOART00000020452.1|protein_coding|15/17|c.1545A>G|p.Glu515Glu|1545/2004|1545/2004|515/667||,C|synonymous_variant|LOW|TRAF3IP1|ENSOARG00000018779|transcript|ENSOART00000020454…	GT:AD:DP:GQ:PL	0/0:17,0:17:51:0,51,526	0/0:19,0:19:57:0,57,582	0/0:16,0:16:48:0,48,506	0/1:16,20:36:99:505,0,366	0/0:31,0:31:93:0,93,961	0/0:16,0:16:48:0,48,473
1	2770232	rs426742540	GCA_000298735.1:1:2770232:A:G	A	G	668.83	AC=3;AF=0.188;AN=16;BaseQRankSum=-1.269;ClippingRankSum=0.88;DP=192;FS=2.63;MLEAC=3;MLEAF=0.188;MQ=60;MQRankSum=-1.665;QD=16.31;ReadPosRankSum=1.97;SOR=1.023;ANN=G|synonymous_variant|LOW|TRAF3IP1|ENSOARG00000018779|transcript|ENSOART00000020452.1|protein_coding|12/17|c.1386T>C|p.Leu462Leu|1386/2004|1386/2004|462/667||,G|synonymous_variant|LOW|TRAF3IP1|ENSOARG00000018779|transcript|ENSOART00000020…	GT:AD:DP:GQ:PL	0/0:24,0:24:72:0,72,718	0/0:20,0:20:60:0,60,583	0/0:26,0:26:78:0,78,776	0/0:36,0:36:99:0,108,1090	1/1:0,24:24:71:648,71,0	0/0:21,0:21:63:0,63,614
1	2772208	rs402119041	GCA_000298735.1:1:2772208:A:G	A	G	3566.31	AC=16;AF=1;AN=16;DP=142;FS=0;MLEAC=16;MLEAF=1;MQ=60;QD=25.11;SOR=1.352;ANN=G|synonymous_variant|LOW|TRAF3IP1|ENSOARG00000018779|transcript|ENSOART00000020452.1|protein_coding|11/17|c.1215T>C|p.Pro405Pro|1215/2004|1215/2004|405/667||,G|synonymous_variant|LOW|TRAF3IP1|ENSOARG00000018779|transcript|ENSOART00000020454.1|protein_coding|10/15|c.1149T>C|p.Pro383Pro|1149/1830|1149/1830|383/609||WARNING_T…	GT:AD:DP:GQ:PL	1/1:0,8:8:24:222,24,0	1/1:0,16:16:48:408,48,0	1/1:0,17:17:51:458,51,0	1/1:0,32:32:96:832,96,0	1/1:0,16:16:48:397,48,0	1/1:0,20:20:60:527,60,0
1	2789007	*	GCA_000298735.1:1:2789007:T:G	T	G	7603.3	AC=16;AF=1;AN=16;DP=172;FS=0;MLEAC=16;MLEAF=1;MQ=60;QD=27.88;SOR=0.829;ANN=G|synonymous_variant|LOW|TRAF3IP1|ENSOARG00000018779|transcript|ENSOART00000020452.1|protein_coding|4/17|c.552A>C|p.Pro184Pro|552/2004|552/2004|184/667||,G|synonymous_variant|LOW|TRAF3IP1|ENSOARG00000018779|transcript|ENSOART00000020454.1|protein_coding|4/15|c.564A>C|p.Pro188Pro|564/1830|564/1830|188/609||WARNING_TRANSCRIP…	GT:AD:DP:GQ:PL	1/1:0,22:22:66:984,66,0	1/1:0,14:14:42:630,42,0	1/1:0,18:18:54:789,54,0	1/1:0,34:34:99:1514,102,0	1/1:0,23:23:69:1023,69,0	1/1:0,24:24:72:1075,72,0
1	2789009	*	GCA_000298735.1:1:2789009:G:C,T	G	C,T	7304.3	AC=5,11;AF=0.313,0.688;AN=16;DP=171;FS=0;MLEAC=5,11;MLEAF=0.313,0.688;MQ=60;QD=29.85;SOR=0.816;ANN=C|missense_variant|MODERATE|TRAF3IP1|ENSOARG00000018779|transcript|ENSOART00000020452.1|protein_coding|4/17|c.550C>G|p.Pro184Ala|550/2004|550/2004|184/667||,T|missense_variant|MODERATE|TRAF3IP1|ENSOARG00000018779|transcript|ENSOART00000020452.1|protein_coding|4/17|c.550C>A|p.Pro184Thr|550/2004|550/2…	GT:AD:DP:GQ:PL	1/2:0,11,11:22:99:918,316,251,308,0,243	1/2:0,8,6:14:99:588,175,134,204,0,163	1/2:0,11,6:17:99:738,183,129,299,0,246	1/2:0,20,14:34:99:1412,410,310,724,0,664	2/2:0,0,23:23:69:1023,702,635,69,69,0	2/2:0,0,24:24:72:1075,755,686,72,72,0
1	2789028	rs159741731	GCA_000298735.1:1:2789028:T:G	T	G	532.53	AC=2;AF=0.125;AN=16;BaseQRankSum=-5.021;ClippingRankSum=0.284;DP=203;FS=0.761;MLEAC=2;MLEAF=0.125;MQ=60;MQRankSum=-1.176;QD=9.51;ReadPosRankSum=0.117;SOR=0.836;ANN=G|synonymous_variant|LOW|TRAF3IP1|ENSOARG00000018779|transcript|ENSOART00000020452.1|protein_coding|4/17|c.531A>C|p.Arg177Arg|531/2004|531/2004|177/667||,G|synonymous_variant|LOW|TRAF3IP1|ENSOARG00000018779|transcript|ENSOART0000002045…	GT:AD:DP:GQ:PL	0/0:20,0:20:63:0,63,758	0/0:24,0:24:72:0,72,813	0/0:27,0:27:81:0,81,875	0/1:15,21:36:99:450,0,453	0/0:26,0:26:78:0,78,1070	0/0:27,0:27:81:0,81,1097
1	2791317	rs403311288	GCA_000298735.1:1:2791317:C:T	C	T	403.38	AC=2;AF=0.125;AN=16;BaseQRankSum=2.297;ClippingRankSum=1.259;DP=162;FS=0;MLEAC=2;MLEAF=0.125;MQ=60;MQRankSum=0.542;QD=10.08;ReadPosRankSum=-1.391;SOR=0.726;ANN=T|synonymous_variant|LOW|TRAF3IP1|ENSOARG00000018779|transcript|ENSOART00000020452.1|protein_coding|2/17|c.138G>A|p.Ala46Ala|138/2004|138/2004|46/667||,T|synonymous_variant|LOW|TRAF3IP1|ENSOARG00000018779|transcript|ENSOART00000020454.1|pr…	GT:AD:DP:GQ:PL	0/0:19,2:21:3:0,3,429	0/0:21,0:21:62:0,62,524	0/1:12,12:24:99:283,0,240	0/0:25,0:25:73:0,73,647	0/0:15,0:15:44:0,44,389	0/0:20,0:20:60:0,60,525
1	2866416	rs159741622	GCA_000298735.1:1:2866416:G:A	G	A	1370.93	AC=5;AF=0.313;AN=16;BaseQRankSum=-1.716;ClippingRankSum=2.118;DP=275;FS=1.789;MLEAC=5;MLEAF=0.313;MQ=60;MQRankSum=-0.216;QD=10.01;ReadPosRankSum=2.527;SOR=0.863;ANN=A|intergenic_region|MODIFIER|PER2-ILKAP|ENSOARG00000018820-ENSOARG00000018827|intergenic_region|ENSOARG00000018820-ENSOARG00000018827|||n.2866416G>A||||||;CSQ=A|intergenic_variant|MODIFIER|||||||||||||||rs159741622|||SNV||||||||||||||…	GT:AD:DP:GQ:PL	0/0:53,0:53:99:0,159,1559	0/1:51,16:67:99:246,0,1311	0/0:41,0:41:99:0,123,1227	1/1:0,23:23:69:683,69,0	0/0:22,0:22:66:0,66,661	0/1:13,9:22:99:198,0,320
1	2866501	rs159741617	GCA_000298735.1:1:2866501:A:G	A	G	3676.86	AC=13;AF=0.813;AN=16;BaseQRankSum=-0.078;ClippingRankSum=0.096;DP=233;FS=5.259;MLEAC=13;MLEAF=0.813;MQ=60;MQRankSum=1.128;QD=15.78;ReadPosRankSum=3.223;SOR=1.096;ANN=G|intergenic_region|MODIFIER|PER2-ILKAP|ENSOARG00000018820-ENSOARG00000018827|intergenic_region|ENSOARG00000018820-ENSOARG00000018827|||n.2866501A>G||||||;CSQ=G|intergenic_variant|MODIFIER|||||||||||||||rs159741617|||SNV|||||||||||||…	GT:AD:DP:GQ:PL	0/1:29,11:40:99:229,0,776	0/1:42,11:53:99:176,0,1118	0/1:26,11:37:99:238,0,690	1/1:0,30:30:90:920,90,0	1/1:0,18:18:54:563,54,0	1/1:0,14:14:42:426,42,0
1	2866663	rs412385696	GCA_000298735.1:1:2866663:G:A	G	A	209.27	AC=1;AF=0.063;AN=16;BaseQRankSum=1.418;ClippingRankSum=0.455;DP=297;FS=4.62;MLEAC=1;MLEAF=0.063;MQ=60;MQRankSum=-0.41;QD=9.51;ReadPosRankSum=0.579;SOR=0.939;ANN=A|intergenic_region|MODIFIER|PER2-ILKAP|ENSOARG00000018820-ENSOARG00000018827|intergenic_region|ENSOARG00000018820-ENSOARG00000018827|||n.2866663G>A||||||;CSQ=A|intergenic_variant|MODIFIER|||||||||||||||rs412385696|||SNV||||||||||||||||||…	GT:AD:DP:GQ:PL	0/0:51,0:51:99:0,153,1516	0/0:60,0:60:99:0,180,1797	0/0:48,0:48:99:0,144,1414	0/0:43,0:43:99:0,129,1313	0/0:32,0:32:95:0,95,921	0/0:26,0:26:78:0,78,802
1	2868286	rs407259727	GCA_000298735.1:1:2868286:C:G	C	G	633.83	AC=3;AF=0.188;AN=16;BaseQRankSum=-4.082;ClippingRankSum=-1.464;DP=249;FS=7.874;MLEAC=3;MLEAF=0.188;MQ=60;MQRankSum=-0.45;QD=14.41;ReadPosRankSum=2.009;SOR=1.4;ANN=G|intergenic_region|MODIFIER|PER2-ILKAP|ENSOARG00000018820-ENSOARG00000018827|intergenic_region|ENSOARG00000018820-ENSOARG00000018827|||n.2868286C>G||||||;CSQ=G|intergenic_variant|MODIFIER|||||||||||||||rs407259727|||SNV||||||||||||||||…	GT:AD:DP:GQ:PL	0/0:48,0:48:99:0,150,2114	0/0:43,0:43:99:0,132,1825	0/0:33,0:33:99:0,99,1295	0/0:27,0:27:84:0,84,1122	1/1:0,18:18:54:488,54,0	0/0:32,0:32:99:0,99,1302
1	2868311	rs420427496	GCA_000298735.1:1:2868311:T:A	T	A	1371.72	AC=4;AF=0.25;AN=16;BaseQRankSum=-3.238;ClippingRankSum=0.188;DP=256;FS=3.991;MLEAC=4;MLEAF=0.25;MQ=60;MQRankSum=0.231;QD=20.78;ReadPosRankSum=-0.129;SOR=1.032;ANN=A|intergenic_region|MODIFIER|PER2-ILKAP|ENSOARG00000018820-ENSOARG00000018827|intergenic_region|ENSOARG00000018820-ENSOARG00000018827|||n.2868311T>A||||||;CSQ=A|intergenic_variant|MODIFIER|||||||||||||||rs420427496|||SNV||||||||||||||||…	GT:AD:DP:GQ:PL	0/0:52,0:52:99:0,159,2208	0/0:47,0:47:99:0,147,2058	0/0:32,0:32:96:0,96,1378	0/0:26,0:26:81:0,81,1105	1/1:0,19:19:60:765,60,0	0/0:33,0:33:99:0,102,1415
1	2868323	rs400958486	GCA_000298735.1:1:2868323:T:A	T	A	5636.72	AC=12;AF=0.75;AN=16;BaseQRankSum=3.258;ClippingRankSum=-1.157;DP=233;FS=6.373;MLEAC=12;MLEAF=0.75;MQ=60;MQRankSum=-0.153;QD=26.59;ReadPosRankSum=1.973;SOR=0.344;ANN=A|intergenic_region|MODIFIER|PER2-ILKAP|ENSOARG00000018820-ENSOARG00000018827|intergenic_region|ENSOARG00000018820-ENSOARG00000018827|||n.2868323T>A||||||;CSQ=A|intergenic_variant|MODIFIER|||||||||||||||rs400958486|||SNV||||||||||||||…	GT:AD:DP:GQ:PL	1/1:0,43:43:99:1299,129,0	1/1:0,43:43:99:1328,129,0	1/1:0,29:29:87:886,87,0	1/1:0,22:22:66:676,66,0	0/0:21,0:21:63:0,63,912	1/1:0,29:29:87:861,87,0
1	2869527	rs422417948	GCA_000298735.1:1:2869527:G:A	G	A	725.85	AC=3;AF=0.188;AN=16;BaseQRankSum=3.961;ClippingRankSum=0.147;DP=295;FS=7.634;MLEAC=3;MLEAF=0.188;MQ=60;MQRankSum=0.419;QD=6.98;ReadPosRankSum=1.588;SOR=0.893;ANN=A|intergenic_region|MODIFIER|PER2-ILKAP|ENSOARG00000018820-ENSOARG00000018827|intergenic_region|ENSOARG00000018820-ENSOARG00000018827|||n.2869527G>A||||||;CSQ=A|intergenic_variant|MODIFIER|||||||||||||||rs422417948|||SNV|||||||||||||||||…	GT:AD:DP:GQ:PL	0/1:45,10:55:99:126,0,1014	0/0:57,0:57:99:0,170,1501	0/0:51,3:54:74:0,74,1264	0/0:31,0:31:93:0,93,836	0/0:26,0:26:78:0,78,674	0/1:11,13:24:99:311,0,208
1	2869561	rs398678717	GCA_000298735.1:1:2869561:C:A	C	A	9761.72	AC=12;AF=0.75;AN=16;BaseQRankSum=0.071;ClippingRankSum=0.975;DP=266;FS=4.961;MLEAC=12;MLEAF=0.75;MQ=60;MQRankSum=0.975;QD=29.61;ReadPosRankSum=-0.745;SOR=0.655;ANN=A|intergenic_region|MODIFIER|PER2-ILKAP|ENSOARG00000018820-ENSOARG00000018827|intergenic_region|ENSOARG00000018820-ENSOARG00000018827|||n.2869561C>A||||||;CSQ=A|intergenic_variant|MODIFIER|||||||||||||||rs398678717|||SNV|||||||||||||||…	GT:AD:DP:GQ:PL	1/1:0,36:36:99:1651,111,0	1/1:0,58:58:99:2652,181,0	1/1:0,49:49:99:2221,153,0	1/1:0,24:24:72:1031,72,0	0/0:27,0:27:81:0,81,1201	1/1:0,21:21:63:901,63,0
1	2869568	rs412012060	GCA_000298735.1:1:2869568:C:T	C	T	10569.7	AC=12;AF=0.75;AN=16;BaseQRankSum=-2.804;ClippingRankSum=-0.822;DP=278;FS=10.743;MLEAC=12;MLEAF=0.75;MQ=60;MQRankSum=-0.014;QD=34.16;ReadPosRankSum=0.76;SOR=0.512;ANN=T|intergenic_region|MODIFIER|PER2-ILKAP|ENSOARG00000018820-ENSOARG00000018827|intergenic_region|ENSOARG00000018820-ENSOARG00000018827|||n.2869568C>T||||||;CSQ=T|intergenic_variant|MODIFIER|||||||||||||||rs412012060|||SNV|||||||||||||…	GT:AD:DP:GQ:PL	1/1:0,37:37:99:1696,114,0	1/1:0,65:65:99:3005,205,0	1/1:0,46:46:99:2194,150,0	1/1:0,24:24:78:1138,78,0	0/0:28,0:28:87:0,87,1291	1/1:0,21:21:72:1036,72,0
1	2869569	rs159741589	GCA_000298735.1:1:2869569:A:G	A	G	10520.7	AC=12;AF=0.75;AN=16;BaseQRankSum=2.488;ClippingRankSum=-0.666;DP=276;FS=10.974;MLEAC=12;MLEAF=0.75;MQ=60;MQRankSum=0.411;QD=28.5;ReadPosRankSum=0.445;SOR=0.475;ANN=G|intergenic_region|MODIFIER|PER2-ILKAP|ENSOARG00000018820-ENSOARG00000018827|intergenic_region|ENSOARG00000018820-ENSOARG00000018827|||n.2869569A>G||||||;CSQ=G|intergenic_variant|MODIFIER|||||||||||||||rs159741589|||SNV|||||||||||||||…	GT:AD:DP:GQ:PL	1/1:0,37:37:99:1696,114,0	1/1:0,64:64:99:3005,205,0	1/1:0,46:46:99:2194,150,0	1/1:0,24:24:78:1138,78,0	0/0:27,0:27:84:0,84,1260	1/1:0,21:21:72:1036,72,0
1	2869647	rs404755314	GCA_000298735.1:1:2869647:G:A	G	A	902.83	AC=3;AF=0.188;AN=16;BaseQRankSum=3.575;ClippingRankSum=-0.988;DP=317;FS=0;MLEAC=3;MLEAF=0.188;MQ=60;MQRankSum=0.533;QD=16.72;ReadPosRankSum=1.108;SOR=0.696;ANN=A|intergenic_region|MODIFIER|PER2-ILKAP|ENSOARG00000018820-ENSOARG00000018827|intergenic_region|ENSOARG00000018820-ENSOARG00000018827|||n.2869647G>A||||||;CSQ=A|intergenic_variant|MODIFIER|||||||||||||||rs404755314|||SNV|||||||||||||||||||…	GT:AD:DP:GQ:PL	0/0:48,0:48:99:0,142,1235	0/0:60,0:60:99:0,180,1672	0/0:59,0:59:99:0,177,1608	0/0:32,0:32:96:0,96,875	1/1:0,31:31:93:900,93,0	0/0:33,0:33:99:0,99,865
1	2869692	rs413746523	GCA_000298735.1:1:2869692:C:T	C	T	248.27	AC=1;AF=0.063;AN=16;BaseQRankSum=3.239;ClippingRankSum=-0.206;DP=315;FS=3.957;MLEAC=1;MLEAF=0.063;MQ=60;MQRankSum=0.168;QD=9.55;ReadPosRankSum=0.58;SOR=1.129;ANN=T|intergenic_region|MODIFIER|PER2-ILKAP|ENSOARG00000018820-ENSOARG00000018827|intergenic_region|ENSOARG00000018820-ENSOARG00000018827|||n.2869692C>T||||||;CSQ=T|intergenic_variant|MODIFIER|||||||||||||||rs413746523|||SNV|||||||||||||||||…	GT:AD:DP:GQ:PL	0/0:41,0:41:99:0,122,1095	0/0:60,0:60:99:0,180,1593	0/0:60,0:60:99:0,179,1629	0/0:33,0:33:99:0,99,869	0/0:31,0:31:93:0,93,821	0/0:29,1:30:61:0,61,779
1	2869776	rs423000287	GCA_000298735.1:1:2869776:A:G	A	G	2986.85	AC=3;AF=0.188;AN=16;BaseQRankSum=-2.807;ClippingRankSum=0.911;DP=232;FS=1.114;MLEAC=3;MLEAF=0.188;MQ=60;MQRankSum=-0.982;QD=24.89;ReadPosRankSum=0.05;SOR=0.805;ANN=G|intergenic_region|MODIFIER|PER2-ILKAP|ENSOARG00000018820-ENSOARG00000018827|intergenic_region|ENSOARG00000018820-ENSOARG00000018827|||n.2869776A>G||||||;CSQ=G|intergenic_variant|MODIFIER|||||||||||||||rs423000287|||SNV|||||||||||||||…	GT:AD:DP:GQ:PL	0/1:21,20:41:99:827,0,816	0/1:10,25:35:99:1028,0,329	0/1:16,27:43:99:1175,0,579	0/0:19,0:19:57:0,57,835	0/0:22,0:22:66:0,66,965	0/0:22,0:22:72:0,72,983
1	2869777	rs403630379	GCA_000298735.1:1:2869777:T:A	T	A	1102.72	AC=4;AF=0.25;AN=16;BaseQRankSum=2.491;ClippingRankSum=0.842;DP=241;FS=2.161;MLEAC=4;MLEAF=0.25;MQ=60;MQRankSum=-2.189;QD=15.98;ReadPosRankSum=2.57;SOR=0.901;ANN=A|intergenic_region|MODIFIER|PER2-ILKAP|ENSOARG00000018820-ENSOARG00000018827|intergenic_region|ENSOARG00000018820-ENSOARG00000018827|||n.2869777T>A||||||;CSQ=A|intergenic_variant|MODIFIER|||||||||||||||rs403630379|||SNV||||||||||||||||||…	GT:AD:DP:GQ:PL	0/0:43,0:43:99:0,129,1935	0/0:38,0:38:99:0,114,1695	0/0:47,0:47:99:0,141,2112	0/0:19,0:19:57:0,57,839	1/1:0,20:20:60:616,60,0	0/0:23,0:23:72:0,72,984
1	2869780	*	GCA_000298735.1:1:2869780:T:G	T	G	6200.72	AC=12;AF=0.75;AN=16;BaseQRankSum=-8.262;ClippingRankSum=0.004;DP=233;FS=2.106;MLEAC=12;MLEAF=0.75;MQ=60;MQRankSum=1.023;QD=29.11;ReadPosRankSum=-0.68;SOR=0.532;ANN=G|intergenic_region|MODIFIER|PER2-ILKAP|ENSOARG00000018820-ENSOARG00000018827|intergenic_region|ENSOARG00000018820-ENSOARG00000018827|||n.2869780T>G||||||;CSQ=G|intergenic_variant|MODIFIER|||||||||||||||rs416721387|||SNV|||||||||||||||…	GT:AD:DP:GQ:PL	1/1:0,43:43:99:1534,129,0	1/1:0,34:34:99:1429,111,0	1/1:0,46:46:99:1813,141,0	1/1:0,18:18:54:477,54,0	0/0:20,0:20:60:0,60,900	1/1:0,20:20:60:511,60,0
1	2869781	rs589561155	GCA_000298735.1:1:2869781:G:T	G	T	2948.85	AC=3;AF=0.188;AN=16;BaseQRankSum=0.385;ClippingRankSum=-0.856;DP=239;FS=1.092;MLEAC=3;MLEAF=0.188;MQ=60;MQRankSum=-0.768;QD=23.22;ReadPosRankSum=0.707;SOR=0.806;ANN=T|intergenic_region|MODIFIER|PER2-ILKAP|ENSOARG00000018820-ENSOARG00000018827|intergenic_region|ENSOARG00000018820-ENSOARG00000018827|||n.2869781G>T||||||;CSQ=T|intergenic_variant|MODIFIER|||||||||||||||rs589561155|||SNV||||||||||||||…	GT:AD:DP:GQ:PL	0/1:21,22:43:99:827,0,816	0/1:10,24:34:99:999,0,332	0/1:19,30:49:99:1166,0,660	0/0:19,0:19:60:0,60,861	0/0:20,0:20:60:0,60,900	0/0:20,0:20:72:0,72,983
1	2869837	rs402264930	GCA_000298735.1:1:2869837:C:T	C	T	256.27	AC=1;AF=0.063;AN=16;BaseQRankSum=-0.512;ClippingRankSum=0.966;DP=277;FS=3.692;MLEAC=1;MLEAF=0.063;MQ=60;MQRankSum=1.261;QD=6.25;ReadPosRankSum=-0.611;SOR=1.039;ANN=T|intergenic_region|MODIFIER|PER2-ILKAP|ENSOARG00000018820-ENSOARG00000018827|intergenic_region|ENSOARG00000018820-ENSOARG00000018827|||n.2869837C>T||||||;CSQ=T|intergenic_variant|MODIFIER|||||||||||||||rs402264930|||SNV|||||||||||||||…	GT:AD:DP:GQ:PL	0/0:38,1:39:85:0,85,1102	0/0:53,0:53:99:0,162,1760	0/1:27,14:41:99:290,0,724	0/0:29,0:29:87:0,87,1305	0/0:27,0:27:80:0,80,763	0/0:22,0:22:69:0,69,738
1	2869846	rs415587345	GCA_000298735.1:1:2869846:C:T	C	T	1692.93	AC=5;AF=0.313;AN=16;BaseQRankSum=1.269;ClippingRankSum=-0.894;DP=296;FS=5.74;MLEAC=5;MLEAF=0.313;MQ=60;MQRankSum=-0.568;QD=11.92;ReadPosRankSum=1.465;SOR=1.064;ANN=T|intergenic_region|MODIFIER|PER2-ILKAP|ENSOARG00000018820-ENSOARG00000018827|intergenic_region|ENSOARG00000018820-ENSOARG00000018827|||n.2869846C>T||||||;CSQ=T|intergenic_variant|MODIFIER|||||||||||||||rs415587345|||SNV|||||||||||||||…	GT:AD:DP:GQ:PL	0/0:42,0:42:99:0,126,1300	0/1:45,14:59:99:254,0,1180	0/0:46,0:46:99:0,138,1596	1/1:0,34:34:99:1044,102,0	0/0:27,0:27:81:0,81,846	0/1:16,5:21:90:90,0,428
1	2869901	rs429608370	GCA_000298735.1:1:2869901:T:C	T	C	5446.75	AC=12;AF=0.75;AN=16;BaseQRankSum=-4.022;ClippingRankSum=-0.133;DP=257;FS=2.569;MLEAC=12;MLEAF=0.75;MQ=60;MQRankSum=0.783;QD=21.19;ReadPosRankSum=1.595;SOR=0.59;ANN=C|intergenic_region|MODIFIER|PER2-ILKAP|ENSOARG00000018820-ENSOARG00000018827|intergenic_region|ENSOARG00000018820-ENSOARG00000018827|||n.2869901T>C||||||;CSQ=C|intergenic_variant|MODIFIER|||||||||||||||rs429608370|||SNV|||||||||||||||…	GT:AD:DP:GQ:PL	0/1:15,22:37:99:515,0,362	1/1:0,55:55:99:1650,165,0	0/1:15,33:48:99:843,0,327	1/1:0,30:30:90:909,90,0	1/1:0,19:19:57:560,57,0	0/1:11,6:17:99:127,0,289
1	2870039	rs161786759	GCA_000298735.1:1:2870039:A:G	A	G	819.72	AC=4;AF=0.25;AN=16;BaseQRankSum=-3.524;ClippingRankSum=0.762;DP=203;FS=3.428;MLEAC=4;MLEAF=0.25;MQ=60;MQRankSum=0.58;QD=12.61;ReadPosRankSum=-1.828;SOR=1.079;ANN=G|intergenic_region|MODIFIER|PER2-ILKAP|ENSOARG00000018820-ENSOARG00000018827|intergenic_region|ENSOARG00000018820-ENSOARG00000018827|||n.2870039A>G||||||;CSQ=G|intergenic_variant|MODIFIER|||||||||||||||rs161786759|||SNV|||||||||||||||||…	GT:AD:DP:GQ:PL	0/0:35,0:35:99:0,105,1056	0/0:36,0:36:99:0,108,1104	0/0:23,0:23:69:0,69,688	0/0:26,0:26:78:0,78,771	1/1:0,21:21:63:581,63,0	0/0:18,0:18:54:0,54,508
1	2870097	rs159741586	GCA_000298735.1:1:2870097:C:T	C	T	764.72	AC=4;AF=0.25;AN=16;BaseQRankSum=3.587;ClippingRankSum=0.429;DP=206;FS=3.719;MLEAC=4;MLEAF=0.25;MQ=60;MQRankSum=0.701;QD=13.66;ReadPosRankSum=-1.564;SOR=0.394;ANN=T|intergenic_region|MODIFIER|PER2-ILKAP|ENSOARG00000018820-ENSOARG00000018827|intergenic_region|ENSOARG00000018820-ENSOARG00000018827|||n.2870097C>T||||||;CSQ=T|intergenic_variant|MODIFIER|||||||||||||||rs159741586|||SNV|||||||||||||||||…	GT:AD:DP:GQ:PL	0/0:40,0:40:99:0,119,1152	0/0:44,0:44:99:0,132,1334	0/0:24,0:24:72:0,72,714	0/0:25,0:25:75:0,75,756	1/1:0,18:18:54:565,54,0	0/0:17,0:17:51:0,51,476
1	2870128	rs595692318	GCA_000298735.1:1:2870128:G:A	G	A	717.75	AC=4;AF=0.25;AN=16;BaseQRankSum=4.109;ClippingRankSum=-0.422;DP=191;FS=0.918;MLEAC=4;MLEAF=0.25;MQ=60;MQRankSum=-0.273;QD=16.69;ReadPosRankSum=1.926;SOR=0.695;ANN=A|intergenic_region|MODIFIER|PER2-ILKAP|ENSOARG00000018820-ENSOARG00000018827|intergenic_region|ENSOARG00000018820-ENSOARG00000018827|||n.2870128G>A||||||;CSQ=A|intergenic_variant|MODIFIER|||||||||||||||rs595692318|||SNV||||||||||||||||…	GT:AD:DP:GQ:PL	0/0:37,1:38:99:0,99,1677	0/0:41,0:41:99:0,126,1837	0/0:25,0:25:75:0,75,1096	0/0:26,0:26:78:0,78,1170	1/1:0,9:9:30:438,30,0	0/0:18,0:18:54:0,54,810
1	2870129	rs588415985	GCA_000298735.1:1:2870129:C:T	C	T	843.73	AC=4;AF=0.25;AN=16;BaseQRankSum=3.962;ClippingRankSum=0.286;DP=190;FS=1.951;MLEAC=4;MLEAF=0.25;MQ=60;MQRankSum=-0.55;QD=19.62;ReadPosRankSum=1.75;SOR=0.686;ANN=T|intergenic_region|MODIFIER|PER2-ILKAP|ENSOARG00000018820-ENSOARG00000018827|intergenic_region|ENSOARG00000018820-ENSOARG00000018827|||n.2870129C>T||||||;CSQ=T|intergenic_variant|MODIFIER|||||||||||||||rs588415985|||SNV|||||||||||||||||||…	GT:AD:DP:GQ:PL	0/0:38,1:39:99:0,102,1702	0/0:40,0:40:99:0,129,1868	0/0:24,0:24:78:0,78,1125	0/0:26,0:26:78:0,78,1170	1/1:0,9:9:36:504,36,0	0/0:18,0:18:57:0,57,841
1	2870138	rs161786756	GCA_000298735.1:1:2870138:C:A	C	A	932.73	AC=4;AF=0.25;AN=16;BaseQRankSum=1.443;ClippingRankSum=1.513;DP=209;FS=12.093;MLEAC=4;MLEAF=0.25;MQ=60;MQRankSum=-0.431;QD=17.94;ReadPosRankSum=-0.158;SOR=1.685;ANN=A|intergenic_region|MODIFIER|PER2-ILKAP|ENSOARG00000018820-ENSOARG00000018827|intergenic_region|ENSOARG00000018820-ENSOARG00000018827|||n.2870138C>A||||||;CSQ=A|intergenic_variant|MODIFIER|||||||||||||||rs161786756|||SNV|||||||||||||||…	GT:AD:DP:GQ:PL	0/0:36,0:36:99:0,111,1623	0/0:43,0:43:99:0,129,1865	0/0:28,0:28:84:0,84,1160	0/0:29,0:29:90:0,90,1301	1/1:0,13:13:42:567,42,0	0/0:21,0:21:63:0,63,903
1	2870190	rs423180333	GCA_000298735.1:1:2870190:G:A	G	A	851.73	AC=4;AF=0.25;AN=16;BaseQRankSum=2.789;ClippingRankSum=1.039;DP=191;FS=4.486;MLEAC=4;MLEAF=0.25;MQ=60;MQRankSum=-0.416;QD=15.77;ReadPosRankSum=0.345;SOR=1.027;ANN=A|intergenic_region|MODIFIER|PER2-ILKAP|ENSOARG00000018820-ENSOARG00000018827|intergenic_region|ENSOARG00000018820-ENSOARG00000018827|||n.2870190G>A||||||;CSQ=A|intergenic_variant|MODIFIER|||||||||||||||rs423180333|||SNV|||||||||||||||||…	GT:AD:DP:GQ:PL	0/0:27,0:27:81:0,81,717	0/0:39,0:39:99:0,117,1032	0/0:30,0:30:90:0,90,785	0/0:27,0:27:81:0,81,713	1/1:0,19:19:57:533,57,0	0/0:13,0:13:39:0,39,328
1	2870228	rs412815596	GCA_000298735.1:1:2870228:G:C	G	C	998.93	AC=5;AF=0.313;AN=16;BaseQRankSum=2.561;ClippingRankSum=0.08;DP=171;FS=0;MLEAC=5;MLEAF=0.313;MQ=60;MQRankSum=0.246;QD=12.81;ReadPosRankSum=0.816;SOR=0.667;ANN=C|intergenic_region|MODIFIER|PER2-ILKAP|ENSOARG00000018820-ENSOARG00000018827|intergenic_region|ENSOARG00000018820-ENSOARG00000018827|||n.2870228G>C||||||;CSQ=C|intergenic_variant|MODIFIER|||||||||||||||rs412815596|||SNV|||||||||||||||||||||…	GT:AD:DP:GQ:PL	0/0:31,0:31:93:0,93,884	0/1:23,6:29:99:103,0,583	0/0:27,0:27:81:0,81,738	1/1:0,20:20:60:603,60,0	0/0:18,0:18:54:0,54,541	0/1:5,5:10:99:110,0,119
1	2870378	rs415882820	GCA_000298735.1:1:2870378:C:A	C	A	778.72	AC=4;AF=0.25;AN=16;BaseQRankSum=-0.722;ClippingRankSum=1.347;DP=168;FS=1.008;MLEAC=4;MLEAF=0.25;MQ=60;MQRankSum=0.084;QD=16.57;ReadPosRankSum=1.402;SOR=0.471;ANN=A|intergenic_region|MODIFIER|PER2-ILKAP|ENSOARG00000018820-ENSOARG00000018827|intergenic_region|ENSOARG00000018820-ENSOARG00000018827|||n.2870378C>A||||||;CSQ=A|intergenic_variant|MODIFIER|||||||||||||||rs415882820|||SNV|||||||||||||||||…	GT:AD:DP:GQ:PL	0/0:28,0:28:84:0,84,853	0/0:36,0:36:99:0,108,1049	0/0:21,0:21:63:0,63,638	0/0:21,0:21:63:0,63,639	1/1:0,21:21:63:603,63,0	0/0:15,0:15:45:0,45,422
1	2898285	rs413138132	GCA_000298735.1:1:2898285:T:C	T	C	1495.07	AC=9;AF=0.563;AN=16;BaseQRankSum=-1.219;ClippingRankSum=0.056;DP=81;FS=3.215;MLEAC=9;MLEAF=0.563;MQ=60;MQRankSum=-1.189;QD=23.36;ReadPosRankSum=1.057;SOR=0.586;ANN=C|intron_variant|MODIFIER|ILKAP|ENSOARG00000018827|transcript|ENSOART00000020506.1|protein_coding|2/10|c.130+611T>C||||||WARNING_TRANSCRIPT_NO_START_CODON;CSQ=C|intron_variant|MODIFIER|ILKAP|ENSOARG00000018827|Transcript|ENSOART0000002…	GT:AD:DP:GQ:PL	0/1:2,5:7:37:131,0,37	0/1:4,7:11:93:187,0,93	1/1:0,14:14:42:426,42,0	0/0:11,0:11:33:0,33,345	1/1:0,6:6:18:184,18,0	0/1:3,7:10:62:167,0,62
1	2899124	rs425109719	GCA_000298735.1:1:2899124:A:G	A	G	529.78	AC=4;AF=0.25;AN=16;BaseQRankSum=2.349;ClippingRankSum=-0.053;DP=108;FS=0;MLEAC=4;MLEAF=0.25;MQ=60;MQRankSum=0.735;QD=11.27;ReadPosRankSum=0.57;SOR=0.704;ANN=G|intron_variant|MODIFIER|ILKAP|ENSOARG00000018827|transcript|ENSOART00000020506.1|protein_coding|2/10|c.131-1435A>G||||||WARNING_TRANSCRIPT_NO_START_CODON;CSQ=G|intron_variant|MODIFIER|ILKAP|ENSOARG00000018827|Transcript|ENSOART00000020506|p…	GT:AD:DP:GQ:PL	0/1:5,6:11:99:158,0,115	0/0:18,0:18:54:0,54,523	0/0:19,0:19:56:0,56,515	0/1:1,5:6:16:140,0,16	0/0:9,0:9:27:0,27,273	0/0:15,0:15:45:0,45,423
1	2899635	rs415415588	GCA_000298735.1:1:2899635:G:A	G	A	42.34	AC=1;AF=0.063;AN=16;BaseQRankSum=1.794;ClippingRankSum=0.414;DP=89;FS=0;MLEAC=1;MLEAF=0.063;MQ=60;MQRankSum=-0.276;QD=7.06;ReadPosRankSum=0.529;SOR=1.147;ANN=A|intron_variant|MODIFIER|ILKAP|ENSOARG00000018827|transcript|ENSOART00000020506.1|protein_coding|2/10|c.131-924G>A||||||WARNING_TRANSCRIPT_NO_START_CODON;CSQ=A|intron_variant|MODIFIER|ILKAP|ENSOARG00000018827|Transcript|ENSOART00000020506|p…	GT:AD:DP:GQ:PL	0/0:6,0:6:18:0,18,161	0/0:19,0:19:57:0,57,502	0/0:15,0:15:45:0,45,402	0/0:6,0:6:18:0,18,153	0/0:6,0:6:18:0,18,169	0/0:7,0:7:21:0,21,242
1	2899817	rs604118686	GCA_000298735.1:1:2899817:G:A	G	A	1713.87	AC=9;AF=0.563;AN=16;BaseQRankSum=6.263;ClippingRankSum=0.93;DP=103;FS=5.262;MLEAC=9;MLEAF=0.563;MQ=60;MQRankSum=-1.235;QD=20.16;ReadPosRankSum=-0.315;SOR=0.335;ANN=A|intron_variant|MODIFIER|ILKAP|ENSOARG00000018827|transcript|ENSOART00000020506.1|protein_coding|2/10|c.131-742G>A||||||WARNING_TRANSCRIPT_NO_START_CODON;CSQ=A|intron_variant|MODIFIER|ILKAP|ENSOARG00000018827|Transcript|ENSOART0000002…	GT:AD:DP:GQ:PL	0/1:6,3:9:64:64,0,136	0/1:4,9:13:67:237,0,67	1/1:1,15:16:22:433,22,0	0/0:10,0:10:30:0,30,291	1/1:0,10:10:30:306,30,0	0/1:11,7:18:99:155,0,259
1	2899834	rs409122409	GCA_000298735.1:1:2899834:A:G	A	G	1216.95	AC=9;AF=0.563;AN=16;BaseQRankSum=-0.855;ClippingRankSum=1.07;DP=82;FS=19.047;MLEAC=9;MLEAF=0.563;MQ=60;MQRankSum=0.612;QD=18.44;ReadPosRankSum=-0.995;SOR=0.421;ANN=G|intron_variant|MODIFIER|ILKAP|ENSOARG00000018827|transcript|ENSOART00000020506.1|protein_coding|2/10|c.131-725A>G||||||WARNING_TRANSCRIPT_NO_START_CODON;CSQ=G|intron_variant|MODIFIER|ILKAP|ENSOARG00000018827|Transcript|ENSOART0000002…	GT:AD:DP:GQ:PL	0/1:5,3:8:58:58,0,129	0/1:2,7:9:28:187,0,28	1/1:0,10:10:30:306,30,0	0/0:9,0:9:27:0,27,283	1/1:0,7:7:21:214,21,0	0/1:13,4:17:53:53,0,339
1	2900103	rs601971712	GCA_000298735.1:1:2900103:G:A	G	A	895.92	AC=7;AF=0.438;AN=16;BaseQRankSum=2.847;ClippingRankSum=-0.837;DP=81;FS=22.012;MLEAC=7;MLEAF=0.438;MQ=60;MQRankSum=0.378;QD=19.48;ReadPosRankSum=1.019;SOR=0.751;ANN=A|intron_variant|MODIFIER|ILKAP|ENSOARG00000018827|transcript|ENSOART00000020506.1|protein_coding|2/10|c.131-456G>A||||||WARNING_TRANSCRIPT_NO_START_CODON;CSQ=A|intron_variant|MODIFIER|ILKAP|ENSOARG00000018827|Transcript|ENSOART0000002…	GT:AD:DP:GQ:PL	0/1:2,4:6:35:87,0,35	0/1:5,5:10:99:122,0,113	0/0:9,0:9:27:0,27,247	1/1:0,12:12:36:374,36,0	0/0:6,0:6:18:0,18,168	0/1:5,4:9:87:87,0,109
1	2900794	rs409309455	GCA_000298735.1:1:2900794:C:A	C	A	6617.3	AC=16;AF=1;AN=16;BaseQRankSum=1.67;ClippingRankSum=1.424;DP=225;FS=3.148;MLEAC=16;MLEAF=1;MQ=60;MQRankSum=-0.701;QD=29.41;ReadPosRankSum=-1.209;SOR=0.338;ANN=A|intron_variant|MODIFIER|ILKAP|ENSOARG00000018827|transcript|ENSOART00000020506.1|protein_coding|3/10|c.250+116C>A||||||WARNING_TRANSCRIPT_NO_START_CODON;CSQ=A|intron_variant|MODIFIER|ILKAP|ENSOARG00000018827|Transcript|ENSOART00000020506|p…	GT:AD:DP:GQ:PL	1/1:0,28:28:84:823,84,0	1/1:1,40:41:99:1155,113,0	1/1:0,40:40:99:1191,120,0	1/1:0,25:25:75:738,75,0	1/1:0,15:15:45:472,45,0	1/1:0,21:21:63:616,63,0
1	2900828	rs427422203	GCA_000298735.1:1:2900828:T:C	T	C	5819.31	AC=16;AF=1;AN=16;DP=221;FS=0;MLEAC=16;MLEAF=1;MQ=60;QD=26.33;SOR=0.797;ANN=C|intron_variant|MODIFIER|ILKAP|ENSOARG00000018827|transcript|ENSOART00000020506.1|protein_coding|3/10|c.250+150T>C||||||WARNING_TRANSCRIPT_NO_START_CODON;CSQ=C|intron_variant|MODIFIER|ILKAP|ENSOARG00000018827|Transcript|ENSOART00000020506|protein_coding||3/10||||||||rs427422203||1|SNV|HGNC|HGNC:15566|YES||||ENSOARP0000002…	GT:AD:DP:GQ:PL	1/1:0,28:28:84:747,84,0	1/1:0,37:37:99:1006,111,0	1/1:0,39:39:99:1042,116,0	1/1:0,28:28:84:748,84,0	1/1:0,11:11:33:296,33,0	1/1:0,27:27:81:697,81,0
1	2900938	rs408174767	GCA_000298735.1:1:2900938:A:G	A	G	174.27	AC=1;AF=0.063;AN=16;BaseQRankSum=0.734;ClippingRankSum=-1.112;DP=218;FS=1.301;MLEAC=1;MLEAF=0.063;MQ=60;MQRankSum=-0.955;QD=9.17;ReadPosRankSum=2.801;SOR=0.826;ANN=G|intron_variant|MODIFIER|ILKAP|ENSOARG00000018827|transcript|ENSOART00000020506.1|protein_coding|3/10|c.250+260A>G||||||WARNING_TRANSCRIPT_NO_START_CODON;CSQ=G|intron_variant|MODIFIER|ILKAP|ENSOARG00000018827|Transcript|ENSOART0000002…	GT:AD:DP:GQ:PL	0/0:24,0:24:72:0,72,664	0/0:37,0:37:99:0,111,1105	0/0:33,0:33:99:0,99,979	0/0:18,0:18:54:0,54,534	0/0:16,0:16:48:0,48,461	0/0:35,0:35:99:0,105,1016
1	2900975	rs593156964	GCA_000298735.1:1:2900975:T:G	T	G	334.27	AC=1;AF=0.063;AN=16;BaseQRankSum=-4.186;ClippingRankSum=-0.181;DP=201;FS=3.47;MLEAC=1;MLEAF=0.063;MQ=60;MQRankSum=0.133;QD=9.29;ReadPosRankSum=-0.207;SOR=1.185;ANN=G|intron_variant|MODIFIER|ILKAP|ENSOARG00000018827|transcript|ENSOART00000020506.1|protein_coding|3/10|c.250+297T>G||||||WARNING_TRANSCRIPT_NO_START_CODON;CSQ=G|intron_variant|MODIFIER|ILKAP|ENSOARG00000018827|Transcript|ENSOART0000002…	GT:AD:DP:GQ:PL	0/0:24,0:24:72:0,72,738	0/1:19,17:36:99:368,0,482	0/0:30,0:30:90:0,90,930	0/0:18,0:18:54:0,54,559	0/0:11,0:11:33:0,33,324	0/0:34,0:34:99:0,102,1044
1	2901013	rs401894837	GCA_000298735.1:1:2901013:A:G	A	G	1428.44	AC=8;AF=0.5;AN=16;BaseQRankSum=-4.965;ClippingRankSum=1.544;DP=182;FS=23.397;MLEAC=8;MLEAF=0.5;MQ=60;MQRankSum=0.256;QD=11.81;ReadPosRankSum=-1.21;SOR=1.987;ANN=G|intron_variant|MODIFIER|ILKAP|ENSOARG00000018827|transcript|ENSOART00000020506.1|protein_coding|3/10|c.250+335A>G||||||WARNING_TRANSCRIPT_NO_START_CODON;CSQ=G|intron_variant|MODIFIER|ILKAP|ENSOARG00000018827|Transcript|ENSOART0000002050…	GT:AD:DP:GQ:PL	0/1:9,4:13:70:70,0,240	0/1:23,19:42:99:417,0,556	0/0:24,2:26:25:0,25,673	1/1:1,14:15:21:378,21,0	1/1:0,7:7:21:189,21,0	0/1:21,13:34:99:258,0,517
1	2901028	rs594894643	GCA_000298735.1:1:2901028:A:G	A	G	2577.33	AC=8;AF=0.5;AN=16;BaseQRankSum=-4.62;ClippingRankSum=-1.643;DP=180;FS=17.876;MLEAC=8;MLEAF=0.5;MQ=60;MQRankSum=0.85;QD=21.13;ReadPosRankSum=-0.672;SOR=1.76;ANN=G|intron_variant|MODIFIER|ILKAP|ENSOARG00000018827|transcript|ENSOART00000020506.1|protein_coding|3/10|c.250+350A>G||||||WARNING_TRANSCRIPT_NO_START_CODON;CSQ=G|intron_variant|MODIFIER|ILKAP|ENSOARG00000018827|Transcript|ENSOART00000020506…	GT:AD:DP:GQ:PL	0/1:11,6:17:99:219,0,387	0/1:23,18:41:99:682,0,898	0/0:23,0:23:69:0,69,1029	1/1:0,15:15:45:675,45,0	1/1:0,7:7:21:306,21,0	0/1:20,14:34:99:503,0,792
1	2901029	rs590335270	GCA_000298735.1:1:2901029:G:C	G	C	2577.33	AC=8;AF=0.5;AN=16;BaseQRankSum=-7.781;ClippingRankSum=-0.65;DP=179;FS=18.052;MLEAC=8;MLEAF=0.5;MQ=60;MQRankSum=-0.16;QD=21.3;ReadPosRankSum=-0.049;SOR=1.785;ANN=C|intron_variant|MODIFIER|ILKAP|ENSOARG00000018827|transcript|ENSOART00000020506.1|protein_coding|3/10|c.250+351G>C||||||WARNING_TRANSCRIPT_NO_START_CODON;CSQ=C|intron_variant|MODIFIER|ILKAP|ENSOARG00000018827|Transcript|ENSOART0000002050…	GT:AD:DP:GQ:PL	0/1:11,6:17:99:219,0,387	0/1:22,18:40:99:682,0,898	0/0:23,0:23:69:0,69,1029	1/1:0,15:15:45:675,45,0	1/1:0,7:7:21:306,21,0	0/1:20,14:34:99:503,0,792
1	2901413	rs420195818	GCA_000298735.1:1:2901413:C:T	C	T	1729.31	AC=6;AF=0.375;AN=16;BaseQRankSum=5.092;ClippingRankSum=-0.455;DP=215;FS=11.062;MLEAC=6;MLEAF=0.375;MQ=60;MQRankSum=0.513;QD=12.35;ReadPosRankSum=3.078;SOR=0.302;ANN=T|intron_variant|MODIFIER|ILKAP|ENSOARG00000018827|transcript|ENSOART00000020506.1|protein_coding|3/10|c.251-343C>T||||||WARNING_TRANSCRIPT_NO_START_CODON;CSQ=T|intron_variant|MODIFIER|ILKAP|ENSOARG00000018827|Transcript|ENSOART000000…	GT:AD:DP:GQ:PL	0/1:16,9:25:99:190,0,310	0/1:25,20:45:99:411,0,536	0/0:24,0:24:71:0,71,582	1/1:0,28:28:84:809,84,0	0/0:14,0:14:42:0,42,368	0/1:17,15:32:99:333,0,350
1	2901436	rs400799254	GCA_000298735.1:1:2901436:C:A	C	A	1639.31	AC=6;AF=0.375;AN=16;BaseQRankSum=1.482;ClippingRankSum=-0.192;DP=187;FS=0.564;MLEAC=6;MLEAF=0.375;MQ=60;MQRankSum=1.827;QD=13.78;ReadPosRankSum=0.246;SOR=0.632;ANN=A|intron_variant|MODIFIER|ILKAP|ENSOARG00000018827|transcript|ENSOART00000020506.1|protein_coding|3/10|c.251-320C>A||||||WARNING_TRANSCRIPT_NO_START_CODON;CSQ=A|intron_variant|MODIFIER|ILKAP|ENSOARG00000018827|Transcript|ENSOART0000002…	GT:AD:DP:GQ:PL	0/1:14,9:23:99:185,0,333	0/1:22,15:37:99:354,0,546	0/0:23,1:24:41:0,41,678	1/1:0,21:21:63:647,63,0	0/0:13,0:13:39:0,39,390	0/1:13,18:31:99:446,0,283
1	2901517	rs412831380	GCA_000298735.1:1:2901517:C:T	C	T	1922.16	AC=5;AF=0.313;AN=16;BaseQRankSum=6.648;ClippingRankSum=-1.342;DP=219;FS=1.707;MLEAC=5;MLEAF=0.313;MQ=60;MQRankSum=-0.938;QD=15.02;ReadPosRankSum=0.536;SOR=0.824;ANN=T|intron_variant|MODIFIER|ILKAP|ENSOARG00000018827|transcript|ENSOART00000020506.1|protein_coding|3/10|c.251-239C>T||||||WARNING_TRANSCRIPT_NO_START_CODON;CSQ=T|intron_variant|MODIFIER|ILKAP|ENSOARG00000018827|Transcript|ENSOART000000…	GT:AD:DP:GQ:PL	0/1:7,20:27:99:487,0,100	0/1:25,23:48:99:548,0,525	1/1:2,21:23:20:568,20,0	0/0:36,0:36:99:0,108,934	0/0:8,0:8:24:0,24,222	0/0:37,0:37:99:0,110,942
1	2902992	rs159741485	GCA_000298735.1:1:2902992:T:C	T	C	13947.3	AC=6;AF=0.375;AN=16;BaseQRankSum=-16.218;ClippingRankSum=0.97;DP=1714;FS=0;MLEAC=6;MLEAF=0.375;MQ=60;MQRankSum=-0.718;QD=12.55;ReadPosRankSum=2.005;SOR=0.646;ANN=C|synonymous_variant|LOW|ILKAP|ENSOARG00000018827|transcript|ENSOART00000020506.1|protein_coding|5/11|c.441T>C|p.Ala147Ala|441/3842|441/1131|147/376||WARNING_TRANSCRIPT_NO_START_CODON;CSQ=C|synonymous_variant|LOW|ILKAP|ENSOARG00000018827…	GT:AD:DP:GQ:PL	0/1:108,64:172:99:1180,0,2662	0/1:177,145:322:99:2842,0,4162	0/0:239,9:248:99:0,503,6838	1/1:0,228:228:99:6187,683,0	0/0:133,0:133:99:0,399,3983	0/1:101,112:213:99:2354,0,2302
1	2903382	rs409895615	GCA_000298735.1:1:2903382:C:T	C	T	1758.27	AC=1;AF=0.063;AN=16;BaseQRankSum=9.688;ClippingRankSum=-0.786;DP=1415;FS=0;MLEAC=1;MLEAF=0.063;MQ=60;MQRankSum=0.1;QD=11.57;ReadPosRankSum=2.92;SOR=1.006;ANN=T|synonymous_variant|LOW|ILKAP|ENSOARG00000018827|transcript|ENSOART00000020506.1|protein_coding|6/11|c.510C>T|p.Thr170Thr|510/3842|510/1131|170/376||WARNING_TRANSCRIPT_NO_START_CODON;CSQ=T|synonymous_variant|LOW|ILKAP|ENSOARG00000018827|Tra…	GT:AD:DP:GQ:PL	0/0:127,0:127:99:0,377,3308	0/0:265,0:265:99:0,788,7006	0/0:201,1:202:99:0,567,5208	0/0:182,0:182:99:0,540,4786	0/0:122,1:123:99:0,354,3130	0/0:191,0:191:99:0,569,5042
1	2903911	rs413694476	GCA_000298735.1:1:2903911:A:G	A	G	1450.31	AC=6;AF=0.375;AN=16;BaseQRankSum=-0.511;ClippingRankSum=-1.044;DP=219;FS=2.811;MLEAC=6;MLEAF=0.375;MQ=60;MQRankSum=1.234;QD=11.7;ReadPosRankSum=0.125;SOR=0.955;ANN=G|intron_variant|MODIFIER|ILKAP|ENSOARG00000018827|transcript|ENSOART00000020506.1|protein_coding|7/10|c.666+91A>G||||||WARNING_TRANSCRIPT_NO_START_CODON;CSQ=G|intron_variant|MODIFIER|ILKAP|ENSOARG00000018827|Transcript|ENSOART00000020…	GT:AD:DP:GQ:PL	0/1:18,9:27:99:180,0,444	0/1:20,21:41:99:483,0,467	0/0:31,0:31:93:0,93,891	1/1:0,16:16:48:476,48,0	0/0:25,0:25:78:0,78,1104	0/1:16,8:24:99:166,0,388
1	2903918	rs422821216	GCA_000298735.1:1:2903918:G:A	G	A	1218.83	AC=3;AF=0.188;AN=16;BaseQRankSum=5.186;ClippingRankSum=-0.447;DP=209;FS=12.633;MLEAC=3;MLEAF=0.188;MQ=60;MQRankSum=1.46;QD=21.76;ReadPosRankSum=0.85;SOR=1.622;ANN=A|intron_variant|MODIFIER|ILKAP|ENSOARG00000018827|transcript|ENSOART00000020506.1|protein_coding|7/10|c.666+98G>A||||||WARNING_TRANSCRIPT_NO_START_CODON;CSQ=A|intron_variant|MODIFIER|ILKAP|ENSOARG00000018827|Transcript|ENSOART000000205…	GT:AD:DP:GQ:PL	0/0:20,0:20:66:0,66,762	0/0:41,0:41:99:0,129,1628	0/0:35,0:35:99:0,105,987	0/0:17,0:17:60:0,60,856	1/1:0,25:25:75:778,75,0	0/0:24,0:24:75:0,75,854
1	2903936	rs403328786	GCA_000298735.1:1:2903936:G:A	G	A	125.27	AC=1;AF=0.063;AN=16;BaseQRankSum=0.033;ClippingRankSum=-0.53;DP=219;FS=17.225;MLEAC=1;MLEAF=0.063;MQ=60;MQRankSum=0.506;QD=6.96;ReadPosRankSum=0.209;SOR=2.539;ANN=A|intron_variant|MODIFIER|ILKAP|ENSOARG00000018827|transcript|ENSOART00000020506.1|protein_coding|7/10|c.666+116G>A||||||WARNING_TRANSCRIPT_NO_START_CODON;CSQ=A|intron_variant|MODIFIER|ILKAP|ENSOARG00000018827|Transcript|ENSOART00000020…	GT:AD:DP:GQ:PL	0/0:23,0:23:69:0,69,832	0/0:43,0:43:99:0,129,1604	0/0:34,0:34:99:0,102,1015	0/0:21,0:21:63:0,63,945	0/0:25,0:25:75:0,75,1089	0/0:26,0:26:78:0,78,904
1	2903937	rs413364885	GCA_000298735.1:1:2903937:G:T	G	T	1713.31	AC=6;AF=0.375;AN=16;BaseQRankSum=-0.199;ClippingRankSum=0.275;DP=215;FS=8.428;MLEAC=6;MLEAF=0.375;MQ=60;MQRankSum=-0.103;QD=13.18;ReadPosRankSum=-0.34;SOR=0.348;ANN=T|intron_variant|MODIFIER|ILKAP|ENSOARG00000018827|transcript|ENSOART00000020506.1|protein_coding|7/10|c.666+117G>T||||||WARNING_TRANSCRIPT_NO_START_CODON;CSQ=T|intron_variant|MODIFIER|ILKAP|ENSOARG00000018827|Transcript|ENSOART000000…	GT:AD:DP:GQ:PL	0/1:15,9:24:99:203,0,380	0/1:21,22:43:99:505,0,477	0/0:33,1:34:71:0,71,922	1/1:0,21:21:63:637,63,0	0/0:25,0:25:75:0,75,1089	0/1:16,9:25:99:186,0,402
1	2904031	rs425199732	GCA_000298735.1:1:2904031:A:G	A	G	4899.3	AC=16;AF=1;AN=16;DP=166;FS=0;MLEAC=16;MLEAF=1;MQ=60;QD=29.51;SOR=1.085;ANN=G|intron_variant|MODIFIER|ILKAP|ENSOARG00000018827|transcript|ENSOART00000020506.1|protein_coding|7/10|c.666+211A>G||||||WARNING_TRANSCRIPT_NO_START_CODON;CSQ=G|intron_variant|MODIFIER|ILKAP|ENSOARG00000018827|Transcript|ENSOART00000020506|protein_coding||7/10||||||||rs425199732||1|SNV|HGNC|HGNC:15566|YES||||ENSOARP0000002…	GT:AD:DP:GQ:PL	1/1:0,17:17:51:488,51,0	1/1:0,26:26:78:776,78,0	1/1:0,22:22:66:674,66,0	1/1:0,15:15:45:453,45,0	1/1:0,21:21:63:609,63,0	1/1:0,26:26:78:766,78,0
1	2904894	rs399097483	GCA_000298735.1:1:2904894:C:T	C	T	1048.42	AC=6;AF=0.375;AN=16;BaseQRankSum=2.376;ClippingRankSum=0.717;DP=102;FS=9.806;MLEAC=6;MLEAF=0.375;MQ=60;MQRankSum=0.391;QD=13.98;ReadPosRankSum=0.262;SOR=0.581;ANN=T|intron_variant|MODIFIER|ILKAP|ENSOARG00000018827|transcript|ENSOART00000020506.1|protein_coding|7/10|c.667-480C>T||||||WARNING_TRANSCRIPT_NO_START_CODON;CSQ=T|intron_variant|MODIFIER|ILKAP|ENSOARG00000018827|Transcript|ENSOART00000020…	GT:AD:DP:GQ:PL	0/1:9,3:12:59:59,0,238	0/1:14,14:28:99:339,0,329	0/0:6,0:6:18:0,18,184	1/1:0,15:15:45:449,45,0	0/0:9,0:9:27:0,27,265	0/1:7,6:13:99:146,0,169
1	2905021	rs412413379	GCA_000298735.1:1:2905021:C:T	C	T	1032.01	AC=7;AF=0.438;AN=16;BaseQRankSum=5.346;ClippingRankSum=0.545;DP=119;FS=7.463;MLEAC=7;MLEAF=0.438;MQ=60;MQRankSum=1.635;QD=13.76;ReadPosRankSum=2.138;SOR=0.555;ANN=T|intron_variant|MODIFIER|ILKAP|ENSOARG00000018827|transcript|ENSOART00000020506.1|protein_coding|7/10|c.667-353C>T||||||WARNING_TRANSCRIPT_NO_START_CODON;CSQ=T|intron_variant|MODIFIER|ILKAP|ENSOARG00000018827|Transcript|ENSOART00000020…	GT:AD:DP:GQ:PL	0/1:7,8:15:99:195,0,131	0/1:18,17:35:99:379,0,353	0/0:16,0:16:48:0,48,439	1/1:0,7:7:21:217,21,0	0/0:7,0:7:21:0,21,170	0/1:7,4:11:84:84,0,206
1	2905240	rs161786708	GCA_000298735.1:1:2905240:A:G	A	G	1591.36	AC=6;AF=0.375;AN=16;BaseQRankSum=-4.72;ClippingRankSum=1.489;DP=119;FS=0;MLEAC=6;MLEAF=0.375;MQ=60;MQRankSum=-1.379;QD=19.41;ReadPosRankSum=0.217;SOR=0.738;ANN=G|intron_variant|MODIFIER|ILKAP|ENSOARG00000018827|transcript|ENSOART00000020506.1|protein_coding|7/10|c.667-134A>G||||||WARNING_TRANSCRIPT_NO_START_CODON;CSQ=G|intron_variant|MODIFIER|ILKAP|ENSOARG00000018827|Transcript|ENSOART00000020506…	GT:AD:DP:GQ:PL	0/1:9,8:17:99:288,0,325	0/1:11,14:25:99:524,0,417	0/0:15,0:15:48:0,48,685	1/1:0,12:12:39:517,39,0	0/0:6,0:6:21:0,21,264	0/1:12,6:18:99:197,0,407
1	2905255	rs161786707	GCA_000298735.1:1:2905255:T:C	T	C	1669.41	AC=6;AF=0.375;AN=16;BaseQRankSum=-0.008;ClippingRankSum=0.744;DP=124;FS=2.434;MLEAC=6;MLEAF=0.375;MQ=60;MQRankSum=-0.65;QD=20.11;ReadPosRankSum=0.875;SOR=0.468;ANN=C|intron_variant|MODIFIER|ILKAP|ENSOARG00000018827|transcript|ENSOART00000020506.1|protein_coding|7/10|c.667-119T>C||||||WARNING_TRANSCRIPT_NO_START_CODON;CSQ=C|intron_variant|MODIFIER|ILKAP|ENSOARG00000018827|Transcript|ENSOART0000002…	GT:AD:DP:GQ:PL	0/1:10,9:19:99:323,0,360	0/1:14,15:29:99:550,0,509	0/0:19,0:19:57:0,57,770	1/1:0,10:10:36:492,36,0	0/0:6,0:6:18:0,18,234	0/1:8,8:16:99:264,0,298
1	2905315	rs159741455	GCA_000298735.1:1:2905315:G:A	G	A	1290.42	AC=6;AF=0.375;AN=16;BaseQRankSum=-0.709;ClippingRankSum=-0.066;DP=138;FS=5.302;MLEAC=6;MLEAF=0.375;MQ=60;MQRankSum=0.215;QD=14.03;ReadPosRankSum=0.595;SOR=0.742;ANN=A|intron_variant|MODIFIER|ILKAP|ENSOARG00000018827|transcript|ENSOART00000020506.1|protein_coding|7/10|c.667-59G>A||||||WARNING_TRANSCRIPT_NO_START_CODON;CSQ=A|intron_variant|MODIFIER|ILKAP|ENSOARG00000018827|Transcript|ENSOART0000002…	GT:AD:DP:GQ:PL	0/1:14,8:22:99:177,0,360	0/1:9,18:27:99:476,0,188	0/0:23,0:23:69:0,69,670	1/1:0,8:8:24:243,24,0	0/0:7,0:7:21:0,21,220	0/1:9,13:22:99:302,0,206
1	2905406	rs598051469	GCA_000298735.1:1:2905406:A:G	A	G	3661.51	AC=2;AF=0.125;AN=16;BaseQRankSum=-1.909;ClippingRankSum=1.446;DP=1749;FS=1.064;MLEAC=2;MLEAF=0.125;MQ=60;MQRankSum=0.926;QD=29.53;ReadPosRankSum=0.532;SOR=0.536;ANN=G|synonymous_variant|LOW|ILKAP|ENSOARG00000018827|transcript|ENSOART00000020506.1|protein_coding|8/11|c.699A>G|p.Gln233Gln|699/3842|699/1131|233/376||WARNING_TRANSCRIPT_NO_START_CODON;CSQ=G|synonymous_variant|LOW|ILKAP|ENSOARG00000018…	GT:AD:DP:GQ:PL	0/0:179,0:179:99:0,538,5519	0/0:317,0:317:99:0,952,9659	0/0:251,0:251:99:0,754,7692	0/0:229,0:229:99:0,688,7120	1/1:1,123:124:99:3707,341,0	0/0:221,0:221:99:0,664,6723
1	2905481	rs159741448	GCA_000298735.1:1:2905481:C:T	C	T	9294.31	AC=6;AF=0.375;AN=16;BaseQRankSum=17.89;ClippingRankSum=-0.899;DP=1200;FS=2.015;MLEAC=6;MLEAF=0.375;MQ=60;MQRankSum=0.429;QD=12.18;ReadPosRankSum=4.901;SOR=0.859;ANN=T|synonymous_variant|LOW|ILKAP|ENSOARG00000018827|transcript|ENSOART00000020506.1|protein_coding|8/11|c.774C>T|p.Ala258Ala|774/3842|774/1131|258/376||WARNING_TRANSCRIPT_NO_START_CODON;CSQ=T|synonymous_variant|LOW|ILKAP|ENSOARG00000018…	GT:AD:DP:GQ:PL	0/1:84,48:132:99:1055,0,1704	0/1:129,90:219:99:2032,0,2598	0/0:165,10:175:99:0,229,3900	1/1:2,119:121:99:3605,344,0	0/0:109,0:109:99:0,320,2634	0/1:81,60:141:99:1334,0,1533
1	2907054	rs421612463	GCA_000298735.1:1:2907054:C:T	C	T	630.32	AC=7;AF=0.438;AN=16;BaseQRankSum=2.668;ClippingRankSum=-0.364;DP=86;FS=4.662;MLEAC=7;MLEAF=0.438;MQ=60;MQRankSum=0.622;QD=10.01;ReadPosRankSum=-0.733;SOR=1.329;ANN=T|intron_variant|MODIFIER|ILKAP|ENSOARG00000018827|transcript|ENSOART00000020506.1|protein_coding|8/10|c.788+1559C>T||||||WARNING_TRANSCRIPT_NO_START_CODON;CSQ=T|intron_variant|MODIFIER|ILKAP|ENSOARG00000018827|Transcript|ENSOART000000…	GT:AD:DP:GQ:PL	0/1:6,3:9:55:55,0,140	0/1:6,9:15:99:215,0,138	0/1:7,1:8:8:8,0,148	1/1:0,9:9:27:282,27,0	0/0:7,0:7:21:0,21,205	0/1:11,3:14:49:49,0,229
1	2907074	rs402159740	GCA_000298735.1:1:2907074:A:G	A	G	1557.46	AC=11;AF=0.688;AN=16;BaseQRankSum=1.129;ClippingRankSum=-2.143;DP=86;FS=0.865;MLEAC=12;MLEAF=0.75;MQ=60;MQRankSum=0.779;QD=20.77;ReadPosRankSum=0.687;SOR=0.837;ANN=G|intron_variant|MODIFIER|ILKAP|ENSOARG00000018827|transcript|ENSOART00000020506.1|protein_coding|8/10|c.788+1579A>G||||||WARNING_TRANSCRIPT_NO_START_CODON;CSQ=G|intron_variant|MODIFIER|ILKAP|ENSOARG00000018827|Transcript|ENSOART000000…	GT:AD:DP:GQ:PL	0/0:10,1:11:3:0,3,262	0/1:6,9:15:99:233,0,136	0/1:7,1:8:8:8,0,176	1/1:0,7:7:21:216,21,0	1/1:0,8:8:24:218,24,0	1/1:0,14:14:42:422,42,0
1	2907092	rs411411481	GCA_000298735.1:1:2907092:C:A	C	A	122.3	AC=1;AF=0.063;AN=16;BaseQRankSum=0.499;ClippingRankSum=-1.303;DP=91;FS=3.374;MLEAC=1;MLEAF=0.063;MQ=60;MQRankSum=0.99;QD=9.41;ReadPosRankSum=-0.141;SOR=1.323;ANN=A|intron_variant|MODIFIER|ILKAP|ENSOARG00000018827|transcript|ENSOART00000020506.1|protein_coding|8/10|c.788+1597C>A||||||WARNING_TRANSCRIPT_NO_START_CODON;CSQ=A|intron_variant|MODIFIER|ILKAP|ENSOARG00000018827|Transcript|ENSOART00000020…	GT:AD:DP:GQ:PL	0/0:9,0:9:27:0,27,222	0/0:20,0:20:60:0,60,522	0/0:9,0:9:27:0,27,252	0/0:8,0:8:24:0,24,210	0/0:7,0:7:21:0,21,184	0/0:17,0:17:51:0,51,445
1	2908145	rs410241083	GCA_000298735.1:1:2908145:C:A	C	A	4310.81	AC=12;AF=0.75;AN=16;BaseQRankSum=-1.656;ClippingRankSum=1.926;DP=122;FS=0.919;MLEAC=12;MLEAF=0.75;MQ=60;MQRankSum=2.763;QD=22.93;ReadPosRankSum=0.743;SOR=0.859;ANN=A|intron_variant|MODIFIER|ILKAP|ENSOARG00000018827|transcript|ENSOART00000020506.1|protein_coding|8/10|c.788+2650C>A||||||WARNING_TRANSCRIPT_NO_START_CODON;CSQ=A|intron_variant|MODIFIER|ILKAP|ENSOARG00000018827|Transcript|ENSOART000000…	GT:AD:DP:GQ:PL	1/1:0,16:16:48:720,48,0	1/1:0,32:32:99:1407,99,0	1/1:0,11:11:33:477,33,0	1/1:0,7:7:21:263,21,0	0/0:9,0:9:27:0,27,405	0/1:6,12:18:99:486,0,216
1	2908165	rs399881031	GCA_000298735.1:1:2908165:A:G	A	G	1338.01	AC=11;AF=0.688;AN=16;BaseQRankSum=-4.268;ClippingRankSum=0.821;DP=110;FS=2.431;MLEAC=11;MLEAF=0.688;MQ=60;MQRankSum=0.821;QD=13.52;ReadPosRankSum=-0.821;SOR=0.561;ANN=G|intron_variant|MODIFIER|ILKAP|ENSOARG00000018827|transcript|ENSOART00000020506.1|protein_coding|8/10|c.788+2670A>G||||||WARNING_TRANSCRIPT_NO_START_CODON;CSQ=G|intron_variant|MODIFIER|ILKAP|ENSOARG00000018827|Transcript|ENSOART000…	GT:AD:DP:GQ:PL	0/1:12,3:15:41:41,0,307	0/1:17,13:30:99:235,0,387	0/0:11,0:11:33:0,33,328	1/1:0,7:7:21:184,21,0	1/1:0,10:10:30:267,30,0	1/1:0,13:13:39:355,39,0
1	2909631	rs602595812	GCA_000298735.1:1:2909631:G:A	G	A	255.28	AC=1;AF=0.063;AN=16;BaseQRankSum=0.581;ClippingRankSum=0.581;DP=122;FS=6.296;MLEAC=1;MLEAF=0.063;MQ=60;MQRankSum=0.664;QD=9.45;ReadPosRankSum=1.56;SOR=0.485;ANN=A|intron_variant|MODIFIER|ILKAP|ENSOARG00000018827|transcript|ENSOART00000020506.1|protein_coding|8/10|c.789-1838G>A||||||WARNING_TRANSCRIPT_NO_START_CODON;CSQ=A|intron_variant|MODIFIER|ILKAP|ENSOARG00000018827|Transcript|ENSOART000000205…	GT:AD:DP:GQ:PL	0/0:9,0:9:27:0,27,255	0/0:22,0:22:66:0,66,595	0/0:13,0:13:39:0,39,338	0/0:9,0:9:27:0,27,242	0/0:13,0:13:39:0,39,358	0/1:14,13:27:99:289,0,315
1	2909668	rs589701309	GCA_000298735.1:1:2909668:G:A	G	A	283.3	AC=1;AF=0.063;AN=16;BaseQRankSum=2.181;ClippingRankSum=-0.604;DP=108;FS=1.238;MLEAC=1;MLEAF=0.063;MQ=60;MQRankSum=0.085;QD=12.32;ReadPosRankSum=0.113;SOR=0.467;ANN=A|intron_variant|MODIFIER|ILKAP|ENSOARG00000018827|transcript|ENSOART00000020506.1|protein_coding|8/10|c.789-1801G>A||||||WARNING_TRANSCRIPT_NO_START_CODON;CSQ=A|intron_variant|MODIFIER|ILKAP|ENSOARG00000018827|Transcript|ENSOART000000…	GT:AD:DP:GQ:PL	0/0:10,0:10:29:0,29,238	0/0:18,0:18:54:0,54,481	0/0:12,0:12:36:0,36,317	0/0:6,0:6:18:0,18,178	0/0:8,0:8:24:0,24,233	0/1:10,13:23:99:317,0,191
1	2910852	rs415384029	GCA_000298735.1:1:2910852:A:G	A	G	926.41	AC=6;AF=0.375;AN=16;BaseQRankSum=-0.99;ClippingRankSum=0.353;DP=125;FS=10.713;MLEAC=6;MLEAF=0.375;MQ=60;MQRankSum=-2.663;QD=12.35;ReadPosRankSum=0.379;SOR=1.607;ANN=G|intron_variant|MODIFIER|ILKAP|ENSOARG00000018827|transcript|ENSOART00000020506.1|protein_coding|8/10|c.789-617A>G||||||WARNING_TRANSCRIPT_NO_START_CODON;CSQ=G|intron_variant|MODIFIER|ILKAP|ENSOARG00000018827|Transcript|ENSOART000000…	GT:AD:DP:GQ:PL	0/1:6,4:10:89:89,0,132	0/1:13,15:28:99:312,0,294	0/0:21,1:22:37:0,37,562	1/1:0,12:12:36:354,36,0	0/0:6,0:6:18:0,18,183	0/1:11,4:15:73:73,0,279
1	2910978	rs595458616	GCA_000298735.1:1:2910978:G:A	G	A	199.29	AC=1;AF=0.063;AN=16;BaseQRankSum=2.757;ClippingRankSum=-0.218;DP=153;FS=10.066;MLEAC=1;MLEAF=0.063;MQ=60;MQRankSum=0.867;QD=7.97;ReadPosRankSum=2.152;SOR=2.295;ANN=A|intron_variant|MODIFIER|ILKAP|ENSOARG00000018827|transcript|ENSOART00000020506.1|protein_coding|8/10|c.789-491G>A||||||WARNING_TRANSCRIPT_NO_START_CODON;CSQ=A|intron_variant|MODIFIER|ILKAP|ENSOARG00000018827|Transcript|ENSOART0000002…	GT:AD:DP:GQ:PL	0/0:15,0:15:45:0,45,468	0/0:39,0:39:99:0,117,1300	0/0:18,0:18:53:0,53,442	0/0:12,0:12:36:0,36,464	0/0:6,0:6:18:0,18,250	0/1:15,10:25:99:233,0,514
1	2911155	rs421394982	GCA_000298735.1:1:2911155:A:G	A	G	1014.41	AC=6;AF=0.375;AN=16;BaseQRankSum=0.178;ClippingRankSum=0.791;DP=121;FS=1.546;MLEAC=6;MLEAF=0.375;MQ=60;MQRankSum=0.293;QD=12.84;ReadPosRankSum=1.12;SOR=0.892;ANN=G|intron_variant|MODIFIER|ILKAP|ENSOARG00000018827|transcript|ENSOART00000020506.1|protein_coding|8/10|c.789-314A>G||||||WARNING_TRANSCRIPT_NO_START_CODON;CSQ=G|intron_variant|MODIFIER|ILKAP|ENSOARG00000018827|Transcript|ENSOART000000205…	GT:AD:DP:GQ:PL	0/1:8,3:11:55:55,0,220	0/1:17,15:32:99:366,0,400	0/0:17,0:17:51:0,51,526	1/1:0,13:13:39:406,39,0	0/0:6,0:6:18:0,18,186	0/1:10,5:15:99:107,0,234
1	2911253	rs406896960	GCA_000298735.1:1:2911253:C:T	C	T	709.35	AC=6;AF=0.375;AN=16;BaseQRankSum=4.711;ClippingRankSum=-0.611;DP=105;FS=4.04;MLEAC=6;MLEAF=0.375;MQ=60;MQRankSum=0.286;QD=10.28;ReadPosRankSum=1.55;SOR=0.382;ANN=T|intron_variant|MODIFIER|ILKAP|ENSOARG00000018827|transcript|ENSOART00000020506.1|protein_coding|8/10|c.789-216C>T||||||WARNING_TRANSCRIPT_NO_START_CODON;CSQ=T|intron_variant|MODIFIER|ILKAP|ENSOARG00000018827|Transcript|ENSOART000000205…	GT:AD:DP:GQ:PL	0/1:6,2:8:36:36,0,125	0/1:16,9:25:99:187,0,331	0/0:15,0:15:45:0,45,373	1/1:0,10:10:30:282,30,0	0/0:8,0:8:24:0,24,220	0/1:6,6:12:99:139,0,107
1	2911273	rs418789042	GCA_000298735.1:1:2911273:G:A	G	A	715.39	AC=6;AF=0.375;AN=16;BaseQRankSum=2.261;ClippingRankSum=1.524;DP=110;FS=10.548;MLEAC=6;MLEAF=0.375;MQ=60;MQRankSum=-0.438;QD=10.37;ReadPosRankSum=-0.497;SOR=0.442;ANN=A|intron_variant|MODIFIER|ILKAP|ENSOARG00000018827|transcript|ENSOART00000020506.1|protein_coding|8/10|c.789-196G>A||||||WARNING_TRANSCRIPT_NO_START_CODON;CSQ=A|intron_variant|MODIFIER|ILKAP|ENSOARG00000018827|Transcript|ENSOART00000…	GT:AD:DP:GQ:PL	0/1:8,2:10:31:31,0,191	0/1:14,9:23:99:197,0,321	0/0:17,0:17:51:0,51,460	1/1:0,9:9:27:264,27,0	0/0:7,0:7:21:0,21,192	0/1:10,7:17:99:151,0,220
1	2911285	rs399590686	GCA_000298735.1:1:2911285:T:C	T	C	1033.45	AC=8;AF=0.5;AN=16;BaseQRankSum=-2.973;ClippingRankSum=0.646;DP=90;FS=5.369;MLEAC=8;MLEAF=0.5;MQ=60;MQRankSum=-0.275;QD=17.22;ReadPosRankSum=-1.171;SOR=0.578;ANN=C|intron_variant|MODIFIER|ILKAP|ENSOARG00000018827|transcript|ENSOART00000020506.1|protein_coding|8/10|c.789-184T>C||||||WARNING_TRANSCRIPT_NO_START_CODON;CSQ=C|intron_variant|MODIFIER|ILKAP|ENSOARG00000018827|Transcript|ENSOART0000002050…	GT:AD:DP:GQ:PL	0/1:7,2:9:24:24,0,178	0/1:10,6:16:99:110,0,244	0/0:10,0:10:30:0,30,296	1/1:0,10:10:30:272,30,0	0/0:6,0:6:18:0,18,171	1/1:0,17:17:51:459,51,0
1	2911296	rs412910911	GCA_000298735.1:1:2911296:T:C	T	C	969.14	AC=9;AF=0.563;AN=16;BaseQRankSum=-3.955;ClippingRankSum=0.564;DP=84;FS=5.43;MLEAC=9;MLEAF=0.563;MQ=60;MQRankSum=1.136;QD=14.91;ReadPosRankSum=-0.779;SOR=0.784;ANN=C|intron_variant|MODIFIER|ILKAP|ENSOARG00000018827|transcript|ENSOART00000020506.1|protein_coding|8/10|c.789-173T>C||||||WARNING_TRANSCRIPT_NO_START_CODON;CSQ=C|intron_variant|MODIFIER|ILKAP|ENSOARG00000018827|Transcript|ENSOART00000020…	GT:AD:DP:GQ:PL	0/1:5,2:7:33:33,0,130	0/1:9,7:16:99:154,0,221	0/1:8,1:9:2:2,0,216	1/1:0,11:11:33:278,33,0	0/0:6,0:6:18:0,18,169	1/1:0,16:16:48:416,48,0
1	2911308	rs422047096	GCA_000298735.1:1:2911308:A:G	A	G	619.64	AC=7;AF=0.438;AN=16;BaseQRankSum=-1.026;ClippingRankSum=0.547;DP=78;FS=0;MLEAC=7;MLEAF=0.438;MQ=60;MQRankSum=-0.661;QD=10.16;ReadPosRankSum=-0.016;SOR=0.673;ANN=G|intron_variant|MODIFIER|ILKAP|ENSOARG00000018827|transcript|ENSOART00000020506.1|protein_coding|8/10|c.789-161A>G||||||WARNING_TRANSCRIPT_NO_START_CODON;CSQ=G|intron_variant|MODIFIER|ILKAP|ENSOARG00000018827|Transcript|ENSOART0000002050…	GT:AD:DP:GQ:PL	0/1:3,4:7:69:98,0,69	0/1:7,9:16:99:214,0,163	0/1:7,1:8:6:6,0,194	1/1:0,9:9:27:270,27,0	0/0:6,0:6:18:0,18,173	0/1:11,3:14:48:48,0,277
1	2913600	rs159741396	GCA_000298735.1:1:2913600:C:T	C	T	9418.93	AC=5;AF=0.313;AN=16;BaseQRankSum=19.462;ClippingRankSum=0.812;DP=1036;FS=0.58;MLEAC=5;MLEAF=0.313;MQ=60;MQRankSum=-0.554;QD=16.21;ReadPosRankSum=2.038;SOR=0.627;ANN=T|synonymous_variant|LOW|ILKAP|ENSOARG00000018827|transcript|ENSOART00000020506.1|protein_coding|11/11|c.1098C>T|p.Asn366Asn|1098/3842|1098/1131|366/376||WARNING_TRANSCRIPT_NO_START_CODON;CSQ=T|synonymous_variant|LOW|ILKAP|ENSOARG0000…	GT:AD:DP:GQ:PL	0/1:43,76:119:99:1915,0,758	0/1:87,99:186:99:2345,0,1711	1/1:11,135:146:99:3679,159,0	0/0:116,0:116:99:0,347,3033	0/0:83,1:84:99:0,221,2078	0/0:138,0:138:99:0,410,3436
1	2913689	rs159741395	GCA_000298735.1:1:2913689:C:T	C	T	2543.72	AC=4;AF=0.25;AN=16;BaseQRankSum=5.926;ClippingRankSum=-1.673;DP=544;FS=0;MLEAC=4;MLEAF=0.25;MQ=60.04;MQRankSum=0.162;QD=14.62;ReadPosRankSum=0.615;SOR=1.238;ANN=T|3_prime_UTR_variant|MODIFIER|ILKAP|ENSOARG00000018827|transcript|ENSOART00000020506.1|protein_coding|11/11|c.*56C>T|||||56|WARNING_TRANSCRIPT_NO_START_CODON;CSQ=T|3_prime_UTR_variant|MODIFIER|ILKAP|ENSOARG00000018827|Transcript|ENSOART0…	GT:AD:DP:GQ:PL	0/0:68,0:68:99:0,204,2043	0/0:95,0:95:99:0,285,2889	0/0:80,0:80:99:0,240,2426	0/0:65,0:65:99:0,195,1951	1/1:1,38:39:91:1182,91,0	0/1:39,32:71:99:793,0,945
1	2971207	rs409102393	GCA_000298735.1:1:2971207:C:G	C	G	385.53	AC=2;AF=0.125;AN=16;BaseQRankSum=-1.026;ClippingRankSum=-0.401;DP=190;FS=15.739;MLEAC=2;MLEAF=0.125;MQ=60;MQRankSum=1.619;QD=9.4;ReadPosRankSum=-0.976;SOR=3.322;ANN=G|upstream_gene_variant|MODIFIER|ESPNL|ENSOARG00000018902|transcript|ENSOART00000020585.1|protein_coding||c.-2550G>C|||||2550|WARNING_TRANSCRIPT_NO_START_CODON,G|downstream_gene_variant|MODIFIER|SCLY|ENSOARG00000018940|transcript|ENSO…	GT:AD:DP:GQ:PL	0/1:14,11:25:99:257,0,439	0/0:32,0:32:96:0,96,991	0/0:44,0:44:99:0,132,1401	0/0:20,0:20:60:0,60,628	0/0:13,0:13:39:0,39,406	0/1:8,7:15:99:168,0,235
1	2971210	rs422262782	GCA_000298735.1:1:2971210:C:T	C	T	215.53	AC=2;AF=0.125;AN=16;BaseQRankSum=0.455;ClippingRankSum=-0.617;DP=202;FS=11.112;MLEAC=2;MLEAF=0.125;MQ=60;MQRankSum=-0.331;QD=5.26;ReadPosRankSum=-1.189;SOR=2.725;ANN=T|upstream_gene_variant|MODIFIER|ESPNL|ENSOARG00000018902|transcript|ENSOART00000020585.1|protein_coding||c.-2553G>A|||||2553|WARNING_TRANSCRIPT_NO_START_CODON,T|downstream_gene_variant|MODIFIER|SCLY|ENSOARG00000018940|transcript|ENS…	GT:AD:DP:GQ:PL	0/1:21,5:26:76:76,0,728	0/0:33,0:33:99:0,99,1004	0/0:44,2:46:80:0,80,1296	0/0:22,0:22:66:0,66,664	0/0:13,0:13:39:0,39,419	0/0:18,0:18:54:0,54,672
1	2971224	rs594489875	GCA_000298735.1:1:2971224:C:T	C	T	186.27	AC=1;AF=0.063;AN=16;BaseQRankSum=0.586;ClippingRankSum=0.047;DP=274;FS=1.943;MLEAC=1;MLEAF=0.063;MQ=60;MQRankSum=-0.124;QD=7.16;ReadPosRankSum=1.513;SOR=0.225;ANN=T|upstream_gene_variant|MODIFIER|ESPNL|ENSOARG00000018902|transcript|ENSOART00000020585.1|protein_coding||c.-2567G>A|||||2567|WARNING_TRANSCRIPT_NO_START_CODON,T|downstream_gene_variant|MODIFIER|SCLY|ENSOARG00000018940|transcript|ENSOAR…	GT:AD:DP:GQ:PL	0/0:38,0:38:99:0,114,1127	0/0:38,0:38:99:0,114,1133	0/0:55,0:55:99:0,165,1585	0/0:34,0:34:99:0,102,1024	0/0:23,0:23:69:0,69,676	0/1:16,10:26:99:220,0,405
1	2971375	rs419870617	GCA_000298735.1:1:2971375:T:G	T	G	2290.53	AC=2;AF=0.125;AN=16;BaseQRankSum=1.48;ClippingRankSum=0.551;DP=841;FS=0.801;MLEAC=2;MLEAF=0.125;MQ=60;MQRankSum=-0.19;QD=11.99;ReadPosRankSum=4.954;SOR=0.729;ANN=G|upstream_gene_variant|MODIFIER|ESPNL|ENSOARG00000018902|transcript|ENSOART00000020585.1|protein_coding||c.-2718A>C|||||2718|WARNING_TRANSCRIPT_NO_START_CODON,G|downstream_gene_variant|MODIFIER|SCLY|ENSOARG00000018940|transcript|ENSOART…	GT:AD:DP:GQ:PL	0/1:57,47:104:99:1076,0,1372	0/0:117,0:117:99:0,352,3492	0/0:131,10:141:99:0,122,3634	0/0:112,0:112:99:0,336,3290	0/0:74,0:74:99:0,222,2186	0/0:86,0:86:99:0,258,2517
1	2971383	rs400665551	GCA_000298735.1:1:2971383:T:C	T	C	24074.3	AC=16;AF=1;AN=16;BaseQRankSum=-1.732;ClippingRankSum=-1.047;DP=846;FS=0;MLEAC=16;MLEAF=1;MQ=60;MQRankSum=-0.657;QD=28.46;ReadPosRankSum=1.728;SOR=0.252;ANN=C|upstream_gene_variant|MODIFIER|ESPNL|ENSOARG00000018902|transcript|ENSOART00000020585.1|protein_coding||c.-2726A>G|||||2726|WARNING_TRANSCRIPT_NO_START_CODON,C|downstream_gene_variant|MODIFIER|SCLY|ENSOARG00000018940|transcript|ENSOART000000…	GT:AD:DP:GQ:PL	1/1:0,110:110:99:3780,330,0	1/1:0,113:113:99:2974,336,0	1/1:0,148:148:99:4002,438,0	1/1:0,110:110:99:2852,326,0	1/1:1,77:78:99:2050,200,0	1/1:0,85:85:99:2203,251,0
1	2971426	rs423060491	GCA_000298735.1:1:2971426:A:G	A	G	13320.9	AC=11;AF=0.688;AN=16;BaseQRankSum=-2.121;ClippingRankSum=0.346;DP=817;FS=1.77;MLEAC=11;MLEAF=0.688;MQ=60;MQRankSum=-1.108;QD=19.14;ReadPosRankSum=1.158;SOR=0.527;ANN=G|upstream_gene_variant|MODIFIER|ESPNL|ENSOARG00000018902|transcript|ENSOART00000020585.1|protein_coding||c.-2769T>C|||||2769|WARNING_TRANSCRIPT_NO_START_CODON,G|downstream_gene_variant|MODIFIER|SCLY|ENSOARG00000018940|transcript|ENS…	GT:AD:DP:GQ:PL	0/1:21,78:99:99:2045,0,355	0/1:74,47:121:99:1074,0,1904	0/1:126,19:145:99:149,0,3393	1/1:0,107:107:99:3294,322,0	1/1:0,67:67:99:2032,201,0	1/1:0,77:77:99:2347,231,0
1	2971474	rs399299545	GCA_000298735.1:1:2971474:G:A	G	A	9057.75	AC=7;AF=0.438;AN=16;BaseQRankSum=12.587;ClippingRankSum=-1.071;DP=925;FS=2.555;MLEAC=7;MLEAF=0.438;MQ=60;MQRankSum=-0.244;QD=16.56;ReadPosRankSum=1.485;SOR=0.528;ANN=A|upstream_gene_variant|MODIFIER|ESPNL|ENSOARG00000018902|transcript|ENSOART00000020585.1|protein_coding||c.-2817C>T|||||2817|WARNING_TRANSCRIPT_NO_START_CODON,A|downstream_gene_variant|MODIFIER|SCLY|ENSOARG00000018940|transcript|ENS…	GT:AD:DP:GQ:PL	0/1:60,57:117:99:1348,0,1166	0/1:85,47:132:99:962,0,1757	0/0:147,10:157:99:0,189,3614	1/1:0,110:110:99:3268,330,0	0/0:82,0:82:99:0,244,2151	1/1:1,89:90:99:2586,247,0
1	2971510	rs412646608	GCA_000298735.1:1:2971510:A:T	A	T	2534.53	AC=2;AF=0.125;AN=16;BaseQRankSum=1.706;ClippingRankSum=-0.072;DP=920;FS=3.391;MLEAC=2;MLEAF=0.125;MQ=60;MQRankSum=1.019;QD=14;ReadPosRankSum=0.697;SOR=1;ANN=T|upstream_gene_variant|MODIFIER|ESPNL|ENSOARG00000018902|transcript|ENSOART00000020585.1|protein_coding||c.-2853T>A|||||2853|WARNING_TRANSCRIPT_NO_START_CODON,T|downstream_gene_variant|MODIFIER|SCLY|ENSOARG00000018940|transcript|ENSOART00000…	GT:AD:DP:GQ:PL	0/1:75,36:111:99:1166,0,2666	0/0:157,0:157:99:0,481,6579	0/0:142,8:150:99:0,184,5475	0/0:124,0:124:99:0,382,5298	0/0:79,0:79:99:0,238,3348	0/0:95,0:95:99:0,286,3996
1	2971534	rs402280365	GCA_000298735.1:1:2971534:C:G	C	G	2565.53	AC=2;AF=0.125;AN=16;BaseQRankSum=2.07;ClippingRankSum=0.104;DP=932;FS=2.065;MLEAC=2;MLEAF=0.125;MQ=60;MQRankSum=-1.055;QD=15.55;ReadPosRankSum=0.863;SOR=0.991;ANN=G|upstream_gene_variant|MODIFIER|ESPNL|ENSOARG00000018902|transcript|ENSOART00000020585.1|protein_coding||c.-2877G>C|||||2877|WARNING_TRANSCRIPT_NO_START_CODON,G|downstream_gene_variant|MODIFIER|SCLY|ENSOARG00000018940|transcript|ENSOAR…	GT:AD:DP:GQ:PL	0/1:65,37:102:99:1166,0,2456	0/0:165,0:165:99:0,512,7247	0/0:133,5:138:99:0,207,5815	0/0:134,1:135:99:0,375,5343	0/0:91,0:91:99:0,274,3624	0/0:102,0:102:99:0,306,4113
1	2971552	rs415614903	GCA_000298735.1:1:2971552:T:C	T	C	14721.3	AC=10;AF=0.625;AN=16;BaseQRankSum=-6.124;ClippingRankSum=-1.4;DP=906;FS=1.114;MLEAC=10;MLEAF=0.625;MQ=60;MQRankSum=-1.024;QD=23.86;ReadPosRankSum=2.055;SOR=0.595;ANN=C|upstream_gene_variant|MODIFIER|ESPNL|ENSOARG00000018902|transcript|ENSOART00000020585.1|protein_coding||c.-2895A>G|||||2895|WARNING_TRANSCRIPT_NO_START_CODON,C|downstream_gene_variant|MODIFIER|SCLY|ENSOARG00000018940|transcript|ENS…	GT:AD:DP:GQ:PL	0/1:25,77:102:99:2452,0,423	0/1:96,47:143:99:911,0,2469	0/0:131,8:139:99:0,121,3619	1/1:0,128:128:99:3820,385,0	1/1:0,78:78:99:2269,234,0	1/1:0,102:102:99:2988,306,0
1	2971606	rs406278783	GCA_000298735.1:1:2971606:G:C	G	C	2431.53	AC=2;AF=0.125;AN=16;BaseQRankSum=0.114;ClippingRankSum=-0.318;DP=801;FS=0.927;MLEAC=2;MLEAF=0.125;MQ=60;MQRankSum=0.723;QD=12.53;ReadPosRankSum=0.548;SOR=0.525;ANN=C|upstream_gene_variant|MODIFIER|ESPNL|ENSOARG00000018902|transcript|ENSOART00000020585.1|protein_coding||c.-2949C>G|||||2949|WARNING_TRANSCRIPT_NO_START_CODON,C|downstream_gene_variant|MODIFIER|SCLY|ENSOARG00000018940|transcript|ENSOA…	GT:AD:DP:GQ:PL	0/1:83,37:120:99:1108,0,3488	0/0:129,0:129:99:0,397,6318	0/0:108,7:115:48:0,48,4748	0/0:109,0:109:99:0,331,4972	0/0:68,0:68:99:0,208,3249	0/0:82,0:82:99:0,253,3911
1	2971624	rs415313590	GCA_000298735.1:1:2971624:T:C	T	C	2377.55	AC=2;AF=0.125;AN=16;BaseQRankSum=-8.853;ClippingRankSum=1.138;DP=726;FS=0;MLEAC=2;MLEAF=0.125;MQ=60;MQRankSum=0.89;QD=13.28;ReadPosRankSum=1.198;SOR=0.639;ANN=C|upstream_gene_variant|MODIFIER|ESPNL|ENSOARG00000018902|transcript|ENSOART00000020585.1|protein_coding||c.-2967A>G|||||2967|WARNING_TRANSCRIPT_NO_START_CODON,C|downstream_gene_variant|MODIFIER|SCLY|ENSOARG00000018940|transcript|ENSOART000…	GT:AD:DP:GQ:PL	0/1:75,31:106:99:1031,0,3323	0/0:120,0:120:99:0,364,5928	0/0:95,8:103:20:0,20,4463	0/0:95,0:95:99:0,298,4590	0/0:58,0:58:99:0,178,2918	0/0:73,0:73:99:0,238,3686
1	2971763	rs404938796	GCA_000298735.1:1:2971763:A:G	A	G	1694.51	AC=2;AF=0.125;AN=16;BaseQRankSum=-9.335;ClippingRankSum=1.232;DP=696;FS=0;MLEAC=2;MLEAF=0.125;MQ=60;MQRankSum=-0.201;QD=25.67;ReadPosRankSum=0.186;SOR=0.708;ANN=G|upstream_gene_variant|MODIFIER|ESPNL|ENSOARG00000018902|transcript|ENSOART00000020585.1|protein_coding||c.-3106T>C|||||3106|WARNING_TRANSCRIPT_NO_START_CODON,G|downstream_gene_variant|MODIFIER|SCLY|ENSOARG00000018940|transcript|ENSOART0…	GT:AD:DP:GQ:PL	0/0:95,0:95:99:0,286,2869	0/0:88,0:88:99:0,264,2650	0/0:97,0:97:99:0,292,2940	0/0:90,0:90:99:0,270,2692	1/1:0,66:66:99:1740,197,0	0/0:87,0:87:99:0,261,2620
1	2971838	rs594879911	GCA_000298735.1:1:2971838:A:G	A	G	1235.53	AC=2;AF=0.125;AN=16;BaseQRankSum=-9.484;ClippingRankSum=-0.531;DP=586;FS=0;MLEAC=2;MLEAF=0.125;MQ=60;MQRankSum=-0.664;QD=8.89;ReadPosRankSum=0.952;SOR=0.688;ANN=G|upstream_gene_variant|MODIFIER|ESPNL|ENSOARG00000018902|transcript|ENSOART00000020585.1|protein_coding||c.-3181T>C|||||3181|WARNING_TRANSCRIPT_NO_START_CODON,G|downstream_gene_variant|MODIFIER|SCLY|ENSOARG00000018940|transcript|ENSOART0…	GT:AD:DP:GQ:PL	0/1:52,36:88:99:680,0,1302	0/0:92,0:92:99:0,276,2761	0/0:96,3:99:99:0,218,2805	0/0:84,0:84:99:0,253,2560	0/0:61,0:61:99:0,183,1833	0/0:52,0:52:99:0,156,1542
1	2972812	rs592379486	GCA_000298735.1:1:2972812:G:A	G	A	1109.53	AC=2;AF=0.125;AN=16;BaseQRankSum=4.95;ClippingRankSum=1.67;DP=436;FS=0;MLEAC=2;MLEAF=0.125;MQ=60;MQRankSum=-1.626;QD=10.18;ReadPosRankSum=1.875;SOR=0.711;ANN=A|missense_variant|MODERATE|SCLY|ENSOARG00000018940|transcript|ENSOART00000020622.1|protein_coding|13/14|c.1142C>T|p.Thr381Met|1142/1344|1142/1344|381/447||WARNING_TRANSCRIPT_NO_START_CODON,A|upstream_gene_variant|MODIFIER|ESPNL|ENSOARG00000…	GT:AD:DP:GQ:PL	0/1:43,22:65:99:468,0,1013	0/0:70,0:70:99:0,210,1987	0/0:64,4:68:81:0,81,1733	0/0:49,0:49:99:0,147,1417	0/0:56,0:56:99:0,168,1556	0/1:16,28:44:99:681,0,330
1	2974769	rs427205883	GCA_000298735.1:1:2974769:G:A	G	A	1959.53	AC=2;AF=0.125;AN=16;BaseQRankSum=8.853;ClippingRankSum=0.58;DP=901;FS=0;MLEAC=2;MLEAF=0.125;MQ=60;MQRankSum=0.74;QD=8.56;ReadPosRankSum=2.332;SOR=0.758;ANN=A|synonymous_variant|LOW|SCLY|ENSOARG00000018940|transcript|ENSOART00000020622.1|protein_coding|11/14|c.966C>T|p.Tyr322Tyr|966/1344|966/1344|322/447||WARNING_TRANSCRIPT_NO_START_CODON;CSQ=A|synonymous_variant|LOW|SCLY|ENSOARG00000018940|Transc…	GT:AD:DP:GQ:PL	0/1:87,48:135:99:1006,0,1855	0/0:116,0:116:99:0,348,3066	0/0:135,3:138:99:0,321,3433	0/0:132,0:132:99:0,396,3525	0/0:101,0:101:99:0,302,2699	0/1:50,44:94:99:993,0,1024
1	2977525	rs409228627	GCA_000298735.1:1:2977525:T:A	T	A	1719.53	AC=2;AF=0.125;AN=16;BaseQRankSum=1.604;ClippingRankSum=0.441;DP=751;FS=1.877;MLEAC=2;MLEAF=0.125;MQ=60;MQRankSum=0.222;QD=9;ReadPosRankSum=-1.277;SOR=0.439;ANN=A|synonymous_variant|LOW|SCLY|ENSOARG00000018940|transcript|ENSOART00000020622.1|protein_coding|9/14|c.891A>T|p.Thr297Thr|891/1344|891/1344|297/447||WARNING_TRANSCRIPT_NO_START_CODON;CSQ=A|synonymous_variant|LOW|SCLY|ENSOARG00000018940|Tra…	GT:AD:DP:GQ:PL	0/1:74,53:127:99:1191,0,1805	0/0:99,0:99:99:0,297,2849	0/0:117,8:125:99:0,147,3115	0/0:99,0:99:99:0,300,3001	0/0:66,0:66:99:0,198,1902	0/0:80,0:80:99:0,240,2265
1	2981585	rs587789318	GCA_000298735.1:1:2981585:GC:G	GC	G	281.01	AC=3;AF=0.188;AN=16;BaseQRankSum=0.252;ClippingRankSum=-0.53;DP=98;FS=9.423;MLEAC=3;MLEAF=0.188;MQ=60;MQRankSum=-0.467;QD=17.56;ReadPosRankSum=0.946;SOR=1.752;ANN=G|intron_variant|MODIFIER|SCLY|ENSOARG00000018940|transcript|ENSOART00000020622.1|protein_coding|8/13|c.887+2055delG||||||WARNING_TRANSCRIPT_NO_START_CODON;CSQ=-|intron_variant|MODIFIER|SCLY|ENSOARG00000018940|Transcript|ENSOART00000020…	GT:AD:DP:GQ:PL	0/0:13,0:13:39:0,39,394	0/0:13,0:13:39:0,39,401	0/0:7,0:7:21:0,21,216	0/0:22,0:22:66:0,66,691	1/1:0,8:8:24:260,24,0	0/1:3,3:6:78:79,0,78
1	2981633	*	GCA_000298735.1:1:2981633:C:G	C	G	469.05	AC=5;AF=0.313;AN=16;BaseQRankSum=2.571;ClippingRankSum=0;DP=82;FS=0;MLEAC=5;MLEAF=0.313;MQ=60;MQRankSum=-1.7;QD=10.66;ReadPosRankSum=-0.145;SOR=0.631;ANN=G|intron_variant|MODIFIER|SCLY|ENSOARG00000018940|transcript|ENSOART00000020622.1|protein_coding|8/13|c.887+2008G>C||||||WARNING_TRANSCRIPT_NO_START_CODON;CSQ=G|intron_variant|MODIFIER|SCLY|ENSOARG00000018940|Transcript|ENSOART00000020622|protei…	GT:AD:DP:GQ:PL	0/1:6,6:12:99:125,0,121	0/0:15,0:15:45:0,45,421	0/1:5,2:7:41:41,0,119	0/1:12,4:16:81:81,0,306	0/0:8,0:8:24:0,24,210	0/0:7,0:7:21:0,21,195
1	2982203	rs402120304	GCA_000298735.1:1:2982203:A:G	A	G	3359.77	AC=7;AF=0.438;AN=16;BaseQRankSum=-4.801;ClippingRankSum=-0.591;DP=129;FS=1.48;MLEAC=7;MLEAF=0.438;MQ=60;MQRankSum=1.525;QD=33.94;ReadPosRankSum=0.971;SOR=0.551;ANN=G|intron_variant|MODIFIER|SCLY|ENSOARG00000018940|transcript|ENSOART00000020622.1|protein_coding|8/13|c.887+1438T>C||||||WARNING_TRANSCRIPT_NO_START_CODON;CSQ=G|intron_variant|MODIFIER|SCLY|ENSOARG00000018940|Transcript|ENSOART00000020…	GT:AD:DP:GQ:PL	0/1:3,8:11:99:327,0,102	0/1:10,19:29:99:740,0,355	0/0:9,0:9:27:0,27,374	1/1:0,22:22:66:888,66,0	0/0:11,0:11:33:0,33,472	0/1:2,4:6:72:142,0,72
1	2982212	rs411384967	GCA_000298735.1:1:2982212:C:T	C	T	3399.79	AC=7;AF=0.438;AN=16;BaseQRankSum=4.212;ClippingRankSum=-0.395;DP=120;FS=2.4;MLEAC=7;MLEAF=0.438;MQ=60;MQRankSum=-0.858;QD=28.28;ReadPosRankSum=2.568;SOR=0.504;ANN=T|intron_variant|MODIFIER|SCLY|ENSOARG00000018940|transcript|ENSOART00000020622.1|protein_coding|8/13|c.887+1429G>A||||||WARNING_TRANSCRIPT_NO_START_CODON;CSQ=T|intron_variant|MODIFIER|SCLY|ENSOARG00000018940|Transcript|ENSOART000000206…	GT:AD:DP:GQ:PL	0/1:3,10:13:96:376,0,96	0/1:11,18:29:99:758,0,373	0/0:7,0:7:24:0,24,347	1/1:0,18:18:66:892,66,0	0/0:10,0:10:30:0,30,447	0/1:3,3:6:92:139,0,92
1	2983039	rs412036274	GCA_000298735.1:1:2983039:A:G	A	G	2682.32	AC=16;AF=1;AN=16;DP=107;FS=0;MLEAC=16;MLEAF=1;MQ=60.2;QD=25.07;SOR=0.872;ANN=G|intron_variant|MODIFIER|SCLY|ENSOARG00000018940|transcript|ENSOART00000020622.1|protein_coding|8/13|c.887+602T>C||||||WARNING_TRANSCRIPT_NO_START_CODON;CSQ=G|intron_variant|MODIFIER|SCLY|ENSOARG00000018940|Transcript|ENSOART00000020622|protein_coding||8/13||||||||rs412036274||-1|SNV|HGNC|HGNC:18161|YES||||ENSOARP000000…	GT:AD:DP:GQ:PL	1/1:0,15:15:44:369,44,0	1/1:0,23:23:68:576,68,0	1/1:0,11:11:33:272,33,0	1/1:0,18:18:54:476,54,0	1/1:0,10:10:29:228,29,0	1/1:0,6:6:18:156,18,0
1	2983085	rs424217917	GCA_000298735.1:1:2983085:A:C	A	C	926.81	AC=4;AF=0.25;AN=16;BaseQRankSum=-4.1;ClippingRankSum=0.331;DP=106;FS=6.34;MLEAC=4;MLEAF=0.25;MQ=60;MQRankSum=-1.129;QD=16.26;ReadPosRankSum=-1.557;SOR=1.304;ANN=C|intron_variant|MODIFIER|SCLY|ENSOARG00000018940|transcript|ENSOART00000020622.1|protein_coding|8/13|c.887+556T>G||||||WARNING_TRANSCRIPT_NO_START_CODON;CSQ=C|intron_variant|MODIFIER|SCLY|ENSOARG00000018940|Transcript|ENSOART00000020622|…	GT:AD:DP:GQ:PL	0/0:11,0:11:33:0,33,343	0/1:2,13:15:16:276,0,16	0/0:10,0:10:30:0,30,300	1/1:0,17:17:51:478,51,0	0/0:14,0:14:42:0,42,402	0/0:7,0:7:21:0,21,216
1	2983089	*	GCA_000298735.1:1:2983089:G:A	G	A	38.29	AC=1;AF=0.063;AN=16;BaseQRankSum=0.486;ClippingRankSum=0.337;DP=108;FS=2.375;MLEAC=1;MLEAF=0.063;MQ=60;MQRankSum=0.991;QD=5.47;ReadPosRankSum=0.486;SOR=1.036;ANN=A|intron_variant|MODIFIER|SCLY|ENSOARG00000018940|transcript|ENSOART00000020622.1|protein_coding|8/13|c.887+552C>T||||||WARNING_TRANSCRIPT_NO_START_CODON;CSQ=A|intron_variant|MODIFIER|SCLY|ENSOARG00000018940|Transcript|ENSOART00000020622…	GT:AD:DP:GQ:PL	0/0:11,0:11:33:0,33,335	0/0:16,0:16:48:0,48,667	0/0:10,0:10:30:0,30,300	0/0:18,0:18:54:0,54,790	0/0:14,0:14:42:0,42,396	0/0:7,0:7:21:0,21,215
1	2983511	rs406370663	GCA_000298735.1:1:2983511:T:A	T	A	1256.26	AC=5;AF=0.313;AN=16;BaseQRankSum=5.248;ClippingRankSum=-1.47;DP=107;FS=2.68;MLEAC=5;MLEAF=0.313;MQ=60;MQRankSum=-0.249;QD=23.26;ReadPosRankSum=1.33;SOR=0.434;ANN=A|intron_variant|MODIFIER|SCLY|ENSOARG00000018940|transcript|ENSOART00000020622.1|protein_coding|8/13|c.887+130A>T||||||WARNING_TRANSCRIPT_NO_START_CODON;CSQ=A|intron_variant|MODIFIER|SCLY|ENSOARG00000018940|Transcript|ENSOART00000020622…	GT:AD:DP:GQ:PL	0/0:14,1:15:13:0,13,398	0/1:9,14:23:99:368,0,190	0/0:11,0:11:33:0,33,327	1/1:0,15:15:45:468,45,0	0/0:6,0:6:18:0,18,178	0/0:7,0:7:21:0,21,196
1	2983541	rs419520334	GCA_000298735.1:1:2983541:G:A	G	A	329.88	AC=3;AF=0.188;AN=16;BaseQRankSum=4.856;ClippingRankSum=-1.661;DP=116;FS=1.017;MLEAC=3;MLEAF=0.188;MQ=60;MQRankSum=0.164;QD=8.68;ReadPosRankSum=1.125;SOR=0.838;ANN=A|intron_variant|MODIFIER|SCLY|ENSOARG00000018940|transcript|ENSOART00000020622.1|protein_coding|8/13|c.887+100C>T||||||WARNING_TRANSCRIPT_NO_START_CODON;CSQ=A|intron_variant|MODIFIER|SCLY|ENSOARG00000018940|Transcript|ENSOART0000002062…	GT:AD:DP:GQ:PL	0/1:10,8:18:99:190,0,213	0/0:26,0:26:78:0,78,674	0/0:11,0:11:33:0,33,290	0/0:14,0:14:42:0,42,370	0/0:7,0:7:21:0,21,261	0/1:6,3:9:64:64,0,122
1	2983571	rs410352445	GCA_000298735.1:1:2983571:G:A	G	A	1136.97	AC=5;AF=0.313;AN=16;BaseQRankSum=3.57;ClippingRankSum=-1.05;DP=95;FS=3.974;MLEAC=5;MLEAF=0.313;MQ=60;MQRankSum=0.497;QD=23.2;ReadPosRankSum=1.723;SOR=0.379;ANN=A|intron_variant|MODIFIER|SCLY|ENSOARG00000018940|transcript|ENSOART00000020622.1|protein_coding|8/13|c.887+70C>T||||||WARNING_TRANSCRIPT_NO_START_CODON;CSQ=A|intron_variant|MODIFIER|SCLY|ENSOARG00000018940|Transcript|ENSOART00000020622|pr…	GT:AD:DP:GQ:PL	0/0:12,0:12:36:0,36,379	0/1:6,13:19:99:329,0,108	0/0:9,0:9:27:0,27,222	1/1:0,13:13:39:366,39,0	0/0:6,0:6:21:0,21,261	0/0:10,0:10:30:0,30,339
1	2983579	rs419380351	GCA_000298735.1:1:2983579:T:C	T	C	3240.32	AC=16;AF=1;AN=16;DP=83;FS=0;MLEAC=16;MLEAF=1;MQ=60;QD=29.42;SOR=1.725;ANN=C|intron_variant|MODIFIER|SCLY|ENSOARG00000018940|transcript|ENSOART00000020622.1|protein_coding|8/13|c.887+62A>G||||||WARNING_TRANSCRIPT_NO_START_CODON;CSQ=C|intron_variant|MODIFIER|SCLY|ENSOARG00000018940|Transcript|ENSOART00000020622|protein_coding||8/13||||||||rs419380351||-1|SNV|HGNC|HGNC:18161|YES||||ENSOARP0000002034…	GT:AD:DP:GQ:PL	1/1:0,10:10:30:335,30,0	1/1:0,19:19:57:728,57,0	1/1:0,8:8:24:206,24,0	1/1:0,12:12:39:562,39,0	1/1:0,6:6:21:239,21,0	1/1:0,8:8:24:266,24,0
1	2983580	rs399988434	GCA_000298735.1:1:2983580:G:A	G	A	230.91	AC=3;AF=0.188;AN=16;BaseQRankSum=1.458;ClippingRankSum=-1.319;DP=85;FS=4.907;MLEAC=3;MLEAF=0.188;MQ=60;MQRankSum=-1.533;QD=9.24;ReadPosRankSum=-0.246;SOR=1.566;ANN=A|intron_variant|MODIFIER|SCLY|ENSOARG00000018940|transcript|ENSOART00000020622.1|protein_coding|8/13|c.887+61C>T||||||WARNING_TRANSCRIPT_NO_START_CODON;CSQ=A|intron_variant|MODIFIER|SCLY|ENSOARG00000018940|Transcript|ENSOART0000002062…	GT:AD:DP:GQ:PL	0/1:7,4:11:86:86,0,170	0/0:19,0:19:57:0,57,748	0/0:8,0:8:24:0,24,220	0/0:13,0:13:39:0,39,524	0/0:6,0:6:18:0,18,204	0/1:4,4:8:84:89,0,84
1	2983594	rs413307951	GCA_000298735.1:1:2983594:A:G	A	G	760.1	AC=5;AF=0.313;AN=16;BaseQRankSum=-3.626;ClippingRankSum=-0.128;DP=78;FS=11.026;MLEAC=5;MLEAF=0.313;MQ=60;MQRankSum=-0.436;QD=19;ReadPosRankSum=0.631;SOR=0.148;ANN=G|intron_variant|MODIFIER|SCLY|ENSOARG00000018940|transcript|ENSOART00000020622.1|protein_coding|8/13|c.887+47T>C||||||WARNING_TRANSCRIPT_NO_START_CODON;CSQ=G|intron_variant|MODIFIER|SCLY|ENSOARG00000018940|Transcript|ENSOART00000020622…	GT:AD:DP:GQ:PL	0/0:11,0:11:36:0,36,375	0/1:5,11:16:99:241,0,100	0/0:9,0:9:27:0,27,276	1/1:0,10:10:30:286,30,0	0/0:6,0:6:18:0,18,191	0/0:6,0:6:21:0,21,207
1	2983657	rs422363555	GCA_000298735.1:1:2983657:T:G	T	G	9124.91	AC=5;AF=0.313;AN=16;BaseQRankSum=-14.307;ClippingRankSum=-0.73;DP=925;FS=6.203;MLEAC=5;MLEAF=0.313;MQ=60;MQRankSum=0.466;QD=30.52;ReadPosRankSum=3.071;SOR=0.386;ANN=G|synonymous_variant|LOW|SCLY|ENSOARG00000018940|transcript|ENSOART00000020622.1|protein_coding|8/14|c.871A>C|p.Arg291Arg|871/1344|871/1344|291/447||WARNING_TRANSCRIPT_NO_START_CODON;CSQ=G|synonymous_variant|LOW|SCLY|ENSOARG0000001894…	GT:AD:DP:GQ:PL	0/0:154,0:154:99:0,467,7559	0/1:82,55:137:99:2027,0,3628	0/0:153,0:153:99:0,479,8024	1/1:0,99:99:99:4421,298,0	0/0:93,1:94:99:0,244,4219	0/0:112,0:112:99:0,352,5981
1	2983658	rs398862915	GCA_000298735.1:1:2983658:T:C	T	C	9124.91	AC=5;AF=0.313;AN=16;BaseQRankSum=-0.469;ClippingRankSum=0.471;DP=925;FS=6.203;MLEAC=5;MLEAF=0.313;MQ=60;MQRankSum=-0.369;QD=30.72;ReadPosRankSum=4.41;SOR=0.39;ANN=C|synonymous_variant|LOW|SCLY|ENSOARG00000018940|transcript|ENSOART00000020622.1|protein_coding|8/14|c.870A>G|p.Glu290Glu|870/1344|870/1344|290/447||WARNING_TRANSCRIPT_NO_START_CODON;CSQ=C|synonymous_variant|LOW|SCLY|ENSOARG00000018940|…	GT:AD:DP:GQ:PL	0/0:153,0:153:99:0,476,7646	0/1:80,55:135:99:2027,0,3628	0/0:156,0:156:99:0,479,8024	1/1:0,99:99:99:4421,298,0	0/0:93,1:94:99:0,247,4264	0/0:113,0:113:99:0,352,5981
1	2983667	*	GCA_000298735.1:1:2983667:G:T	G	T	5104.83	AC=3;AF=0.188;AN=16;BaseQRankSum=11.332;ClippingRankSum=-1.193;DP=1051;FS=1.592;MLEAC=3;MLEAF=0.188;MQ=60;MQRankSum=-1.159;QD=19.63;ReadPosRankSum=2.87;SOR=0.932;ANN=T|synonymous_variant|LOW|SCLY|ENSOARG00000018940|transcript|ENSOART00000020622.1|protein_coding|8/14|c.861C>A|p.Gly287Gly|861/1344|861/1344|287/447||WARNING_TRANSCRIPT_NO_START_CODON;CSQ=T|synonymous_variant|LOW|SCLY|ENSOARG000000189…	GT:AD:DP:GQ:PL	0/1:106,62:168:99:1363,0,2292	0/0:143,1:144:99:0,420,4759	0/0:160,9:169:99:0,224,4010	0/0:139,0:139:99:0,417,5480	1/1:1,91:92:99:3791,243,0	0/0:137,0:137:99:0,407,3588
1	2983688	*	GCA_000298735.1:1:2983688:C:T	C	T	2606.51	AC=2;AF=0.125;AN=16;BaseQRankSum=-2.48;ClippingRankSum=0.513;DP=1037;FS=2.174;MLEAC=2;MLEAF=0.125;MQ=60;MQRankSum=-0.657;QD=28.03;ReadPosRankSum=-1.668;SOR=0.987;ANN=T|synonymous_variant|LOW|SCLY|ENSOARG00000018940|transcript|ENSOART00000020622.1|protein_coding|8/14|c.840G>A|p.Leu280Leu|840/1344|840/1344|280/447||WARNING_TRANSCRIPT_NO_START_CODON;CSQ=T|synonymous_variant|LOW|SCLY|ENSOARG000000189…	GT:AD:DP:GQ:PL	0/0:171,0:171:99:0,517,6829	0/0:119,0:119:99:0,367,5602	0/0:164,0:164:99:0,502,7755	0/0:145,0:145:99:0,445,6618	1/1:1,92:93:99:2652,234,0	0/0:138,0:138:99:0,415,6495
1	2983700	rs159741217	GCA_000298735.1:1:2983700:T:C	T	C	8232.91	AC=5;AF=0.313;AN=16;BaseQRankSum=3.02;ClippingRankSum=-0.606;DP=1013;FS=1.988;MLEAC=5;MLEAF=0.313;MQ=60;MQRankSum=1.886;QD=23.26;ReadPosRankSum=1.817;SOR=0.487;ANN=C|synonymous_variant|LOW|SCLY|ENSOARG00000018940|transcript|ENSOART00000020622.1|protein_coding|8/14|c.828A>G|p.Glu276Glu|828/1344|828/1344|276/447||WARNING_TRANSCRIPT_NO_START_CODON;CSQ=C|synonymous_variant|LOW|SCLY|ENSOARG00000018940…	GT:AD:DP:GQ:PL	0/0:162,0:162:99:0,486,4794	0/1:65,51:116:99:1176,0,1588	0/0:162,0:162:99:0,487,4904	1/1:0,141:141:99:4269,424,0	0/0:91,1:92:99:0,261,4066	0/0:137,0:137:99:0,411,4000
1	2984864	*	GCA_000298735.1:1:2984864:C:T	C	T	641.27	AC=1;AF=0.063;AN=16;BaseQRankSum=7.631;ClippingRankSum=-0.287;DP=591;FS=0;MLEAC=1;MLEAF=0.063;MQ=60;MQRankSum=1.163;QD=7.82;ReadPosRankSum=-0.964;SOR=0.825;ANN=T|missense_variant|MODERATE|SCLY|ENSOARG00000018940|transcript|ENSOART00000020622.1|protein_coding|7/14|c.736G>A|p.Val246Met|736/1344|736/1344|246/447||WARNING_TRANSCRIPT_NO_START_CODON;CSQ=T|missense_variant|MODERATE|SCLY|ENSOARG000000189…	GT:AD:DP:GQ:PL	0/0:79,0:79:99:0,235,1956	0/0:77,0:77:99:0,229,1948	0/0:111,0:111:99:0,332,2820	0/1:51,31:82:99:675,0,1068	0/0:50,0:50:99:0,149,1258	0/0:63,0:63:99:0,188,1572
1	2984893	*	GCA_000298735.1:1:2984893:C:G	C	G	14976.3	AC=16;AF=1;AN=16;DP=346;FS=0;MLEAC=16;MLEAF=1;MQ=60;QD=25.47;SOR=2.268;ANN=G|splice_acceptor_variant&splice_region_variant&intron_variant|HIGH|SCLY|ENSOARG00000018940|transcript|ENSOART00000020622.1|protein_coding|6/13|c.709-2G>C||||||WARNING_TRANSCRIPT_NO_START_CODON;LOF=(SCLY|ENSOARG00000018940|1|1,00);CSQ=G|coding_sequence_variant|MODIFIER|SCLY|ENSOARG00000018940|Transcript|ENSOART00000020622|…	GT:AD:DP:GQ:PL	1/1:0,65:65:99:2860,196,0	1/1:0,45:45:99:1979,135,0	1/1:0,75:75:99:3271,226,0	1/1:0,39:39:99:1725,117,0	1/1:0,28:28:84:1248,84,0	1/1:0,34:34:99:1474,102,0
1	2984894	*	GCA_000298735.1:1:2984894:G:C	G	C	14976.3	AC=16;AF=1;AN=16;DP=346;FS=0;MLEAC=16;MLEAF=1;MQ=60;QD=31.19;SOR=2.268;ANN=C|splice_region_variant&intron_variant|LOW|SCLY|ENSOARG00000018940|transcript|ENSOART00000020622.1|protein_coding|6/13|c.708+3C>G||||||WARNING_TRANSCRIPT_NO_START_CODON;CSQ=C|coding_sequence_variant|MODIFIER|SCLY|ENSOARG00000018940|Transcript|ENSOART00000020622|protein_coding||6/13||||||||||-1|SNV|HGNC|HGNC:18161|YES||||EN…	GT:AD:DP:GQ:PL	1/1:0,65:65:99:2860,196,0	1/1:0,45:45:99:1979,135,0	1/1:0,75:75:99:3271,226,0	1/1:0,39:39:99:1725,117,0	1/1:0,28:28:84:1248,84,0	1/1:0,34:34:99:1474,102,0
1	2988599	*	GCA_000298735.1:1:2988599:G:A	G	A	4538.85	AC=3;AF=0.188;AN=16;BaseQRankSum=-2.189;ClippingRankSum=-0.426;DP=878;FS=0.635;MLEAC=3;MLEAF=0.188;MQ=60;MQRankSum=0.038;QD=12.93;ReadPosRankSum=1.48;SOR=0.794;ANN=A|synonymous_variant|LOW|SCLY|ENSOARG00000018940|transcript|ENSOART00000020622.1|protein_coding|4/14|c.405C>T|p.His135His|405/1344|405/1344|135/447||WARNING_TRANSCRIPT_NO_START_CODON;CSQ=A|synonymous_variant|LOW|SCLY|ENSOARG00000018940…	GT:AD:DP:GQ:PL	0/1:76,33:109:99:621,0,2029	0/1:60,67:127:99:1574,0,1401	0/1:17,95:112:99:2387,0,166	0/0:148,0:148:99:0,443,4477	0/0:93,1:94:99:0,253,2784	0/0:84,0:84:99:0,252,2543
1	2988692	rs159741204	GCA_000298735.1:1:2988692:C:T	C	T	7212.91	AC=5;AF=0.313;AN=16;BaseQRankSum=-4.127;ClippingRankSum=0.332;DP=889;FS=0.599;MLEAC=5;MLEAF=0.313;MQ=60;MQRankSum=0.508;QD=22.68;ReadPosRankSum=4.546;SOR=0.616;ANN=T|synonymous_variant|LOW|SCLY|ENSOARG00000018940|transcript|ENSOART00000020622.1|protein_coding|4/14|c.312G>A|p.Val104Val|312/1344|312/1344|104/447||WARNING_TRANSCRIPT_NO_START_CODON;CSQ=T|synonymous_variant|LOW|SCLY|ENSOARG00000018940…	GT:AD:DP:GQ:PL	0/0:137,0:137:99:0,411,4198	0/1:66,48:114:99:1067,0,1661	0/0:145,0:145:99:0,436,4436	1/1:0,123:123:99:3745,369,0	0/0:88,0:88:99:0,264,2716	0/0:90,0:90:99:0,270,2677
1	2998208	rs161786652	GCA_000298735.1:1:2998208:G:A	G	A	5308.33	AC=6;AF=0.375;AN=16;BaseQRankSum=4.518;ClippingRankSum=1.301;DP=466;FS=0.88;MLEAC=6;MLEAF=0.375;MQ=60;MQRankSum=0.12;QD=17.69;ReadPosRankSum=2.464;SOR=0.51;ANN=A|synonymous_variant|LOW|SCLY|ENSOARG00000018940|transcript|ENSOART00000020622.1|protein_coding|2/14|c.117C>T|p.Pro39Pro|117/1344|117/1344|39/447||WARNING_TRANSCRIPT_NO_START_CODON;CSQ=A|synonymous_variant|LOW|SCLY|ENSOARG00000018940|Trans…	GT:AD:DP:GQ:PL	0/1:48,21:69:99:404,0,1176	1/1:0,74:74:99:2195,222,0	0/1:7,54:61:19:1474,0,19	0/1:24,34:58:99:858,0,555	0/0:46,0:46:99:0,138,1376	0/0:48,0:48:99:0,144,1447
1	3009141	rs159741118	GCA_000298735.1:1:3009141:C:T	C	T	615.87	AC=3;AF=0.188;AN=16;BaseQRankSum=1.449;ClippingRankSum=-0.315;DP=170;FS=14.234;MLEAC=3;MLEAF=0.188;MQ=60;MQRankSum=1.594;QD=6.22;ReadPosRankSum=-0.508;SOR=0.128;ANN=T|downstream_gene_variant|MODIFIER|ENSOARG00000018948|ENSOARG00000018948|transcript|ENSOART00000020633.1|protein_coding||c.*4048G>A|||||4048|,T|intergenic_region|MODIFIER|SCLY-ENSOARG00000018948|ENSOARG00000018940-ENSOARG00000018948|i…	GT:AD:DP:GQ:PL	0/1:3,5:8:70:131,0,70	0/1:63,22:85:99:422,0,1569	0/1:2,4:6:32:106,0,32	0/0:18,0:18:54:0,54,553	0/0:8,0:8:24:0,24,231	0/0:18,0:18:54:0,54,524
1	3009296	rs419643793	GCA_000298735.1:1:3009296:T:C	T	C	1060.79	AC=4;AF=0.25;AN=16;BaseQRankSum=-3.274;ClippingRankSum=0.105;DP=192;FS=2.038;MLEAC=4;MLEAF=0.25;MQ=60;MQRankSum=-0.972;QD=8.55;ReadPosRankSum=-0.351;SOR=0.521;ANN=C|downstream_gene_variant|MODIFIER|ENSOARG00000018948|ENSOARG00000018948|transcript|ENSOART00000020633.1|protein_coding||c.*3893A>G|||||3893|,C|intergenic_region|MODIFIER|SCLY-ENSOARG00000018948|ENSOARG00000018940-ENSOARG00000018948|int…	GT:AD:DP:GQ:PL	0/1:3,10:13:50:224,0,50	0/1:67,34:101:99:587,0,1711	1/1:0,10:10:30:301,30,0	0/0:17,0:17:51:0,51,519	0/0:7,0:7:21:0,21,210	0/0:16,0:16:48:0,48,469
1	3010103	rs592106683	GCA_000298735.1:1:3010103:G:A	G	A	1151.82	AC=2;AF=0.125;AN=16;BaseQRankSum=-1.996;ClippingRankSum=0.986;DP=465;FS=0.87;MLEAC=2;MLEAF=0.125;MQ=60;MQRankSum=-0.559;QD=13.09;ReadPosRankSum=-0.456;SOR=0.625;ANN=A|downstream_gene_variant|MODIFIER|ENSOARG00000018948|ENSOARG00000018948|transcript|ENSOART00000020633.1|protein_coding||c.*3086C>T|||||3086|,A|intergenic_region|MODIFIER|SCLY-ENSOARG00000018948|ENSOARG00000018940-ENSOARG00000018948|i…	GT:AD:DP:GQ:PL	0/0:28,0:28:84:0,84,875	0/0:232,0:232:99:0,693,6975	0/0:43,0:43:99:0,129,1308	0/1:23,25:48:99:645,0,593	0/0:15,0:15:43:0,43,403	0/0:35,0:35:99:0,105,1071
1	3010387	rs159741099	GCA_000298735.1:1:3010387:A:G	A	G	4058.72	AC=4;AF=0.25;AN=16;BaseQRankSum=-5.009;ClippingRankSum=-1.087;DP=539;FS=0;MLEAC=4;MLEAF=0.25;MQ=60;MQRankSum=-0.23;QD=12.23;ReadPosRankSum=-0.634;SOR=0.694;ANN=G|downstream_gene_variant|MODIFIER|ENSOARG00000018948|ENSOARG00000018948|transcript|ENSOART00000020633.1|protein_coding||c.*2802T>C|||||2802|,G|intergenic_region|MODIFIER|SCLY-ENSOARG00000018948|ENSOARG00000018940-ENSOARG00000018948|interg…	GT:AD:DP:GQ:PL	0/1:15,27:42:99:638,0,320	0/1:144,99:243:99:2199,0,3656	1/1:1,45:46:99:1273,107,0	0/0:63,0:63:99:0,189,1899	0/0:14,0:14:42:0,42,386	0/0:46,0:46:99:0,138,1379
1	3010517	rs588457410	GCA_000298735.1:1:3010517:G:A	G	A	4790.72	AC=4;AF=0.25;AN=16;BaseQRankSum=7.597;ClippingRankSum=0.416;DP=619;FS=0.561;MLEAC=4;MLEAF=0.25;MQ=60;MQRankSum=-1.983;QD=12.91;ReadPosRankSum=3.415;SOR=0.781;ANN=A|downstream_gene_variant|MODIFIER|ENSOARG00000018948|ENSOARG00000018948|transcript|ENSOART00000020633.1|protein_coding||c.*2672C>T|||||2672|,A|intergenic_region|MODIFIER|SCLY-ENSOARG00000018948|ENSOARG00000018940-ENSOARG00000018948|inte…	GT:AD:DP:GQ:PL	0/1:19,12:31:99:269,0,450	0/1:150,132:282:99:3042,0,3166	1/1:3,55:58:97:1531,97,0	0/0:61,0:61:99:0,183,2043	0/0:21,0:21:63:0,63,551	0/0:67,0:67:99:0,201,1839
1	3010518	rs425146415	GCA_000298735.1:1:3010518:C:A	C	A	1086.53	AC=2;AF=0.125;AN=16;BaseQRankSum=8.338;ClippingRankSum=-0.126;DP=614;FS=0;MLEAC=2;MLEAF=0.125;MQ=60;MQRankSum=0.663;QD=9.7;ReadPosRankSum=0.866;SOR=0.625;ANN=A|downstream_gene_variant|MODIFIER|ENSOARG00000018948|ENSOARG00000018948|transcript|ENSOART00000020633.1|protein_coding||c.*2671G>T|||||2671|,A|intergenic_region|MODIFIER|SCLY-ENSOARG00000018948|ENSOARG00000018940-ENSOARG00000018948|intergen…	GT:AD:DP:GQ:PL	0/0:31,0:31:93:0,93,1019	0/0:283,0:283:99:0,849,9973	0/0:60,0:60:99:0,181,2591	0/1:36,21:57:99:445,0,820	0/0:21,0:21:63:0,63,565	0/0:65,1:66:99:0,187,1685
1	3010550	rs193634709	GCA_000298735.1:1:3010550:G:A	G	A	513.27	AC=1;AF=0.063;AN=16;BaseQRankSum=-0.774;ClippingRankSum=-0.168;DP=572;FS=0;MLEAC=1;MLEAF=0.063;MQ=60;MQRankSum=0.971;QD=8.7;ReadPosRankSum=1.787;SOR=0.718;ANN=A|downstream_gene_variant|MODIFIER|ENSOARG00000018948|ENSOARG00000018948|transcript|ENSOART00000020633.1|protein_coding||c.*2639C>T|||||2639|,A|intergenic_region|MODIFIER|SCLY-ENSOARG00000018948|ENSOARG00000018940-ENSOARG00000018948|interge…	GT:AD:DP:GQ:PL	0/0:34,0:34:99:0,102,1269	0/0:272,0:272:99:0,817,9431	0/0:59,0:59:99:0,184,2355	0/0:54,0:54:99:0,162,1610	0/0:19,0:19:57:0,57,581	0/1:35,24:59:99:547,0,860
1	3010575	rs418027548	GCA_000298735.1:1:3010575:C:T	C	T	4549.72	AC=4;AF=0.25;AN=16;BaseQRankSum=-3.191;ClippingRankSum=-0.121;DP=509;FS=0;MLEAC=4;MLEAF=0.25;MQ=60;MQRankSum=-1.428;QD=14.4;ReadPosRankSum=2.536;SOR=0.723;ANN=T|downstream_gene_variant|MODIFIER|ENSOARG00000018948|ENSOARG00000018948|transcript|ENSOART00000020633.1|protein_coding||c.*2614G>A|||||2614|,T|intergenic_region|MODIFIER|SCLY-ENSOARG00000018948|ENSOARG00000018940-ENSOARG00000018948|interge…	GT:AD:DP:GQ:PL	0/1:5,19:24:80:508,0,80	0/1:129,111:240:99:2580,0,3180	1/1:1,51:52:99:1513,126,0	0/0:48,0:48:99:0,144,1496	0/0:16,0:16:48:0,48,501	0/0:56,0:56:99:0,168,1979
1	3010602	rs427280294	GCA_000298735.1:1:3010602:T:C	T	C	5716.73	AC=4;AF=0.25;AN=16;BaseQRankSum=-0.517;ClippingRankSum=0.121;DP=499;FS=12.082;MLEAC=4;MLEAF=0.25;MQ=60;MQRankSum=-0.138;QD=17.54;ReadPosRankSum=0.183;SOR=0.471;ANN=C|downstream_gene_variant|MODIFIER|ENSOARG00000018948|ENSOARG00000018948|transcript|ENSOART00000020633.1|protein_coding||c.*2587A>G|||||2587|,C|intergenic_region|MODIFIER|SCLY-ENSOARG00000018948|ENSOARG00000018940-ENSOARG00000018948|in…	GT:AD:DP:GQ:PL	0/1:5,18:23:85:471,0,85	0/1:100,135:235:99:3366,0,2338	1/1:1,65:66:99:1931,168,0	0/0:52,0:52:99:0,156,1596	0/0:12,0:12:36:0,36,352	0/0:42,0:42:99:0,126,1246
1	3010628	rs403533075	GCA_000298735.1:1:3010628:T:C	T	C	5286.72	AC=4;AF=0.25;AN=16;BaseQRankSum=-12.901;ClippingRankSum=-0.096;DP=620;FS=0.538;MLEAC=4;MLEAF=0.25;MQ=60;MQRankSum=1.41;QD=13.7;ReadPosRankSum=3.791;SOR=0.742;ANN=C|downstream_gene_variant|MODIFIER|ENSOARG00000018948|ENSOARG00000018948|transcript|ENSOART00000020633.1|protein_coding||c.*2561A>G|||||2561|,C|intergenic_region|MODIFIER|SCLY-ENSOARG00000018948|ENSOARG00000018940-ENSOARG00000018948|inte…	GT:AD:DP:GQ:PL	0/1:8,25:33:99:557,0,143	0/1:140,142:282:99:2941,0,3409	1/1:1,69:70:99:1840,178,0	0/0:70,0:70:99:0,210,2159	0/0:17,0:17:51:0,51,512	0/0:54,0:54:99:0,162,1593
1	3010656	rs416820487	GCA_000298735.1:1:3010656:T:C	T	C	349.27	AC=1;AF=0.063;AN=16;BaseQRankSum=1.888;ClippingRankSum=0.122;DP=615;FS=1.812;MLEAC=1;MLEAF=0.063;MQ=60;MQRankSum=0.545;QD=9.44;ReadPosRankSum=0.317;SOR=0.757;ANN=C|downstream_gene_variant|MODIFIER|ENSOARG00000018948|ENSOARG00000018948|transcript|ENSOART00000020633.1|protein_coding||c.*2533A>G|||||2533|,C|intergenic_region|MODIFIER|SCLY-ENSOARG00000018948|ENSOARG00000018940-ENSOARG00000018948|inte…	GT:AD:DP:GQ:PL	0/1:21,16:37:99:383,0,506	0/0:290,0:290:99:0,870,8646	0/0:63,2:65:99:0,135,1801	0/0:61,0:61:99:0,182,1758	0/0:18,0:18:54:0,54,545	0/0:58,0:58:99:0,174,1707
1	3010792	rs429849175	GCA_000298735.1:1:3010792:G:A	G	A	4923.72	AC=4;AF=0.25;AN=16;BaseQRankSum=12.196;ClippingRankSum=0.389;DP=590;FS=0.543;MLEAC=4;MLEAF=0.25;MQ=60;MQRankSum=-1.461;QD=13.24;ReadPosRankSum=3.551;SOR=0.662;ANN=A|downstream_gene_variant|MODIFIER|ENSOARG00000018948|ENSOARG00000018948|transcript|ENSOART00000020633.1|protein_coding||c.*2397C>T|||||2397|,A|intergenic_region|MODIFIER|SCLY-ENSOARG00000018948|ENSOARG00000018940-ENSOARG00000018948|int…	GT:AD:DP:GQ:PL	0/1:13,24:37:99:618,0,249	0/1:153,130:283:99:3006,0,3143	1/1:2,47:49:98:1351,98,0	0/0:57,0:57:99:0,171,1562	0/0:17,0:17:51:0,51,449	0/0:55,0:55:99:0,165,1457
1	3010945	rs406525183	GCA_000298735.1:1:3010945:T:C	T	C	5103.72	AC=4;AF=0.25;AN=16;BaseQRankSum=-0.48;ClippingRankSum=-0.37;DP=474;FS=0.583;MLEAC=4;MLEAF=0.25;MQ=60;MQRankSum=1.576;QD=17.97;ReadPosRankSum=3.081;SOR=0.627;ANN=C|downstream_gene_variant|MODIFIER|ENSOARG00000018948|ENSOARG00000018948|transcript|ENSOART00000020633.1|protein_coding||c.*2244A>G|||||2244|,C|intergenic_region|MODIFIER|SCLY-ENSOARG00000018948|ENSOARG00000018940-ENSOARG00000018948|inter…	GT:AD:DP:GQ:PL	0/1:10,16:26:99:540,0,322	0/1:124,92:216:99:3015,0,4264	1/1:1,41:42:87:1600,87,0	0/0:40,0:40:99:0,120,1528	0/0:18,0:18:54:0,54,619	0/0:48,0:48:99:0,144,1906
1	3010967	rs415516574	GCA_000298735.1:1:3010967:C:A	C	A	5586.72	AC=4;AF=0.25;AN=16;BaseQRankSum=-2.451;ClippingRankSum=1.232;DP=488;FS=1.201;MLEAC=4;MLEAF=0.25;MQ=60;MQRankSum=0.104;QD=18.14;ReadPosRankSum=-0.077;SOR=0.549;ANN=A|downstream_gene_variant|MODIFIER|ENSOARG00000018948|ENSOARG00000018948|transcript|ENSOART00000020633.1|protein_coding||c.*2222G>T|||||2222|,A|intergenic_region|MODIFIER|SCLY-ENSOARG00000018948|ENSOARG00000018940-ENSOARG00000018948|int…	GT:AD:DP:GQ:PL	0/1:11,18:29:99:617,0,368	0/1:133,100:233:99:3289,0,4691	1/1:1,43:44:99:1732,99,0	0/0:40,0:40:99:0,129,1657	0/0:18,0:18:57:0,57,692	0/0:46,0:46:99:0,144,1943
1	3011021	rs428935018	GCA_000298735.1:1:3011021:C:A	C	A	12042.3	AC=10;AF=0.625;AN=16;BaseQRankSum=-4.008;ClippingRankSum=0.071;DP=507;FS=1.583;MLEAC=10;MLEAF=0.625;MQ=60;MQRankSum=1.002;QD=26.52;ReadPosRankSum=0.699;SOR=0.5;ANN=A|downstream_gene_variant|MODIFIER|ENSOARG00000018948|ENSOARG00000018948|transcript|ENSOART00000020633.1|protein_coding||c.*2168G>T|||||2168|,A|intergenic_region|MODIFIER|SCLY-ENSOARG00000018948|ENSOARG00000018940-ENSOARG00000018948|in…	GT:AD:DP:GQ:PL	0/1:10,26:36:99:653,0,187	1/1:0,245:245:99:7040,734,0	1/1:0,47:47:99:1380,141,0	1/1:0,38:38:99:1104,114,0	0/0:18,0:18:54:0,54,527	0/1:18,16:34:99:357,0,422
1	3011164	rs409473251	GCA_000298735.1:1:3011164:T:G	T	G	2388.78	AC=4;AF=0.25;AN=16;BaseQRankSum=-8.674;ClippingRankSum=-0.05;DP=371;FS=7.715;MLEAC=4;MLEAF=0.25;MQ=60;MQRankSum=0.405;QD=10.3;ReadPosRankSum=2.581;SOR=1.084;ANN=G|downstream_gene_variant|MODIFIER|ENSOARG00000018948|ENSOARG00000018948|transcript|ENSOART00000020633.1|protein_coding||c.*2025A>C|||||2025|,G|intergenic_region|MODIFIER|SCLY-ENSOARG00000018948|ENSOARG00000018940-ENSOARG00000018948|inter…	GT:AD:DP:GQ:PL	0/1:8,13:21:99:252,0,168	0/1:93,89:182:99:1602,0,2293	1/1:1,26:27:47:586,47,0	0/0:31,0:31:93:0,93,943	0/0:6,0:6:18:0,18,170	0/0:27,0:27:81:0,81,775
1	3011271	rs419596681	GCA_000298735.1:1:3011271:G:A	G	A	2983.73	AC=4;AF=0.25;AN=16;BaseQRankSum=1.476;ClippingRankSum=1.684;DP=347;FS=8.633;MLEAC=4;MLEAF=0.25;MQ=60;MQRankSum=0.593;QD=13.44;ReadPosRankSum=1.877;SOR=1.15;ANN=A|downstream_gene_variant|MODIFIER|ENSOARG00000018948|ENSOARG00000018948|transcript|ENSOART00000020633.1|protein_coding||c.*1918C>T|||||1918|,A|intergenic_region|MODIFIER|SCLY-ENSOARG00000018948|ENSOARG00000018940-ENSOARG00000018948|interg…	GT:AD:DP:GQ:PL	0/1:8,11:19:99:285,0,188	0/1:91,82:173:99:1929,0,2225	1/1:1,28:29:56:821,56,0	0/0:34,0:34:99:0,102,1038	0/0:11,0:11:33:0,33,311	0/0:24,0:24:72:0,72,716
1	3011320	rs400116863	GCA_000298735.1:1:3011320:G:T	G	T	3766.85	AC=3;AF=0.188;AN=16;BaseQRankSum=-1.391;ClippingRankSum=0.58;DP=434;FS=3.431;MLEAC=3;MLEAF=0.188;MQ=60;MQRankSum=1.189;QD=12.43;ReadPosRankSum=1.588;SOR=0.476;ANN=T|downstream_gene_variant|MODIFIER|ENSOARG00000018948|ENSOARG00000018948|transcript|ENSOART00000020633.1|protein_coding||c.*1869C>A|||||1869|,T|intergenic_region|MODIFIER|SCLY-ENSOARG00000018948|ENSOARG00000018940-ENSOARG00000018948|int…	GT:AD:DP:GQ:PL	0/0:32,0:32:99:0,99,1324	0/1:108,106:214:99:2517,0,4176	0/0:34,0:34:99:0,108,1495	0/1:18,26:44:99:678,0,413	0/0:15,0:15:45:0,45,461	0/0:31,0:31:93:0,93,944
1	3011329	rs159741075	GCA_000298735.1:1:3011329:G:A	G	A	4226.74	AC=4;AF=0.25;AN=16;BaseQRankSum=5.365;ClippingRankSum=1.042;DP=459;FS=2.609;MLEAC=4;MLEAF=0.25;MQ=60;MQRankSum=1.138;QD=14.43;ReadPosRankSum=-0.685;SOR=0.914;ANN=A|downstream_gene_variant|MODIFIER|ENSOARG00000018948|ENSOARG00000018948|transcript|ENSOART00000020633.1|protein_coding||c.*1860C>T|||||1860|,A|intergenic_region|MODIFIER|SCLY-ENSOARG00000018948|ENSOARG00000018940-ENSOARG00000018948|inte…	GT:AD:DP:GQ:PL	0/1:8,24:32:99:644,0,144	0/1:113,109:222:99:2633,0,4327	1/1:3,35:38:34:1001,34,0	0/0:49,0:49:99:0,147,1810	0/0:17,0:17:51:0,51,515	0/0:27,0:27:80:0,80,756
1	3011536	rs398790223	GCA_000298735.1:1:3011536:T:C	T	C	3447.72	AC=4;AF=0.25;AN=16;BaseQRankSum=-8.901;ClippingRankSum=-0.086;DP=503;FS=1.191;MLEAC=4;MLEAF=0.25;MQ=60;MQRankSum=0.693;QD=10.95;ReadPosRankSum=1.752;SOR=0.781;ANN=C|downstream_gene_variant|MODIFIER|ENSOARG00000018948|ENSOARG00000018948|transcript|ENSOART00000020633.1|protein_coding||c.*1653A>G|||||1653|,C|intergenic_region|MODIFIER|SCLY-ENSOARG00000018948|ENSOARG00000018940-ENSOARG00000018948|int…	GT:AD:DP:GQ:PL	0/1:7,21:28:99:471,0,128	0/1:144,108:252:99:2139,0,3539	1/1:1,34:35:75:889,75,0	0/0:44,0:44:99:0,132,1293	0/0:16,0:16:48:0,48,479	0/0:43,0:43:99:0,129,1298
1	3011576	rs412083242	GCA_000298735.1:1:3011576:A:T	A	T	6360.72	AC=4;AF=0.25;AN=16;BaseQRankSum=-10.372;ClippingRankSum=0.688;DP=531;FS=1.175;MLEAC=4;MLEAF=0.25;MQ=60;MQRankSum=-1.141;QD=19.69;ReadPosRankSum=2.696;SOR=0.603;ANN=T|downstream_gene_variant|MODIFIER|ENSOARG00000018948|ENSOARG00000018948|transcript|ENSOART00000020633.1|protein_coding||c.*1613T>A|||||1613|,T|intergenic_region|MODIFIER|SCLY-ENSOARG00000018948|ENSOARG00000018940-ENSOARG00000018948|in…	GT:AD:DP:GQ:PL	0/1:8,19:27:99:747,0,289	0/1:140,113:253:99:4055,0,6186	1/1:1,39:40:62:1610,62,0	0/0:50,0:50:99:0,153,2444	0/0:18,0:18:54:0,54,920	0/0:48,0:48:99:0,147,2225
1	3011584	rs425464618	GCA_000298735.1:1:3011584:A:G	A	G	6308.72	AC=4;AF=0.25;AN=16;BaseQRankSum=-9.585;ClippingRankSum=1.853;DP=526;FS=0.559;MLEAC=4;MLEAF=0.25;MQ=60;MQRankSum=1.412;QD=19.47;ReadPosRankSum=2.843;SOR=0.623;ANN=G|downstream_gene_variant|MODIFIER|ENSOARG00000018948|ENSOARG00000018948|transcript|ENSOART00000020633.1|protein_coding||c.*1605T>C|||||1605|,G|intergenic_region|MODIFIER|SCLY-ENSOARG00000018948|ENSOARG00000018940-ENSOARG00000018948|inte…	GT:AD:DP:GQ:PL	0/1:10,20:30:99:724,0,356	0/1:140,107:247:99:3994,0,6180	1/1:1,42:43:65:1642,65,0	0/0:46,0:46:99:0,144,2361	0/0:16,0:16:51:0,51,888	0/0:44,0:44:99:0,138,2122
1	3011673	rs595239494	GCA_000298735.1:1:3011673:CTGTGGGG:C	CTGTGGGG	C	2481.81	AC=3;AF=0.188;AN=16;BaseQRankSum=-9.513;ClippingRankSum=1.316;DP=346;FS=4.682;MLEAC=3;MLEAF=0.188;MQ=60.31;MQRankSum=1.119;QD=12.29;ReadPosRankSum=0.648;SOR=1.051;ANN=C|downstream_gene_variant|MODIFIER|ENSOARG00000018948|ENSOARG00000018948|transcript|ENSOART00000020633.1|protein_coding||c.*1509_*1515delCCCCACA|||||1515|,C|intergenic_region|MODIFIER|SCLY-ENSOARG00000018948|ENSOARG00000018940-ENSOA…	GT:AD:DP:GQ:PL	0/1:5,3:8:99:111,0,201	0/1:106,47:153:99:1645,0,4297	0/1:3,19:22:68:778,0,68	0/0:29,0:29:87:0,87,1293	0/0:13,0:13:39:0,39,585	0/0:30,0:30:90:0,90,1334
[truncated: 215,296+ more rows]
[truncated: 2 more columns]
