# Supplementary material for: Variant discovery in the sheep milk transcriptome using RNA sequencing
Source: BMC Genomics. 2017 Feb 15;18:170. doi: 10.1186/s12864-017-3581-1 (PMC5312585; doi:10.1186/s12864-017-3581-1)
Supplement: Additional file 2: — Title of data: Genes in QTL regions containing relevant functional variants. Description of data: Worksheet providing the list of genes within QTL regions, which contain variants with functional interest. (XLSX 15 kb) [file 12864_2017_3581_MOESM2_ESM.xlsx]

## Sheet: AdditionalFile_1
Additional File 2. Genes in QTL regions containing relevant functional variants.
ABCF1
ABR
ABRACL
ACAA2
ACOT4
ADAM15
ADAP1
ADAR
ADCK3
AGFG1
ALG2
ALKBH1
ANKFY1
ANP32E
ANPEP
AREL1
ARFGEF3
ARG2
ARHGAP17
ARHGAP25
ARHGEF11
ARHGEF19
ARHGEF2
ARID1B
ASAP3
ATP13A2
ATP2A3
ATP5I
ATXN2L
B3GALNT2
BAG6
BAZ1B
BCL9
BICD2
BIN2
BRPF3
BYSL
C4orf27
C6orf120
C6orf132
CAMTA2
CAPN2
CCL5
CCT3
CD2AP
CEP44
CHPF
CIR1
CITED2
CKAP4
CLTA
CLUH
COBLL1
COG7
COMMD4
COMMD9
CRCP
CREBBP
CROCC
CSNK2B
CTNNAL1
CUL7
CUL9
CUTA
CUX1
CXXC1
CYB5D2
DDR1
DDX39B
DENND4B
DERL2
DNAAF5
DNAJA4
DNAJB2
DOCK5
DSP
EFNA1
EFNA4
EIF3D
EIF3I
EIF4G3
ELAC2
EMC1
EML6
ENSOARG00000000813
ENSOARG00000000887
ENSOARG00000001066
ENSOARG00000001941
ENSOARG00000002892
ENSOARG00000002941
ENSOARG00000003854
ENSOARG00000004351
ENSOARG00000004438
ENSOARG00000004625
ENSOARG00000004747
ENSOARG00000008344
ENSOARG00000008543
ENSOARG00000008800
ENSOARG00000008853
ENSOARG00000009357
ENSOARG00000009395
ENSOARG00000009552
ENSOARG00000009786
ENSOARG00000009868
ENSOARG00000009900
ENSOARG00000010572
ENSOARG00000011951
ENSOARG00000013710
ENSOARG00000013856
ENSOARG00000013996
ENSOARG00000014069
ENSOARG00000014493
ENSOARG00000014791
ENSOARG00000015002
ENSOARG00000015163
ENSOARG00000015443
ENSOARG00000015485
ENSOARG00000015707
ENSOARG00000015866
ENSOARG00000016257
ENSOARG00000016558
ENSOARG00000016715
ENSOARG00000016939
ENSOARG00000016985
ENSOARG00000017006
ENSOARG00000017025
ENSOARG00000017070
ENSOARG00000017084
ENSOARG00000017148
ENSOARG00000017508
ENSOARG00000017555
ENSOARG00000018390
ENSOARG00000019003
ENSOARG00000019570
ENSOARG00000019639
ENSOARG00000019804
ENSOARG00000019929
ENSOARG00000020251
ENSOARG00000020304
ENSOARG00000020455
ENSOARG00000020709
EPRS
ERBB2IP
ERBB3
ERGIC2
ETNK1
FAM102B
FAM214B
FAM63A
FAM83G
FAN1
FGD3
FLAD1
FLII
FOXP4
FZD5
GABBR1
GAS2L2
GDPD5
GFPT1
GMPPA
GNL1
GNMT
GOLM1
GPATCH2L
GPATCH4
GTF3C1
H1FNT
HAPLN3
HDAC7
HEATR6
HIRIP3
HIST1H1T
HIVEP2
HLA-DRA
HMGCL
HNRNPA3
HSDL2
HSP90B1
IGF2R
IGSF8
IKZF4
IL2RB
IL6R
ILF2
INSIG2
IQCC
ITGAL
ITPKB
IWS1
JTB
KANSL2
KCNK1
KDM1A
KDM3A
KIAA1522
KIAA2026
KIF1C
KLF7
KMT2D
KRT5
KTN1
LARGE
LDLRAD3
LEMD3
LIMK1
LLPH
LMTK2
LRRC1
LUZP1
LYPLA2
MAPK3
MAST4
MBD6
MCL1
MCM3
MESDC1
METTL22
MIA3
MINK1
MLLT3
MNT
MRPL9
MRPS10
MRPS18A
MTHFD1
MUC1
MVP
MYBBP1A
MYH9
NAIP
NANS
NCOR1
NEIL1
NFE2L1
NFKBIE
NHLRC1
NIFK
NOP58
NT5M
NUBP1
NUDT17
OBSL1
OPTN
PAFAH2
PEX6
PIGO
PIK3R1
PLAA
PLAGL1
PLEKHH1
PLIN2
PLOD3
PMS2
POLG
POLR1A
POLR2A
PPT2
PRKCD
PRPF8
PRR14
PRRC2A
PRRC2C
PSEN1
PSMD4
PSME4
PTBP3
PTK2B
PTPN18
PUM1
R3HDM1
R3HDM2
RAB25
RAB3GAP2
RAI1
RANBP2
RASEF
RFFL
RGL2
RGP1
RHOBTB2
RIC1
RIF1
RNF167
RNF25
RPA1
RPL29
RPRD2
RRBP1
RREB1
RSG1
RSRP1
SARM1
SELENBP1
SERINC2
SGSM2
SH2B2
SHF
SIRT5
SLC35B3
SLC38A2
SMARCC2
SMCR8
SP140
SPATA20
SPECC1
SPNS1
SPTLC1
SREBP1
SSFA2
SSR1
STAT4
STX1A
STX8
SUN1
SUPT6H
TAGLN2
TANC1
TDP2
TEX264
TJAP1
TMCC3
TMEM2
TMEM219
TMEM261
TMEM63A
TMEM63B
TMEM97
TNFAIP3
TNFRSF21
TNS2
TNS3
TOP3A
TP53I13
TRAPPC1
TRIM26
TRIM35
TRIM56
TRRAP
TSC22D4
TSPAN3
TTLL4
TUBA4A
UBL7
UBN1
UBQLN1
UHRF1BP1
UNC45A
USP43
USP7
UTP20
VCP
VPS33B
VPS52
VWA8
WBSCR22
WDFY1
WDR26
WDR46
WHAMM
XPOT
YLPM1
ZBTB22
ZBTB7B
ZC3H7A
ZNF200
ZNF592
ZNF593
ZNF646
ZNF687
ZNF768
