# Supplementary material for: Variant discovery in the sheep milk transcriptome using RNA sequencing
Source: BMC Genomics. 2017 Feb 15;18:170. doi: 10.1186/s12864-017-3581-1 (PMC5312585; doi:10.1186/s12864-017-3581-1)
Supplement: Additional file 3: — Title of data: Results of the KEGG pathway enrichment analysis with the genes in QTL regions containing relevant functional variants. Description of data: Worksheet providing the results of the KEGG pathway enrichment analysis performed with the genes containing variants with functional interest. The file provides the enriched KEGG pathways, with the p-values and the genes grouped within each pathway. (XLSX 15 kb) [file 12864_2017_3581_MOESM3_ESM.xlsx]

## Sheet: Hoja1
Additional File 3. Result of the KEGG pathway enrichment analysis with the genes in QTL regions containing relevant functional variants.
Database:KEGG pathway Name:Protein processing in endoplasmic reticulum ID:04141
C=165; O=10; E=1.16; R=8.63; rawP=3.02e-07; adjP=2.60e-05
Index	UserID	Gene Name	EntrezGene
1	CAPN2	calpain 2, (m/II) large subunit	824
2	HSP90B1	heat shock protein 90kDa beta (Grp94), member 1	7184
3	PLAA	phospholipase A2-activating protein	9373
4	DERL2	derlin 2	51009
5	DNAJB2	DnaJ (Hsp40) homolog, subfamily B, member 2	3300
6	RRBP1	ribosome binding protein 1 homolog 180kDa (dog)	6238
7	CKAP4	cytoskeleton-associated protein 4	10970
8	VCP	valosin containing protein	7415
9	UBQLN1	ubiquilin 1	29979
10	SSR1	signal sequence receptor, alpha	6745
Database:KEGG pathway Name:NOD-like receptor signaling pathway ID:04621
C=58; O=6; E=0.41; R=14.72; rawP=3.41e-06; adjP=0.0001
Index	UserID	Gene Name	EntrezGene
1	HSP90B1	heat shock protein 90kDa beta (Grp94), member 1	7184
2	ERBB2IP	erbb2 interacting protein	55914
3	TNFAIP3	tumor necrosis factor, alpha-induced protein 3	7128
4	NAIP	NLR family, apoptosis inhibitory protein	4671
5	CCL5	chemokine (C-C motif) ligand 5	6352
6	MAPK3	mitogen-activated protein kinase 3	5595
Database:KEGG pathway Name:Metabolic pathways ID:01100
C=1130; O=23; E=7.94; R=2.90; rawP=6.28e-06; adjP=0.0002
Index	UserID	Gene Name	EntrezGene
1	GFPT1	glutamine--fructose-6-phosphate transaminase 1	2673
2	ARG2	arginase, type II	384
3	ITPKB	inositol-trisphosphate 3-kinase B	3707
4	PPT2	palmitoyl-protein thioesterase 2	9374
5	POLG	polymerase (DNA directed), gamma	5428
6	POLR1A	polymerase (RNA) I polypeptide A, 194kDa	25885
7	ETNK1	ethanolamine kinase 1	55500
8	ATP5I	ATP synthase, H+ transporting, mitochondrial Fo complex, subunit E	521
9	NANS	N-acetylneuraminic acid synthase	54187
10	PIGO	phosphatidylinositol glycan anchor biosynthesis, class O	84720
11	GMPPA	GDP-mannose pyrophosphorylase A	29926
12	POLR2A	polymerase (RNA) II (DNA directed) polypeptide A, 220kDa	5430
13	ANPEP	alanyl (membrane) aminopeptidase	290
14	CHPF	chondroitin polymerizing factor	79586
15	FLAD1	FAD1 flavin adenine dinucleotide synthetase homolog (S. cerevisiae)	80308
16	EPRS	glutamyl-prolyl-tRNA synthetase	2058
17	PAFAH2	platelet-activating factor acetylhydrolase 2, 40kDa	5051
18	ACAA2	acetyl-CoA acyltransferase 2	10449
19	HMGCL	3-hydroxymethyl-3-methylglutaryl-CoA lyase	3155
20	ALG2	asparagine-linked glycosylation 2, alpha-1,3-mannosyltransferase homolog (S. cerevisiae)	85365
21	SPTLC1	serine palmitoyltransferase, long chain base subunit 1	10558
22	NT5M	5',3'-nucleotidase, mitochondrial	56953
23	MTHFD1	methylenetetrahydrofolate dehydrogenase (NADP+ dependent) 1, methenyltetrahydrofolate cyclohydrolase, formyltetrahydrofolate synthetase	4522
Database:KEGG pathway Name:RNA transport ID:03013
C=151; O=7; E=1.06; R=6.60; rawP=0.0001; adjP=0.0022
Index	UserID	Gene Name	EntrezGene
1	EIF4G3	eukaryotic translation initiation factor 4 gamma, 3	8672
2	RANBP2	RAN binding protein 2	5903
3	ELAC2	elaC homolog 2 (E. coli)	60528
4	EIF3I	eukaryotic translation initiation factor 3, subunit I	8668
5	XPOT	exportin, tRNA (nuclear export receptor for tRNAs)	11260
6	EIF3D	eukaryotic translation initiation factor 3, subunit D	8664
7	DDX39B	DEAD (Asp-Glu-Ala-Asp) box polypeptide 39B	7919
Database:KEGG pathway Name:Neurotrophin signaling pathway ID:04722
C=127; O=6; E=0.89; R=6.72; rawP=0.0003; adjP=0.0052
Index	UserID	Gene Name	EntrezGene
1	NFKBIE	nuclear factor of kappa light polypeptide gene enhancer in B-cells inhibitor, epsilon	4794
2	SH2B2	SH2B adaptor protein 2	10603
3	PSEN1	presenilin 1	5663
4	PIK3R1	phosphoinositide-3-kinase, regulatory subunit 1 (alpha)	5295
5	PRKCD	protein kinase C, delta	5580
6	MAPK3	mitogen-activated protein kinase 3	5595
Database:KEGG pathway Name:Fc gamma R-mediated phagocytosis ID:04666
C=94; O=5; E=0.66; R=7.57; rawP=0.0005; adjP=0.0072
Index	UserID	Gene Name	EntrezGene
1	LIMK1	LIM domain kinase 1	3984
2	PIK3R1	phosphoinositide-3-kinase, regulatory subunit 1 (alpha)	5295
3	PRKCD	protein kinase C, delta	5580
4	MAPK3	mitogen-activated protein kinase 3	5595
5	ASAP3	ArfGAP with SH3 domain, ankyrin repeat and PH domain 3	55616
Database:KEGG pathway Name:Fatty acid elongation in mitochondria ID:00062
C=8; O=2; E=0.06; R=35.58; rawP=0.0013; adjP=0.0160
Index	UserID	Gene Name	EntrezGene
1	PPT2	palmitoyl-protein thioesterase 2	9374
2	ACAA2	acetyl-CoA acyltransferase 2	10449
Database:KEGG pathway Name:Viral myocarditis ID:05416
C=70; O=4; E=0.49; R=8.13; rawP=0.0015; adjP=0.0161
Index	UserID	Gene Name	EntrezGene
1	EIF4G3	eukaryotic translation initiation factor 4 gamma, 3	8672
2	HLA-DRA	major histocompatibility complex, class II, DR alpha	3122
3	MYH9	myosin, heavy chain 9, non-muscle	4627
4	ITGAL	integrin, alpha L (antigen CD11A (p180), lymphocyte function-associated antigen 1; alpha polypeptide)	3683
Database:KEGG pathway Name:Prostate cancer ID:05215
C=89; O=4; E=0.63; R=6.40; rawP=0.0037; adjP=0.0301
Index	UserID	Gene Name	EntrezGene
1	CREBBP	CREB binding protein	1387
2	HSP90B1	heat shock protein 90kDa beta (Grp94), member 1	7184
3	PIK3R1	phosphoinositide-3-kinase, regulatory subunit 1 (alpha)	5295
4	MAPK3	mitogen-activated protein kinase 3	5595
Database:KEGG pathway Name:Notch signaling pathway ID:04330
C=47; O=3; E=0.33; R=9.09; rawP=0.0044; adjP=0.0301
Index	UserID	Gene Name	EntrezGene
1	CIR1	corepressor interacting with RBPJ, 1	9541
2	CREBBP	CREB binding protein	1387
3	PSEN1	presenilin 1	5663
Database:KEGG pathway Name:Jak-STAT signaling pathway ID:04630
C=155; O=5; E=1.09; R=4.59; rawP=0.0049; adjP=0.0301
Index	UserID	Gene Name	EntrezGene
1	CREBBP	CREB binding protein	1387
2	IL6R	interleukin 6 receptor	3570
3	IL2RB	interleukin 2 receptor, beta	3560
4	STAT4	signal transducer and activator of transcription 4	6775
5	PIK3R1	phosphoinositide-3-kinase, regulatory subunit 1 (alpha)	5295
Database:KEGG pathway Name:Regulation of actin cytoskeleton ID:04810
C=213; O=6; E=1.50; R=4.01; rawP=0.0041; adjP=0.0301
Index	UserID	Gene Name	EntrezGene
1	MYH9	myosin, heavy chain 9, non-muscle	4627
2	ITGAL	integrin, alpha L (antigen CD11A (p180), lymphocyte function-associated antigen 1; alpha polypeptide)	3683
3	LIMK1	LIM domain kinase 1	3984
4	PIK3R1	phosphoinositide-3-kinase, regulatory subunit 1 (alpha)	5295
5	MAPK3	mitogen-activated protein kinase 3	5595
6	FGD3	FYVE, RhoGEF and PH domain containing 3	89846
Database:KEGG pathway Name:Amino sugar and nucleotide sugar metabolism ID:00520
C=48; O=3; E=0.34; R=8.90; rawP=0.0047; adjP=0.0301
Index	UserID	Gene Name	EntrezGene
1	GFPT1	glutamine--fructose-6-phosphate transaminase 1	2673
2	NANS	N-acetylneuraminic acid synthase	54187
3	GMPPA	GDP-mannose pyrophosphorylase A	29926
Database:KEGG pathway Name:Type II diabetes mellitus ID:04930
C=48; O=3; E=0.34; R=8.90; rawP=0.0047; adjP=0.0301
Index	UserID	Gene Name	EntrezGene
1	PIK3R1	phosphoinositide-3-kinase, regulatory subunit 1 (alpha)	5295
2	PRKCD	protein kinase C, delta	5580
3	MAPK3	mitogen-activated protein kinase 3	5595
