# Supplementary material for: Variant discovery in the sheep milk transcriptome using RNA sequencing
Source: BMC Genomics. 2017 Feb 15;18:170. doi: 10.1186/s12864-017-3581-1 (PMC5312585; doi:10.1186/s12864-017-3581-1)
Supplement: Additional file 4: — Title of data: Functionally relevant variants found in the genes in “NOD-like receptor signaling pathway”, “Protein processing in endoplasmic reticulum”, “RNA tansport” and “Fatty acid elongation in mitochondria” KEGG pathways. Description of data: Worksheet providing the description and phenotypes of the functionally relevant variants found in the genes in “NOD-like receptor signaling pathway”, “Protein processing in endoplasmic reticulum”, “RNA tansport“and “Fatty acid elongation in mitochondria” KEGG pathways. (XLSX 15 kb) [file 12864_2017_3581_MOESM4_ESM.xlsx]

## Sheet: Hoja1
Additional File 4. Functional relevant variants found in the genes in "NOD-like receptor signaling pathway", "Protein processing in endoplasmic reticulum", "RNA tansport" and "Fatty acid elongation in mitochondria" KEGG pathways
CHROM	POS	REF	ALT		GENE		IMPACT	EFFECT	SIFT	KEGG pathway	HGVS_P	ASSAF			CHURRA
												0/0	0/1	*1/1	0/0	0/1	*1/1
8	62774752	C	G	GCA_000298735.1:8:62774752:C:G	TNF Alpha Induced Protein 3	TNFAIP3	MODERATE	missense	deleterious(0.01)	NOD-like receptor signaling pathway	p.Ala175Gly	3	1		4
8	62777757	C	T	GCA_000298735.1:8:62777757:C:T	TNF Alpha Induced Protein 3	TNFAIP3	MODERATE	missense	deleterious(0.02)	NOD-like receptor signaling pathway	p.Thr469Met	3	1		4
11	14112892	G	T	GCA_000298735.1:11:14112892:G:T	C-C Motif Chemokine Ligand 5	CCL5	HIGH	splice_acceptor&intron		NOD-like receptor signaling pathway				4			4
16	10129455	C	T	GCA_000298735.1:16:10129455:C:T	Neuronal Apoptosis Inhibitory Protein	NAIP	MODERATE	missense	deleterious(0.03)	NOD-like receptor signaling pathway	p.Ala1276Thr	3	1		4
16	13548785	C	T	GCA_000298735.1:16:13548785:C:T	Erbb2 Interacting Protein	ERBB2IP	MODERATE	missense	deleterious(0.04)	NOD-like receptor signaling pathway	p.Met664Ile	2	2		4
24	26191447	G	A	GCA_000298735.1:24:26191447:G:A	Mitogen-Activated Protein Kinase 3	MAPK3	HIGH	splice_donor&intron		NOD-like receptor signaling pathway			1	3		3	1
3	172687487	G	C	GCA_000298735.1:3:172687487:G:C	Heat Shock Protein 90kDa Beta Family Member 1	HSP90B1	HIGH	splice_donor&intron		Protein processing in endoplasmic reticulum, NOD-like receptor signaling pathway			4			4
3	172690896	G	A	GCA_000298735.1:3:172690896:G:A	Heat Shock Protein 90kDa Beta Family Member 1	HSP90B1	HIGH	splice_acceptor&intron		Protein processing in endoplasmic reticulum, NOD-like receptor signaling pathway			4			4
2	35891351	G	A	GCA_000298735.1:2:35891351:G:A	Ubiquilin 1	UBQLN1	HIGH	splice_donor&intron		Protein processing in endoplasmic reticulum			4			4
2	53091492	T	A	GCA_000298735.1:2:53091492:T:A	Valosin Containing Protein	VCP	HIGH	splice_donor&intron		Protein processing in endoplasmic reticulum			1	3			4
2	53099678	AGGGGGGCG	A	GCA_000298735.1:2:53099678:AGGGGGGCG:A	Valosin Containing Protein	VCP	HIGH	frameshift		Protein processing in endoplasmic reticulum	p.Arg794fs		4			4
2	53099689	TGGGTCAGGGA	T	GCA_000298735.1:2:53099689:TGGGTCAGGGA:T	Valosin Containing Protein	VCP	HIGH	frameshift		Protein processing in endoplasmic reticulum	p.Gly796fs			4			4
2	94569989	ACTT	A	GCA_000298735.1:2:94569989:ACTT:A	Phospholipase A2 Activating Protein	PLAA	MODERATE	inframe_deletion		Protein processing in endoplasmic reticulum	p.Lys610del	4			2	2
2	220210571	AGGGTCGGGGAGC	A	GCA_000298735.1:2:220210571:AGGGTCGGGGAGC:A	DnaJ Heat Shock Protein Family (Hsp40) Member B2	DNAJB2	MODERATE	inframe_deletion		Protein processing in endoplasmic reticulum	p.Gly244_Ser247del			4			4
2	220210588	TGTGTCA	T	GCA_000298735.1:2:220210588:TGTGTCA:T	DnaJ Heat Shock Protein Family (Hsp40) Member B2	DNAJB2	HIGH	frameshift&splice_donor&splice_region&intron		Protein processing in endoplasmic reticulum	p.Cys250fs			4			4
3	174699101	G	A	GCA_000298735.1:3:174699101:G:A	Cytoskeleton-Associated Protein 4	CKAP4	MODERATE	missense	deleterious(0.01)	Protein processing in endoplasmic reticulum	p.Arg415Trp	2	2		4
3	174705688	CGGA	C	GCA_000298735.1:3:174705688:CGGA:C	Cytoskeleton-Associated Protein 4	CKAP4	MODERATE	inframe_deletion		Protein processing in endoplasmic reticulum	p.Ser79del			4			4
11	25698405	G	A	GCA_000298735.1:11:25698405:G:A	Derlin 2	DERL2	HIGH	splice_donor&intron		Protein processing in endoplasmic reticulum		3	1		1	3
12	25217973	CGCTGCAGCAGAGGGCAGGAGTTCTGGAGTGG	C	GCA_000298735.1:12:25217973:CGCTGCAGCAGAGGGCAGGAGTTCTGGAGTGG:C	Calpain 2	CAPN2	HIGH	frameshift&splice_acceptor&splice_region&intron		Protein processing in endoplasmic reticulum	p.Glu73fs			4			4
13	37124368	C	T	GCA_000298735.1:13:37124368:C:T	Ribosome Binding Protein 1	RRBP1	HIGH	splice_acceptor&intron		Protein processing in endoplasmic reticulum			4			3	1
20	46974546	G	A	GCA_000298735.1:20:46974546:G:A	Signal Sequence Receptor, Alpha	SSR1	HIGH	splice_donor&intron		Protein processing in endoplasmic reticulum			4			4
2	234408260	A	C	GCA_000298735.1:2:234408260:A:C	Eukaryotic Translation Initiation Factor 3 Subunit I	EIF3I	HIGH	splice_donor&intron		RNA transport			3	1		4
2	244607758	A	G	GCA_000298735.1:2:244607758:A:G	Eukaryotic Translation Initiation Factor 4 Gamma 3	EIF4G3	MODERATE	missense_variant	deleterious (0.04)	RNA transport	p.Glu419Gly	4			3	1
3	61957620	G	A	GCA_000298735.1:3:61957620:G:A	RAN Binding Protein 2	RANBP2	HIGH	splice_acceptor&intron		RNA transport			4			4
3	155225728	C	T	GCA_000298735.1:3:155225728:C:T	Exportin For TRNA	XPOT	HIGH	splice_donor&intron		RNA transport				4		1	3
3	179758259	C	G	GCA_000298735.1:3:179758259:C:G	Eukaryotic Translation Initiation Factor 3 Subunit D	EIF3D	HIGH	splice_donor&intron		RNA transport			3	1		3	1
11	30912280	AGCTCCCTTCTGAAGGCATTTGGCAGGAATAACGCTGTGAGAAGATAAAACATTTAAGAAAAAGAACATTTAATTTGATGG	A	GCA_000298735.1:11:30912280:AGCTCCCTTCTGAAGGCATTTGGCAGGAATAACGCTGTGAGAAGATAAAACATTTAAGAAAAAGAACATTTAATTTGATGG:A	ElaC Ribonuclease Z 2	ELAC2	HIGH	splice_acceptor&disruptive_inframe_deletion&splice_region&intron		RNA transport	p.Val599_Ala609del		2	2		1	3
20	26896604	G	T	GCA_000298735.1:20:26896604:G:T	DEAD-Box Helicase 39B	DDX39B	HIGH	splice_donor&intron		RNA transport			4			4
20	26362198	G	C	GCA_000298735.1:20:26362198:G:C	Palmitoyl-Protein Thioesterase 2	PPT2	HIGH	splice_acceptor&intron		Fatty acid elongation in mitochondria	p.Pro18Pro			4			4
20	26362199	G	A	GCA_000298735.1:20:26362199:G:A	Palmitoyl-Protein Thioesterase 2	PPT2	HIGH	splice_acceptor&intron		Fatty acid elongation in mitochondria				4			4
23	49609149	T	A	GCA_000298735.1:23:49609149:T:A	Acetyl-CoA Acyltransferase 2	ACAA2	HIGH	splice_acceptor&intron		Fatty acid elongation in mitochondria			4			4
