# Supplementary material for: Variant discovery in the sheep milk transcriptome using RNA sequencing
Source: BMC Genomics. 2017 Feb 15;18:170. doi: 10.1186/s12864-017-3581-1 (PMC5312585; doi:10.1186/s12864-017-3581-1)
Supplement: Additional file 5: — Title of data: Genomic regions containing the QTL related to milk protein percentage, milk fat percentage and milk yield. Description of data: Worksheet providing the coordinates of the genomic regions containing the QTL related to milk protein percentage, milk fat percentage and milk yield, based on the annotation of the SheepQTLdb. (XLSX 12 kb) [file 12864_2017_3581_MOESM5_ESM.xlsx]

## Sheet: AdditionalFile_4
Additional File 5. Coordinates of the genomic regions containing the QTLs related to milk protein percentage, milk fat percentage and milk yield, based on the annotation of the SheepQTLdb.
1	51148490	51449360	QTL_Protein_57735
1	78279499	85162335	QTL_Milkyield_13827
1	93113027	97929182	QTL_Protein_13834_Fat_13831_13833_13835_13836_Milkyield_13832
1	97929182	109633868	QTL_Protein_13829_Fat_13828_Milkyield_13830
2	8804882	248905321	QTL_Fat_13915
2	32023745	207420807	QTL_Protein_57738
2	37102076	37260066	QTL_Protein_13911
2	51986915	65017658	QTL_Milkyield_57737
2	51986915	55709509	QTL_Milkyield_57718
2	55884246	56042238	QTL_Fat_13913
2	80378452	80536442	QTL_Protein_13912
2	82368227	82526218	QTL_Fat_13914
2	143861634	204382324	QTL_Milkyield_13992
2	178819553	198475992	QTL_Milkyield_14147
3	38628554	75523296	QTL_Fat_13993
3	41373669	76858758	QTL_Milkyield_13996
3	60822998	60971382	QTL_Protein_12931
3	97143203	97187127	QTL_Milkyield_57740
3	129328325	140650893	QTL_Protein_57741
3	131842853	139408977	QTL_Protein_17200
3	134528475	194352076	QTL_Fat_57739
3	138592862	156054262	QTL_Protein_13905
3	211008245	211156630	QTL_Protein_13908
4	74356820	76527529	QTL_Fat_57721
5	74450987	74483852	QTL_Protein_57742
5	74450987	76003498	QTL_Protein_57722
6	9398920	9549250	QTL_Fat_13816
6	36327544	36477874	QTL_Fat_14243_14244_14245_Milkyield_14246
6	43152047	43302377	QTL_Milkyield_13818_13820
6	92135249	92285578	QTL_Protein_13822
6	96254427	96404756	QTL_Protein_13671
6	97682556	97832885	QTL_Milkyield_13672
7	40737911	40802799	QTL_Milkyield_57745
7	44139885	46202289	QTL_Protein_13998
7	60935064	86533623	QTL_Fat_57743
7	67693655	68353087	QTL_Fat_57724
8	60413580	90695168	QTL_Fat_13999
9	13442041	13442141	QTL_Protein_14023_Fat_13984_14022_Milkyield_13985
10	4812815	11974059	QTL_Fat_57747
10	11898594	12476508	QTL_Fat_57726
11	13630281	38050945	QTL_Milkyield_16017
12	18145496	37948018	QTL_Milkyield_14148
13	13098004	13132117	QTL_Milkyield_57749
13	24922333	37334175	QTL_Protein_57750
14	33810518	33916023	QTL_Milkyield_14190
15	52515243	53633827	QTL_Milkyield_14186
15	56545363	56615373	QTL_Protein_57751
15	64596480	66303264	QTL_Protein_57728
16	10046131	13887272	QTL_Milkyield_57752
16	10046131	12859478	QTL_Milkyield_57730
16	30571429	30740780	QTL_Fat_14194_14195
16	42193620	42238684	QTL_Protein_57753
17	15788973	42385522	QTL_Milkyield_57756
18	10588043	33332771	QTL_Milkyield_14149_14150
18	33287274	33344219	QTL_Protein_57757
18	57800027	57907473	QTL_Milkyield_14192_14193
19	27281255	28086791	QTL_Protein_57758
19	47488214	49262091	QTL_Milkyield_57732
20	427544	664859	QTL_Protein_57761
20	2351379	38448827	QTL_Milkyield_14151
20	12274999	23745086	QTL_Milkyield_14006
20	22208243	22310699	QTL_Protein_12932
20	23590920	23693376	QTL_Fat_13917
20	31870462	31972918	QTL_Fat_13916
20	41143888	51176841	QTL_Fat_13918
20	42806333	42832164	QTL_Fat_57760
21	31549583	32910101	QTL_Protein_57734
22	6526601	6571983	QTL_Milkyield_57763
22	20723191	20845827	QTL_Fat_13877_13878
23	5530687	5716533	QTL_Fat_57765
23	45537677	56940166	QTL_Milkyield_13906
24	2644076	12255834	QTL_Milkyield_14152
24	19829225	41985224	QTL_Fat_14206_14207
24	32044661	42034648	QTL_Milkyield_14008
25	4749137	16598299	QTL_Fat_14010
25	39711418	39746271	QTL_Fat_57766
26	8453404	8646065	QTL_Protein_57767
