# Supplementary material for: Variant discovery in the sheep milk transcriptome using RNA sequencing
Source: BMC Genomics. 2017 Feb 15;18:170. doi: 10.1186/s12864-017-3581-1 (PMC5312585; doi:10.1186/s12864-017-3581-1)
Supplement: Additional file 6: — Title of data: Coordinates of the milk protein genes genomic regions. Description of data: Worksheet providing the coordinates of the genomic regions containing the milk protein genes. (XLSX 9 kb) [file 12864_2017_3581_MOESM6_ESM.xlsx]

## Sheet: AdditionalFile_5
Additional File 6. Coordinates of the milk protein genes genomic regions
3	3570834	3575566	PAEP
6	85089487	85102981	CSN1S1
6	85116827	85122776	CSN2
6	85184160	85195356
6	85309552	85316834	CSN3
3	137390403	137392415	LALBA
