# Supplementary material for: Variant discovery in the sheep milk transcriptome using RNA sequencing
Source: BMC Genomics. 2017 Feb 15;18:170. doi: 10.1186/s12864-017-3581-1 (PMC5312585; doi:10.1186/s12864-017-3581-1)
Supplement: Additional file 7: — Title of data: Coordinates of the milk fat genes genomic regions. Description of data: Worksheet providing the coordinates of the genomic regions containing the genes related to milk fat metabolism. (XLSX 10 kb) [file 12864_2017_3581_MOESM7_ESM.xlsx]

## Sheet: AdditionalFile_6
Additional File 7. Coordinates of the milk fat genes genomic regions
20	30524486	30529827	BTN1A1
11	13029441	13257871	ACACA
2	235135457	235145925	FABP3
3	3791475	3801001	CEL
26	13921746	13964184	ACSL1
2	45652122	45675906	LPL
13	63747999	63791523	ACSS2
3	92173045	92241272	XDH
22	31632402	31697933	GPAM
2	183674973	183679298	DBI
2	70468444	70486178	VLDLR
9	13566142	13575279	DGAT1
2	87100232	87108066	PLIN2
22	20409240	20421839	SCD
3	20547394	20594606	LPIN1
5	22582095	22657624	SLC27A6
11	49940273	49955854	FASN
9	57536525	57541042	FABP4
